# Supplementary material for: Expression Evolution of Ancestral XY Gametologs across All Major Groups of Placental Mammals
Source: Genome Biol Evol. 2020 Aug 13;12(11):2015–28. doi: 10.1093/gbe/evaa173 (PMC7674692; doi:10.1093/gbe/evaa173)
Supplement: evaa173_Supplementary_Data [file evaa173_supplementary_data.zip]

Archive with 5 entries (5 files):
- Supplementary Figures 1-7.pdf
- Supplementary.Material.Code.comand.line.obtainYsequences.pdf
- Supplementary.Tables.1-6.xlsx
- Ydirect_sequencing.VS.Ysubtraction_approach_alignment_comparison.txt
- Ysequences_placental.mammals.fa
