# Supplementary material for: Expression Evolution of Ancestral XY Gametologs across All Major Groups of Placental Mammals
Source: Genome Biol Evol. 2020 Aug 13;12(11):2015–28. doi: 10.1093/gbe/evaa173 (PMC7674692; doi:10.1093/gbe/evaa173)
Supplement: evaa173_Supplementary_Data [file evaa173_supplementary_data.zip › Supplementary.Tables.1-6.xlsx]

## Sheet: Supplementary Table 1
Supplementary Table 1. RNA-seq and genomic data used in this study.
	DNA/RNA	Organ	Sex	Stage	Library	Source	Pre/postnatal	Age	Type	Cycle Nb	Index	Read count	% >= Q30 bases	Mean Quality Score	Sequencing I	Sequencing II	Notes	Accession code	REFERENCE
Human
1	RNA	Brain	Female1	Adult	2134sTS		postnatal	30 years	single read	100	AGTTCC	31863306	91.86	35.82	Illumina HiSeq 2500	Lausanne Genomic Technologies Facility (https://www.unil.ch/gtf/en/home.html)		BioProject PRJNA381064	Marin et al. Genome Research 2017
2	RNA	Brain	Male1	Adult	2131sTS		postnatal	30 years	single read	100	AGTCAA	46388252	92.25	35.99	Illumina HiSeq 2500	Lausanne Genomic Technologies Facility (https://www.unil.ch/gtf/en/home.html)		BioProject PRJNA381064	Marin et al. Genome Research 2017
3	RNA	Heart	Female1	Adult	872sTS		postnatal	57 years	single read	100	GAGTGG	28777566	93.53	36.04	Illumina HiSeq 2500	Lausanne Genomic Technologies Facility (https://www.unil.ch/gtf/en/home.html)		BioProject PRJNA381064	Marin et al. Genome Research 2017
4	RNA	Heart	Male1	Adult	2128sTS		postnatal	21 years	single read	100	GGCTAC	44259715	91.5	35.69	Illumina HiSeq 2500	Lausanne Genomic Technologies Facility (https://www.unil.ch/gtf/en/home.html)		BioProject PRJNA381064	Marin et al. Genome Research 2017
5	RNA	Heart	Male2	Adult	362sTS		postnatal	29 years	single read	100	CGATGT	47203948	96.33	36.02	Illumina HiSeq 2500	Lausanne Genomic Technologies Facility (https://www.unil.ch/gtf/en/home.html)		BioProject PRJNA381064	Marin et al. Genome Research 2017
6	RNA	Kidney	Female1	Adult	873sTS		postnatal	66 years	single read	100	ACTGAT	29452377	94.23	36.29	Illumina HiSeq 2500	Lausanne Genomic Technologies Facility (https://www.unil.ch/gtf/en/home.html)		BioProject PRJNA381064	Marin et al. Genome Research 2017
7	RNA	Kidney	Male1	Adult	614sTS		postnatal	26 years	single read	100	ATCACG	36939502	96.3	35.95	Illumina HiSeq 2500	Lausanne Genomic Technologies Facility (https://www.unil.ch/gtf/en/home.html)		BioProject PRJNA381064	Marin et al. Genome Research 2017
8	RNA	Kidney	Male2	Adult	2129sTS		postnatal	64 years	single read	100	ACAGTG	56844574	93.79	35.47	Illumina HiSeq 2500	Lausanne Genomic Technologies Facility (https://www.unil.ch/gtf/en/home.html)		BioProject PRJNA381064	Marin et al. Genome Research 2017
9	RNA	Liver	Female1	Adult	874sTS		postnatal	70 years	single read	100	ATTCCT	26197711	94.65	36.41	Illumina HiSeq 2500	Lausanne Genomic Technologies Facility (https://www.unil.ch/gtf/en/home.html)		BioProject PRJNA381064	Marin et al. Genome Research 2017
10	RNA	Liver	Male1	Adult	521sTS		postnatal	64 years	single read	100	TTAGGC	45861554	93.76	35.47	Illumina HiSeq 2500	Lausanne Genomic Technologies Facility (https://www.unil.ch/gtf/en/home.html)		BioProject PRJNA381064	Marin et al. Genome Research 2017
11	RNA	Testis	Male1	Adult	2130sTS		postnatal	27 years	single read	100	CTTGTA	40598108	92.51	36.1	Illumina HiSeq 2500	Lausanne Genomic Technologies Facility (https://www.unil.ch/gtf/en/home.html)		BioProject PRJNA381064	Marin et al. Genome Research 2017
12	RNA	Testis	Male2	Adult	719sTS			51 years	single read	100	TGACCA	49976142	93.34	35.34	Illumina HiSeq 2500	Lausanne Genomic Technologies Facility (https://www.unil.ch/gtf/en/home.html)		BioProject PRJNA381064	Marin et al. Genome Research 2017
Macaque (Macaca mulatta)
1	RNA	Brain	Female1	Adult	6088sTS		postnatal	8 years and 34 days	single read	100	ATGTCA	32668912	94.32	35.55	Illumina HiSeq 2500	Lausanne Genomic Technologies Facility (https://www.unil.ch/gtf/en/home.html)		ArrayExpress with the accession codes: E-MTAB-6813 (rhesus macaque)	Cardoso etal. Nature 2019
2	RNA	Brain	Female2	Adult	6093sTS		postnatal	9 years 160 days	single read	100	GTGGCC	24488494	95.46	35.78	Illumina HiSeq 2500	Lausanne Genomic Technologies Facility (https://www.unil.ch/gtf/en/home.html)		ArrayExpress with the accession codes: E-MTAB-6813 (rhesus macaque)	Cardoso etal. Nature 2019
3	RNA	Ovary	Female3	Adult	6094sTS		postnatal	11 years 208 days	single read	100	GTTTCG	23937095	95.69	35.83	Illumina HiSeq 2500	Lausanne Genomic Technologies Facility (https://www.unil.ch/gtf/en/home.html)		ArrayExpress with the accession codes: E-MTAB-6813 (rhesus macaque)	Cardoso etal. Nature 2019
4	RNA	Ovary	Female2	Adult	6092sTS		postnatal	9 years 160 days	single read	100	GTGAAA	26810725	91.34	34.43	Illumina HiSeq 2500	Lausanne Genomic Technologies Facility (https://www.unil.ch/gtf/en/home.html)		ArrayExpress with the accession codes: E-MTAB-6813 (rhesus macaque)	Cardoso etal. Nature 2019
5	RNA	Heart	Female1	Adult	6085sTS		postnatal	8 years and 34 days	single read	100	CTTGTA	36882082	94.39	35.6	Illumina HiSeq 2500	Lausanne Genomic Technologies Facility (https://www.unil.ch/gtf/en/home.html)		ArrayExpress with the accession codes: E-MTAB-6813 (rhesus macaque)	Cardoso etal. Nature 2019
6	RNA	Kidney	Female1	Adult	6087sTS		postnatal	8 years and 34 days	single read	100	AGTTCC	31632600	94.41	35.59	Illumina HiSeq 2500	Lausanne Genomic Technologies Facility (https://www.unil.ch/gtf/en/home.html)		ArrayExpress with the accession codes: E-MTAB-6813 (rhesus macaque)	Cardoso etal. Nature 2019
7	RNA	Kidney	Female2	Adult	6091sTS		postnatal	9 years 160 days	single read	100	GTCCGC	34661827	92.61	35.05	Illumina HiSeq 2500	Lausanne Genomic Technologies Facility (https://www.unil.ch/gtf/en/home.html)		ArrayExpress with the accession codes: E-MTAB-6813 (rhesus macaque)	Cardoso etal. Nature 2019
8	RNA	Liver	Female1	Adult	6086sTS		postnatal	8 years and 34 days	single read	100	AGTCAA	34529428	94.62	35.63	Illumina HiSeq 2500	Lausanne Genomic Technologies Facility (https://www.unil.ch/gtf/en/home.html)		ArrayExpress with the accession codes: E-MTAB-6813 (rhesus macaque)	Cardoso etal. Nature 2019
9	RNA	Liver	Female2	Adult	6089sTS		postnatal	9 years 160 days	single read	100	CCGTCC	36825778	94.3	35.57	Illumina HiSeq 2500	Lausanne Genomic Technologies Facility (https://www.unil.ch/gtf/en/home.html)		ArrayExpress with the accession codes: E-MTAB-6813 (rhesus macaque)	Cardoso etal. Nature 2019
10	RNA	Brain	Male1	Adult	5988sTS		postnatal	9 years 104 days	single read	100	CGATGT	49604490	92.59	35.18	Illumina HiSeq 2500	Lausanne Genomic Technologies Facility (https://www.unil.ch/gtf/en/home.html)		ArrayExpress with the accession codes: E-MTAB-6813 (rhesus macaque)	Cardoso etal. Nature 2019
11	RNA	Brain	Male2	Adult	5501sTS		postnatal	9 years 37 days	single read	100	CGTACG	34710132	93.83	35.51	Illumina HiSeq 2500	Lausanne Genomic Technologies Facility (https://www.unil.ch/gtf/en/home.html)		ArrayExpress with the accession codes: E-MTAB-6813 (rhesus macaque)	Cardoso etal. Nature 2019
13	RNA	Testis	Male1	Adult	5373sTS		postnatal	9 years 104 days	single read	100	AGTCAA	30076709	94.54	35.61	Illumina HiSeq 2500	Lausanne Genomic Technologies Facility (https://www.unil.ch/gtf/en/home.html)		ArrayExpress with the accession codes: E-MTAB-6813 (rhesus macaque)	Cardoso etal. Nature 2019
14	RNA	Testis	Male2	Adult	5414sTS		postnatal	9 years 37 days	single read	100	GCCAAT	70232604	94.03	35.54	Illumina HiSeq 2500	Lausanne Genomic Technologies Facility (https://www.unil.ch/gtf/en/home.html)		ArrayExpress with the accession codes: E-MTAB-6813 (rhesus macaque)	Cardoso etal. Nature 2019
15	RNA	Heart	Male1	Adult	5450sTS		postnatal	9 years 104 days	single read	100	GTGAAA	42196163	94.04	35.51	Illumina HiSeq 2500	Lausanne Genomic Technologies Facility (https://www.unil.ch/gtf/en/home.html)		ArrayExpress with the accession codes: E-MTAB-6813 (rhesus macaque)	Cardoso etal. Nature 2019
16	RNA	Heart	Male2	Adult	5420sTS		postnatal	9 years 37 days	single read	100	CTTGTA	25091542	94.42	35.59	Illumina HiSeq 2500	Lausanne Genomic Technologies Facility (https://www.unil.ch/gtf/en/home.html)		ArrayExpress with the accession codes: E-MTAB-6813 (rhesus macaque)	Cardoso etal. Nature 2019
17	RNA	Kidney	Male3	Adult	6125sTS		postnatal	8 years and 16 days	single read	100	TAGCTT	40389841	91.78	34.99	Illumina HiSeq 2500	Lausanne Genomic Technologies Facility (https://www.unil.ch/gtf/en/home.html)		ArrayExpress with the accession codes: E-MTAB-6813 (rhesus macaque)	Cardoso etal. Nature 2019
18	RNA	Kidney	Male1	Adult	5476sTS		postnatal	9 years 104 days	single read	100	GTTTCG	38781442	89.48	34.62	Illumina HiSeq 2500	Lausanne Genomic Technologies Facility (https://www.unil.ch/gtf/en/home.html)		ArrayExpress with the accession codes: E-MTAB-6813 (rhesus macaque)	Cardoso etal. Nature 2019
19	RNA	Liver	Male2	Adult	5993sTS		postnatal	9 years 37 days	single read	100	TTAGGC	40720863	93.01	35.33	Illumina HiSeq 2500	Lausanne Genomic Technologies Facility (https://www.unil.ch/gtf/en/home.html)		ArrayExpress with the accession codes: E-MTAB-6813 (rhesus macaque)	Cardoso etal. Nature 2019
20	RNA	Liver	Male1	Adult	5425sTS		postnatal	9 years 104 days	single read	100	GTCCGC	39885337	91.96	35.15	Illumina HiSeq 2500	Lausanne Genomic Technologies Facility (https://www.unil.ch/gtf/en/home.html)		ArrayExpress with the accession codes: E-MTAB-6813 (rhesus macaque)	Cardoso etal. Nature 2019
Marmoset (Callithrix jacchus)
1	RNA	Cerebellum	Female1	Adult	5790sTS		postnatal		single read	100	AGTTCC	37837044	92.61	35.26	Illumina HiSeq 2500	Lausanne Genomic Technologies Facility (https://www.unil.ch/gtf/en/home.html)		PRJNA236159	Cortez etal. Nature 2014
2	RNA	Brain	Female1	Adult	5791sTS		postnatal		single read	100	ATGTCA	37636686	92.63	35.26	Illumina HiSeq 2500	Lausanne Genomic Technologies Facility (https://www.unil.ch/gtf/en/home.html)		PRJNA236159	Cortez etal. Nature 2014
3	RNA	Ovary	Female1	Adult	5792sTS		postnatal		single read	100	CCGTCC	38905950	92.25	35.19	Illumina HiSeq 2500	Lausanne Genomic Technologies Facility (https://www.unil.ch/gtf/en/home.html)		PRJNA236159	Cortez etal. Nature 2014
4	RNA	Liver	Female2	Adult	1491sTS		postnatal		single read	100	GATCAG	18238361	92.61	35.25	Illumina HiSeq 2500	Lausanne Genomic Technologies Facility (https://www.unil.ch/gtf/en/home.html)		PRJNA236159	Cortez etal. Nature 2014
5	RNA	Heart	Female2	Adult	1492sTS		postnatal		single read	100	TAGCTT	44813133	92.82	35.31	Illumina HiSeq 2500	Lausanne Genomic Technologies Facility (https://www.unil.ch/gtf/en/home.html)		PRJNA236159	Cortez etal. Nature 2014
6	RNA	Kidney	Female2	Adult	1493sTS		postnatal		single read	100	GGCTAC	25955512	92.31	35.19	Illumina HiSeq 2500	Lausanne Genomic Technologies Facility (https://www.unil.ch/gtf/en/home.html)		PRJNA236159	Cortez etal. Nature 2014
7	RNA	Brain	Male1	Adult	5801sTS		postnatal		single read	100	GTCCGC	45538889	93.57	35.41	Illumina HiSeq 2500	Lausanne Genomic Technologies Facility (https://www.unil.ch/gtf/en/home.html)		PRJNA236159	Cortez etal. Nature 2014
8	RNA	Heart	Male2	Adult	5795sTS		postnatal		single read	100	ATGTCA	20257338	94.6	35.39	Illumina HiSeq 2500	Lausanne Genomic Technologies Facility (https://www.unil.ch/gtf/en/home.html)		PRJNA236159	Cortez etal. Nature 2014
9	RNA	Testis	Male2	Adult	5797sTS		postnatal		single read	100	CCGTCC	61063595	93.05	35.04	Illumina HiSeq 2500	Lausanne Genomic Technologies Facility (https://www.unil.ch/gtf/en/home.html)		PRJNA236159	Cortez etal. Nature 2014
10	RNA	Heart	Male1	Adult	5814sTS		postnatal		single read	100	GTGGCC	46588588	93.44	35.42	Illumina HiSeq 2500	Lausanne Genomic Technologies Facility (https://www.unil.ch/gtf/en/home.html)		PRJNA236159	Cortez etal. Nature 2014
11	RNA	Testis	Male1	Adult	5802sTS		postnatal		single read	100	GTGAAA	31958657	94.33	35.59	Illumina HiSeq 2500	Lausanne Genomic Technologies Facility (https://www.unil.ch/gtf/en/home.html)		PRJNA236159	Cortez etal. Nature 2014
12	RNA	Liver	Male2	Adult	5787sTS		postnatal		single read	100	AGTTCC	40047815	94.31	35.58	Illumina HiSeq 2500	Lausanne Genomic Technologies Facility (https://www.unil.ch/gtf/en/home.html)		PRJNA236159	Cortez etal. Nature 2014
13	RNA	Kidney	Male2	Adult	5786sTS		postnatal		single read	100	AGTCAA	32872586	94.12	35.54	Illumina HiSeq 2500	Lausanne Genomic Technologies Facility (https://www.unil.ch/gtf/en/home.html)		PRJNA236159	Cortez etal. Nature 2014
14	RNA	Cerebellum	Male2	Adult	5785sTS		postnatal		single read	100	CTTGTA	34413804	92.51	35.23	Illumina HiSeq 2500	Lausanne Genomic Technologies Facility (https://www.unil.ch/gtf/en/home.html)		PRJNA236159	Cortez etal. Nature 2014
Tree shrew (Tupaia belangeri)
1	RNA	Brain	Female1	Adult	6128sTS	Tissue provided by Philipp Khaitovich Laboratory, CAS Key Laboratory of Computational Biology, CAS-MPG Partner Institute for Computational Biology, 320 Yue Yang Road, Shanghai, 200031, China.	postnatal		single read	100	AGTCAA	37582287	92.36	35.15	Illumina HiSeq 2500	Lausanne Genomic Technologies Facility (https://www.unil.ch/gtf/en/home.html)		PRJNA580502	This study
2	RNA	Cerebellum	Female1	Adult	6129sTS	Tissue provided by Philipp Khaitovich Laboratory, CAS Key Laboratory of Computational Biology, CAS-MPG Partner Institute for Computational Biology, 320 Yue Yang Road, Shanghai, 200031, China.	postnatal		single read	100	AGTTCC	39661798	92.41	35.17	Illumina HiSeq 2500	Lausanne Genomic Technologies Facility (https://www.unil.ch/gtf/en/home.html)		PRJNA580502	This study
3	RNA	Heart	Female1	Adult	6130sTS	Tissue provided by Philipp Khaitovich Laboratory, CAS Key Laboratory of Computational Biology, CAS-MPG Partner Institute for Computational Biology, 320 Yue Yang Road, Shanghai, 200031, China.	postnatal		single read	100	ATGTCA	30455244	92.51	35.18	Illumina HiSeq 2500	Lausanne Genomic Technologies Facility (https://www.unil.ch/gtf/en/home.html)		PRJNA580502	This study
4	RNA	Kidney	Female1	Adult	6131sTS	Tissue provided by Philipp Khaitovich Laboratory, CAS Key Laboratory of Computational Biology, CAS-MPG Partner Institute for Computational Biology, 320 Yue Yang Road, Shanghai, 200031, China.	postnatal		single read	100	CCGTCC	45277903	92.49	35.2	Illumina HiSeq 2500	Lausanne Genomic Technologies Facility (https://www.unil.ch/gtf/en/home.html)		PRJNA580502	This study
5	RNA	Liver	Female1	Adult	6132sTS	Tissue provided by Philipp Khaitovich Laboratory, CAS Key Laboratory of Computational Biology, CAS-MPG Partner Institute for Computational Biology, 320 Yue Yang Road, Shanghai, 200031, China.	postnatal		single read	100	GTCCGC	44606395	92.56	35.21	Illumina HiSeq 2500	Lausanne Genomic Technologies Facility (https://www.unil.ch/gtf/en/home.html)		PRJNA580502	This study
6	RNA	Brain	Male1	Adult	6133sTS	Tissue provided by Philipp Khaitovich Laboratory, CAS Key Laboratory of Computational Biology, CAS-MPG Partner Institute for Computational Biology, 320 Yue Yang Road, Shanghai, 200031, China.	postnatal		single read	100	GTGAAA	42654531	89.13	34.17	Illumina HiSeq 2500	Lausanne Genomic Technologies Facility (https://www.unil.ch/gtf/en/home.html)		PRJNA580502	This study
7	RNA	Cerebellum	Male1	Adult	6134sTS	Tissue provided by Philipp Khaitovich Laboratory, CAS Key Laboratory of Computational Biology, CAS-MPG Partner Institute for Computational Biology, 320 Yue Yang Road, Shanghai, 200031, China.	postnatal		single read	100	GTGGCC	41948239	92.23	35.17	Illumina HiSeq 2500	Lausanne Genomic Technologies Facility (https://www.unil.ch/gtf/en/home.html)		PRJNA580502	This study
8	RNA	Heart	Male1	Adult	6135sTS	Tissue provided by Philipp Khaitovich Laboratory, CAS Key Laboratory of Computational Biology, CAS-MPG Partner Institute for Computational Biology, 320 Yue Yang Road, Shanghai, 200031, China.	postnatal		single read	100	GTTTCG	57132315	92.36	35.19	Illumina HiSeq 2500	Lausanne Genomic Technologies Facility (https://www.unil.ch/gtf/en/home.html)		PRJNA580502	This study
9	RNA	Kidney	Male1	Adult	6136sTS	Tissue provided by Philipp Khaitovich Laboratory, CAS Key Laboratory of Computational Biology, CAS-MPG Partner Institute for Computational Biology, 320 Yue Yang Road, Shanghai, 200031, China.	postnatal		single read	100	CGTACG	43220320	92.19	35.14	Illumina HiSeq 2500	Lausanne Genomic Technologies Facility (https://www.unil.ch/gtf/en/home.html)		PRJNA580502	This study
10	RNA	Liver	Male1	Adult	6137sTS	Tissue provided by Philipp Khaitovich Laboratory, CAS Key Laboratory of Computational Biology, CAS-MPG Partner Institute for Computational Biology, 320 Yue Yang Road, Shanghai, 200031, China.	postnatal		single read	100	GAGTGG	52317298	92.22	35.15	Illumina HiSeq 2500	Lausanne Genomic Technologies Facility (https://www.unil.ch/gtf/en/home.html)		PRJNA580502	This study
11	RNA	Testis	Male1	Adult	6138sTS	Tissue provided by Philipp Khaitovich Laboratory, CAS Key Laboratory of Computational Biology, CAS-MPG Partner Institute for Computational Biology, 320 Yue Yang Road, Shanghai, 200031, China.	postnatal		single read	100	ACTGAT	42646250	92.12	35.13	Illumina HiSeq 2500	Lausanne Genomic Technologies Facility (https://www.unil.ch/gtf/en/home.html)		PRJNA580502	This study
Mouse lemur (Microcebus murinus)
1	RNA	Brain	Male1	Adult			postnatal		paired-end reads	100		42671438			Illumina HiSeq 2000			SRR1758992	NCBI PMID:25392405
2	RNA	Brain	Male2	Adult			postnatal		paired-end reads	100		22282358			Illumina HiSeq 2000			SRR1758991	NCBI PMID:25392405
3	RNA	Cerebellum	Male1	Adult			postnatal		paired-end reads	100		33701327			Illumina HiSeq 2000			SRR1758990	NCBI PMID:25392405
4	RNA	Cerebellum	Male2	Adult			postnatal		paired-end reads	100		40282218			Illumina HiSeq 2000			SRR1758989	NCBI PMID:25392405
5	RNA	Kidney	Male1	Adult			postnatal		paired-end reads	100		39391366			Illumina HiSeq 2000			SRR1758996	NCBI PMID:25392405
6	RNA	Kidney	Male2	Adult			postnatal		paired-end reads	100		20357117			Illumina HiSeq 2000			SRR1758995	NCBI PMID:25392405
Mouse (Mus musculus)
1	RNA	Brain	Female1	Adult	1948sTS		postnatal	9 weeks	single read	100	GTTTCG	19519743	95.31	36.79	Illumina HiSeq 2500	Lausanne Genomic Technologies Facility (https://www.unil.ch/gtf/en/home.html)		BioProject PRJNA381064	Marin et al. Genome Research 2017
2	RNA	Brain	Female2	Adult	1960sTS		postnatal	9 weeks	single read	100	AGTCAA	26475510	94.89	36.7	Illumina HiSeq 2500	Lausanne Genomic Technologies Facility (https://www.unil.ch/gtf/en/home.html)		BioProject PRJNA381064	Marin et al. Genome Research 2017
3	RNA	Brain	Male1	Adult	1944sTS		postnatal	9 weeks	single read	100	GTGAAA	20425066	95.9	37	Illumina HiSeq 2500	Lausanne Genomic Technologies Facility (https://www.unil.ch/gtf/en/home.html)		BioProject PRJNA381064	Marin et al. Genome Research 2017
4	RNA	Brain	Male2	Adult	1954sTS		postnatal	9 weeks	single read	100	CTTGTA	33768896	94.92	36.7	Illumina HiSeq 2500	Lausanne Genomic Technologies Facility (https://www.unil.ch/gtf/en/home.html)		BioProject PRJNA381064	Marin et al. Genome Research 2017
5	RNA	Heart	Female1	Adult	1950sTS		postnatal	9 weeks	single read	100	CCGTCC	33233041	92.19	35.92	Illumina HiSeq 2500	Lausanne Genomic Technologies Facility (https://www.unil.ch/gtf/en/home.html)		BioProject PRJNA381064	Marin et al. Genome Research 2017
6	RNA	Heart	Female2	Adult	2669sTS		postnatal	9 weeks	single read	100	CGATGT	56159283	88.35	34.89	Illumina HiSeq 2500	Lausanne Genomic Technologies Facility (https://www.unil.ch/gtf/en/home.html)		BioProject PRJNA381064	Marin et al. Genome Research 2017
7	RNA	Heart	Male1	Adult	1956sTS		postnatal	9 weeks	single read	100	GAGTGG	41056894	89.45	35.17	Illumina HiSeq 2500	Lausanne Genomic Technologies Facility (https://www.unil.ch/gtf/en/home.html)		BioProject PRJNA381064	Marin et al. Genome Research 2017
8	RNA	Heart	Male2	Adult	2663sTS		postnatal	9 weeks	single read	100	ACTGAT	58066902	88.24	34.85	Illumina HiSeq 2500	Lausanne Genomic Technologies Facility (https://www.unil.ch/gtf/en/home.html)		BioProject PRJNA381064	Marin et al. Genome Research 2017
9	RNA	Kidney	Female1	Adult	1951sTS		postnatal	9 weeks	single read	100	GTCCGC	27793971	92.02	35.86	Illumina HiSeq 2500	Lausanne Genomic Technologies Facility (https://www.unil.ch/gtf/en/home.html)		BioProject PRJNA381064	Marin et al. Genome Research 2017
10	RNA	Kidney	Female2	Adult	2665sTS		postnatal	9 weeks	single read	100	ATCACG	34478096	90.21	34.79	Illumina HiSeq 2500	Lausanne Genomic Technologies Facility (https://www.unil.ch/gtf/en/home.html)		BioProject PRJNA381064	Marin et al. Genome Research 2017
11	RNA	Kidney	Male2	Adult	2664sTS		postnatal	9 weeks	single read	100	ATTCCT	74586163	88.35	34.88	Illumina HiSeq 2500	Lausanne Genomic Technologies Facility (https://www.unil.ch/gtf/en/home.html)		BioProject PRJNA381064	Marin et al. Genome Research 2017
12	RNA	Liver	Female1	Adult	1952sTS		postnatal	9 weeks	single read	100	TGACCA	24122997	95.8	37.01	Illumina HiSeq 2500	Lausanne Genomic Technologies Facility (https://www.unil.ch/gtf/en/home.html)		BioProject PRJNA381064	Marin et al. Genome Research 2017
13	RNA	Liver	Female2	Adult	1962sTS		postnatal	9 weeks	single read	100	GCCAAT	19914756	97.01	37.39	Illumina HiSeq 2500	Lausanne Genomic Technologies Facility (https://www.unil.ch/gtf/en/home.html)		BioProject PRJNA381064	Marin et al. Genome Research 2017
14	RNA	Liver	Male1	Adult	1946sTS		postnatal	9 weeks	single read	100	CGATGT	29472470	95.99	37.14	Illumina HiSeq 2500	Lausanne Genomic Technologies Facility (https://www.unil.ch/gtf/en/home.html)		BioProject PRJNA381064	Marin et al. Genome Research 2017
15	RNA	Liver	Male2	Adult	1958sTS		postnatal	9 weeks	single read	100	GATCAG	36683243	95.32	36.71	Illumina HiSeq 2500	Lausanne Genomic Technologies Facility (https://www.unil.ch/gtf/en/home.html)		BioProject PRJNA381064	Marin et al. Genome Research 2017
16	RNA	Ovary	Female1	Adult	1953sTS		postnatal	9 weeks	single read	100	CTTGTA	23693839	96.26	37.12	Illumina HiSeq 2500	Lausanne Genomic Technologies Facility (https://www.unil.ch/gtf/en/home.html)		BioProject PRJNA381064	Marin et al. Genome Research 2017
17	RNA	Ovary	Female2	Adult	1963sTS		postnatal	9 weeks	single read	100	AGTCAA	21124146	96.26	37.13	Illumina HiSeq 2500	Lausanne Genomic Technologies Facility (https://www.unil.ch/gtf/en/home.html)		BioProject PRJNA381064	Marin et al. Genome Research 2017
18	RNA	Testis	Male1	Adult	1947sTS		postnatal	9 weeks	single read	100	GTGGCC	20426331	96.42	37.13	Illumina HiSeq 2500	Lausanne Genomic Technologies Facility (https://www.unil.ch/gtf/en/home.html)		BioProject PRJNA381064	Marin et al. Genome Research 2017
19	RNA	Testis	Male2	Adult	1959sTS		postnatal	9 weeks	single read	100	ACAGTG	35370086	95.69	36.98	Illumina HiSeq 2500	Lausanne Genomic Technologies Facility (https://www.unil.ch/gtf/en/home.html)		BioProject PRJNA381064	Marin et al. Genome Research 2017
Rat (Rattus norvegicus)
1	RNA	Brain	Female1	Adult			postnatal	11 weeks	single read	100		28897182			Illumina HiSeq 2000	Lausanne Genomic Technologies Facility (https://www.unil.ch/gtf/en/home.html)	Brown Norway	ArrayExpress with the accession codes: E-MTAB-6811 (rat)	Cardoso etal. Nature 2019
2	RNA	Cerebellum	Female1	Adult			postnatal	11 weeks	single read	100		18342078			Illumina HiSeq 2000	Lausanne Genomic Technologies Facility (https://www.unil.ch/gtf/en/home.html)	Brown Norway	ArrayExpress with the accession codes: E-MTAB-6811 (rat)	Cardoso etal. Nature 2019
3	RNA	Heart	Female1	Adult			postnatal	11 weeks	single read	100		26302354			Illumina HiSeq 2000	Lausanne Genomic Technologies Facility (https://www.unil.ch/gtf/en/home.html)	Brown Norway	ArrayExpress with the accession codes: E-MTAB-6811 (rat)	Cardoso etal. Nature 2019
4	RNA	Kidney	Female1	Adult			postnatal	11 weeks	single read	100		21810314			Illumina HiSeq 2000	Lausanne Genomic Technologies Facility (https://www.unil.ch/gtf/en/home.html)	Brown Norway	ArrayExpress with the accession codes: E-MTAB-6811 (rat)	Cardoso etal. Nature 2019
5	RNA	Liver	Female1	Adult			postnatal	11 weeks	single read	100		23597799			Illumina HiSeq 2000	Lausanne Genomic Technologies Facility (https://www.unil.ch/gtf/en/home.html)	Brown Norway	ArrayExpress with the accession codes: E-MTAB-6811 (rat)	Cardoso etal. Nature 2019
6	RNA	Ovary	Female1	Adult			postnatal	11 weeks	single read	100		21060447			Illumina HiSeq 2000	Lausanne Genomic Technologies Facility (https://www.unil.ch/gtf/en/home.html)	Brown Norway	ArrayExpress with the accession codes: E-MTAB-6811 (rat)	Cardoso etal. Nature 2019
7	RNA	Brain	Male1	Adult			postnatal	13 weeks	single read	100		33437741			Illumina HiSeq 2000	Lausanne Genomic Technologies Facility (https://www.unil.ch/gtf/en/home.html)	Brown Norway	ArrayExpress with the accession codes: E-MTAB-6811 (rat)	Cardoso etal. Nature 2019
8	RNA	Cerebellum	Male1	Adult			postnatal	13 weeks	single read	100		24967326			Illumina HiSeq 2000	Lausanne Genomic Technologies Facility (https://www.unil.ch/gtf/en/home.html)	Brown Norway	ArrayExpress with the accession codes: E-MTAB-6811 (rat)	Cardoso etal. Nature 2019
9	RNA	Heart	Male1	Adult			postnatal	13 weeks	single read	100		35058694			Illumina HiSeq 2000	Lausanne Genomic Technologies Facility (https://www.unil.ch/gtf/en/home.html)	Brown Norway	ArrayExpress with the accession codes: E-MTAB-6811 (rat)	Cardoso etal. Nature 2019
10	RNA	Kidney	Male1	Adult			postnatal	13 weeks	single read	100		36549711			Illumina HiSeq 2000	Lausanne Genomic Technologies Facility (https://www.unil.ch/gtf/en/home.html)	Brown Norway	ArrayExpress with the accession codes: E-MTAB-6811 (rat)	Cardoso etal. Nature 2019
11	RNA	Liver	Male1	Adult			postnatal	13 weeks	single read	100		26289552			Illumina HiSeq 2000	Lausanne Genomic Technologies Facility (https://www.unil.ch/gtf/en/home.html)	Brown Norway	ArrayExpress with the accession codes: E-MTAB-6811 (rat)	Cardoso etal. Nature 2019
12	RNA	Testis	Male1	Adult			postnatal	13 weeks	single read	100		33542814			Illumina HiSeq 2000	Lausanne Genomic Technologies Facility (https://www.unil.ch/gtf/en/home.html)	Brown Norway	ArrayExpress with the accession codes: E-MTAB-6811 (rat)	Cardoso etal. Nature 2019
Hamster (Cricetulus griseus)
1	RNA	Brain	Female1	Adult	3067sTS	Tissue provided by Philipp Khaitovich Laboratory, CAS Key Laboratory of Computational Biology, CAS-MPG Partner Institute for Computational Biology, 320 Yue Yang Road, Shanghai, 200031, China.	postnatal		single read	100	GTGAAA	34831905	95.28	35.77	Illumina HiSeq 2500	Lausanne Genomic Technologies Facility (https://www.unil.ch/gtf/en/home.html)		PRJNA580502	This study
2	RNA	Cerebellum	Female1	Adult	3068sTS	Tissue provided by Philipp Khaitovich Laboratory, CAS Key Laboratory of Computational Biology, CAS-MPG Partner Institute for Computational Biology, 320 Yue Yang Road, Shanghai, 200031, China.	postnatal		single read	100	GTGGCC	29166117	96.6	36.06	Illumina HiSeq 2500	Lausanne Genomic Technologies Facility (https://www.unil.ch/gtf/en/home.html)		PRJNA580502	This study
3	RNA	Heart	Female1	Adult	3069sTS	Tissue provided by Philipp Khaitovich Laboratory, CAS Key Laboratory of Computational Biology, CAS-MPG Partner Institute for Computational Biology, 320 Yue Yang Road, Shanghai, 200031, China.	postnatal		single read	100	GTTTCG	23509159	96.86	36.12	Illumina HiSeq 2500	Lausanne Genomic Technologies Facility (https://www.unil.ch/gtf/en/home.html)		PRJNA580502	This study
4	RNA	Kidney	Female1	Adult	3070sTS	Tissue provided by Philipp Khaitovich Laboratory, CAS Key Laboratory of Computational Biology, CAS-MPG Partner Institute for Computational Biology, 320 Yue Yang Road, Shanghai, 200031, China.	postnatal		single read	100	CGTACG	20330952	96.72	36.09	Illumina HiSeq 2500	Lausanne Genomic Technologies Facility (https://www.unil.ch/gtf/en/home.html)		PRJNA580502	This study
5	RNA	Liver	Female1	Adult	2867sTS	Tissue provided by Philipp Khaitovich Laboratory, CAS Key Laboratory of Computational Biology, CAS-MPG Partner Institute for Computational Biology, 320 Yue Yang Road, Shanghai, 200031, China.	postnatal		single read	100	ATGTCA	23611063	95.4	35.81	Illumina HiSeq 2500	Lausanne Genomic Technologies Facility (https://www.unil.ch/gtf/en/home.html)		PRJNA580502	This study
6	RNA	Ovary	Female1	Adult	2871sTS	Tissue provided by Philipp Khaitovich Laboratory, CAS Key Laboratory of Computational Biology, CAS-MPG Partner Institute for Computational Biology, 320 Yue Yang Road, Shanghai, 200031, China.	postnatal		single read	100	GTCCGC	13256281	94.78	35.64	Illumina HiSeq 2500	Lausanne Genomic Technologies Facility (https://www.unil.ch/gtf/en/home.html)		PRJNA580502	This study
7	RNA	Brain	Male1	Adult	2863sTS	Tissue provided by Philipp Khaitovich Laboratory, CAS Key Laboratory of Computational Biology, CAS-MPG Partner Institute for Computational Biology, 320 Yue Yang Road, Shanghai, 200031, China.	postnatal		single read	100	GGCTAC	29264400	95.22	35.75	Illumina HiSeq 2500	Lausanne Genomic Technologies Facility (https://www.unil.ch/gtf/en/home.html)		PRJNA580502	This study
8	RNA	Cerebellum	Male1	Adult	2864sTS	Tissue provided by Philipp Khaitovich Laboratory, CAS Key Laboratory of Computational Biology, CAS-MPG Partner Institute for Computational Biology, 320 Yue Yang Road, Shanghai, 200031, China.	postnatal		single read	100	CTTGTA	44957793	95.24	35.76	Illumina HiSeq 2500	Lausanne Genomic Technologies Facility (https://www.unil.ch/gtf/en/home.html)		PRJNA580502	This study
9	RNA	Testis	Male1	Adult	2865sTS	Tissue provided by Philipp Khaitovich Laboratory, CAS Key Laboratory of Computational Biology, CAS-MPG Partner Institute for Computational Biology, 320 Yue Yang Road, Shanghai, 200031, China.	postnatal		single read	100	AGTCAA	47664431	94.96	35.7	Illumina HiSeq 2500	Lausanne Genomic Technologies Facility (https://www.unil.ch/gtf/en/home.html)		PRJNA580502	This study
10	RNA	Heart	Male1	Adult	2866sTS	Tissue provided by Philipp Khaitovich Laboratory, CAS Key Laboratory of Computational Biology, CAS-MPG Partner Institute for Computational Biology, 320 Yue Yang Road, Shanghai, 200031, China.	postnatal		single read	100	AGTTCC	33864124	95.31	35.77	Illumina HiSeq 2500	Lausanne Genomic Technologies Facility (https://www.unil.ch/gtf/en/home.html)		PRJNA580502	This study
11	RNA	Kidney	Male1	Adult	3071sTS	Tissue provided by Philipp Khaitovich Laboratory, CAS Key Laboratory of Computational Biology, CAS-MPG Partner Institute for Computational Biology, 320 Yue Yang Road, Shanghai, 200031, China.	postnatal		single read	100	GAGTGG	24183195	96.69	36.08	Illumina HiSeq 2500	Lausanne Genomic Technologies Facility (https://www.unil.ch/gtf/en/home.html)		PRJNA580502	This study
12	RNA	Liver	Male1	Adult	2868sTS	Tissue provided by Philipp Khaitovich Laboratory, CAS Key Laboratory of Computational Biology, CAS-MPG Partner Institute for Computational Biology, 320 Yue Yang Road, Shanghai, 200031, China.	postnatal		single read	100	CCGTCC	33971191	95.2	35.77	Illumina HiSeq 2500	Lausanne Genomic Technologies Facility (https://www.unil.ch/gtf/en/home.html)		PRJNA580502	This study
Guinea pig (Cavia porcellus)
1	RNA	Brain	Female1	Adult	3968sTS	UNIL/EPFL In house colonies	postnatal		single read	100	GCCAAT	33965042	93.82	35.44	Illumina HiSeq 2500	Lausanne Genomic Technologies Facility (https://www.unil.ch/gtf/en/home.html)		PRJNA580502	This study
2	RNA	Cerebellum	Female1	Adult	3969sTS	UNIL/EPFL In house colonies	postnatal		single read	100	ACTTGA	33012907	94.13	35.53	Illumina HiSeq 2500	Lausanne Genomic Technologies Facility (https://www.unil.ch/gtf/en/home.html)		PRJNA580502	This study
3	RNA	Ovary	Female1	Adult	3972sTS	UNIL/EPFL In house colonies	postnatal		single read	100	GATCAG	31477438	93.54	35.34	Illumina HiSeq 2500	Lausanne Genomic Technologies Facility (https://www.unil.ch/gtf/en/home.html)		PRJNA580502	This study
4	RNA	Kidney	Female1	Adult	4001sTS	UNIL/EPFL In house colonies	postnatal		single read	100	ATTCCT	23167776	95.97	35.88	Illumina HiSeq 2500	Lausanne Genomic Technologies Facility (https://www.unil.ch/gtf/en/home.html)		PRJNA580502	This study
5	RNA	Brain	Female2	Adult	3973sTS	UNIL/EPFL In house colonies	postnatal		single read	100	GTGGCC	29564867	95.2	35.75	Illumina HiSeq 2500	Lausanne Genomic Technologies Facility (https://www.unil.ch/gtf/en/home.html)		PRJNA580502	This study
6	RNA	Cerebellum	Female2	Adult	4044sTS	UNIL/EPFL In house colonies	postnatal		single read	100	AGTTCC	39201190	94.09	35.53	Illumina HiSeq 2500	Lausanne Genomic Technologies Facility (https://www.unil.ch/gtf/en/home.html)		PRJNA580502	This study
7	RNA	Ovary	Female2	Adult	4278sTS	UNIL/EPFL In house colonies	postnatal		single read	100	TGACCA	36467876	90.7	34.88	Illumina HiSeq 2500	Lausanne Genomic Technologies Facility (https://www.unil.ch/gtf/en/home.html)		PRJNA580502	This study
8	RNA	Brain	Male1	Adult	3963sTS	UNIL/EPFL In house colonies	postnatal		single read	100	GTCCGC	39705988	94.62	35.59	Illumina HiSeq 2500	Lausanne Genomic Technologies Facility (https://www.unil.ch/gtf/en/home.html)		PRJNA580502	This study
9	RNA	Cerebellum	Male1	Adult	4000sTS	UNIL/EPFL In house colonies	postnatal		single read	100	TAGCTT	32480999	94.08	35.51	Illumina HiSeq 2500	Lausanne Genomic Technologies Facility (https://www.unil.ch/gtf/en/home.html)		PRJNA580502	This study
10	RNA	Testis	Male1	Adult	3967sTS	UNIL/EPFL In house colonies	postnatal		single read	100	ACAGTG	35529079	93.94	35.48	Illumina HiSeq 2500	Lausanne Genomic Technologies Facility (https://www.unil.ch/gtf/en/home.html)		PRJNA580502	This study
11	RNA	Heart	Male1	Adult	3964sTS	UNIL/EPFL In house colonies	postnatal		single read	100	ACAGTG	54634038	94.75	35.68	Illumina HiSeq 2500	Lausanne Genomic Technologies Facility (https://www.unil.ch/gtf/en/home.html)		PRJNA580502	This study
12	RNA	Brain	Male2	Adult	3977sTS	UNIL/EPFL In house colonies	postnatal		single read	100	GTTTCG	27713768	94.68	35.65	Illumina HiSeq 2500	Lausanne Genomic Technologies Facility (https://www.unil.ch/gtf/en/home.html)		PRJNA580502	This study
13	RNA	Cerebellum	Male2	Adult	4045sTS	UNIL/EPFL In house colonies	postnatal		single read	100	ATGTCA	49876145	90.73	34.88	Illumina HiSeq 2500	Lausanne Genomic Technologies Facility (https://www.unil.ch/gtf/en/home.html)		PRJNA580502	This study
14	RNA	Kidney	Male2	Adult	3980sTS	UNIL/EPFL In house colonies	postnatal		single read	100	GTGAAA	47808872	94.83	35.67	Illumina HiSeq 2500	Lausanne Genomic Technologies Facility (https://www.unil.ch/gtf/en/home.html)		PRJNA580502	This study
15	RNA	Liver	Male2	Adult	3981sTS	UNIL/EPFL In house colonies	postnatal		single read	100	GTGGCC	48163279	94.72	35.65	Illumina HiSeq 2500	Lausanne Genomic Technologies Facility (https://www.unil.ch/gtf/en/home.html)		PRJNA580502	This study
16	RNA	Heart	Male2	Adult	4046sTS2	UNIL/EPFL In house colonies	postnatal		single read	100	TGACCA	50503038	92.18	35.11	Illumina HiSeq 2500	Lausanne Genomic Technologies Facility (https://www.unil.ch/gtf/en/home.html)		PRJNA580502	This study
Rabbit (Oryctolagus cuniculus)
1	RNA	Brain	Female1	Adult	3011sTS		postnatal		single read	100	GTGAAA	30110598	86.77	34.38	Illumina HiSeq 2500	Lausanne Genomic Technologies Facility (https://www.unil.ch/gtf/en/home.html)		ArrayExpress with the accession codes: E-MTAB-6782 (rabbit)	Cardoso etal. Nature 2019
2	RNA	Brain	Female2	Adult	3021sTS		postnatal		single read	100	CGTACG	58218690	88.62	34.89	Illumina HiSeq 2500	Lausanne Genomic Technologies Facility (https://www.unil.ch/gtf/en/home.html)		ArrayExpress with the accession codes: E-MTAB-6782 (rabbit)	Cardoso etal. Nature 2019
3	RNA	Brain	Male1	Adult	3017sTS		postnatal		single read	100	GTTTCG	33359809	88.35	34.79	Illumina HiSeq 2500	Lausanne Genomic Technologies Facility (https://www.unil.ch/gtf/en/home.html)		ArrayExpress with the accession codes: E-MTAB-6782 (rabbit)	Cardoso etal. Nature 2019
4	RNA	Brain	Male2	Adult	3025sTS		postnatal		single read	100	ATTCCT	34477933	88.93	34.98	Illumina HiSeq 2500	Lausanne Genomic Technologies Facility (https://www.unil.ch/gtf/en/home.html)		ArrayExpress with the accession codes: E-MTAB-6782 (rabbit)	Cardoso etal. Nature 2019
5	RNA	Cerebellum	Female1	Adult	3012sTS		postnatal		single read	100	GTGGCC	37082257	97.36	36.19	Illumina HiSeq 2500	Lausanne Genomic Technologies Facility (https://www.unil.ch/gtf/en/home.html)		ArrayExpress with the accession codes: E-MTAB-6782 (rabbit)	Cardoso etal. Nature 2019
6	RNA	Cerebellum	Female2	Adult	3022sTS		postnatal		single read	100	GAGTGG	39557519	88.94	35	Illumina HiSeq 2500	Lausanne Genomic Technologies Facility (https://www.unil.ch/gtf/en/home.html)		ArrayExpress with the accession codes: E-MTAB-6782 (rabbit)	Cardoso etal. Nature 2019
7	RNA	Cerebellum	Male1	Adult	3018sTS		postnatal		single read	100	GTGAAA	41423279	91.37	35.66	Illumina HiSeq 2500	Lausanne Genomic Technologies Facility (https://www.unil.ch/gtf/en/home.html)		ArrayExpress with the accession codes: E-MTAB-6782 (rabbit)	Cardoso etal. Nature 2019
8	RNA	Cerebellum	Male2	Adult	3026sTS		postnatal		single read	100	ATCACG	45534823	88.88	34.99	Illumina HiSeq 2500	Lausanne Genomic Technologies Facility (https://www.unil.ch/gtf/en/home.html)		ArrayExpress with the accession codes: E-MTAB-6782 (rabbit)	Cardoso etal. Nature 2019
9	RNA	Heart	Female1	Adult	3085sTS		postnatal		single read	100	TGACCA	28187893	94.75	35.65	Illumina HiSeq 2500	Lausanne Genomic Technologies Facility (https://www.unil.ch/gtf/en/home.html)		ArrayExpress with the accession codes: E-MTAB-6782 (rabbit)	Cardoso etal. Nature 2019
10	RNA	Heart	Female2	Adult	3458sTS		postnatal		single read	100	GTTTCG	34567808	94.47	35.64	Illumina HiSeq 2500	Lausanne Genomic Technologies Facility (https://www.unil.ch/gtf/en/home.html)		ArrayExpress with the accession codes: E-MTAB-6782 (rabbit)	Cardoso etal. Nature 2019
11	RNA	Heart	Male1	Adult	3019sTS		postnatal		single read	100	CGATGT	41092592	94.55	35.62	Illumina HiSeq 2500	Lausanne Genomic Technologies Facility (https://www.unil.ch/gtf/en/home.html)		ArrayExpress with the accession codes: E-MTAB-6782 (rabbit)	Cardoso etal. Nature 2019
12	RNA	Heart	Male2	Adult	3027sTS		postnatal		single read	100	CGATGT	35150735	94.39	35.55	Illumina HiSeq 2500	Lausanne Genomic Technologies Facility (https://www.unil.ch/gtf/en/home.html)		ArrayExpress with the accession codes: E-MTAB-6782 (rabbit)	Cardoso etal. Nature 2019
13	RNA	Kidney	Female1	Adult	3014sTS		postnatal		single read	100	ATCACG	58780259	94.51	35.58	Illumina HiSeq 2500	Lausanne Genomic Technologies Facility (https://www.unil.ch/gtf/en/home.html)		ArrayExpress with the accession codes: E-MTAB-6782 (rabbit)	Cardoso etal. Nature 2019
14	RNA	Kidney	Female2	Adult	3023sTS		postnatal		single read	100	ATCACG	45651975	95.31	35.78	Illumina HiSeq 2500	Lausanne Genomic Technologies Facility (https://www.unil.ch/gtf/en/home.html)		ArrayExpress with the accession codes: E-MTAB-6782 (rabbit)	Cardoso etal. Nature 2019
15	RNA	Kidney	Male1	Adult	3047sTS		postnatal		single read	100	TTAGGC	30756002	94.55	35.62	Illumina HiSeq 2500	Lausanne Genomic Technologies Facility (https://www.unil.ch/gtf/en/home.html)		ArrayExpress with the accession codes: E-MTAB-6782 (rabbit)	Cardoso etal. Nature 2019
16	RNA	Kidney	Male2	Adult	3028sTS		postnatal		single read	100	TTAGGC	22647780	94.46	35.57	Illumina HiSeq 2500	Lausanne Genomic Technologies Facility (https://www.unil.ch/gtf/en/home.html)		ArrayExpress with the accession codes: E-MTAB-6782 (rabbit)	Cardoso etal. Nature 2019
17	RNA	Liver	Female1	Adult	3015sTS		postnatal		single read	100	ATCACG	24614575	94.8	36.74	Illumina HiSeq 2500	Lausanne Genomic Technologies Facility (https://www.unil.ch/gtf/en/home.html)		ArrayExpress with the accession codes: E-MTAB-6782 (rabbit)	Cardoso etal. Nature 2019
18	RNA	Liver	Female2	Adult	3081sTS		postnatal		single read	100	TTAGGC	22898659	94.86	36.75	Illumina HiSeq 2500	Lausanne Genomic Technologies Facility (https://www.unil.ch/gtf/en/home.html)		ArrayExpress with the accession codes: E-MTAB-6782 (rabbit)	Cardoso etal. Nature 2019
19	RNA	Liver	Male1	Adult	3079sTS		postnatal		single read	100	CGATGT	31357550	94.84	36.72	Illumina HiSeq 2500	Lausanne Genomic Technologies Facility (https://www.unil.ch/gtf/en/home.html)		ArrayExpress with the accession codes: E-MTAB-6782 (rabbit)	Cardoso etal. Nature 2019
20	RNA	Liver	Male2	Adult	3029sTS		postnatal		single read	100	TGACCA	28637392	95.34	36.96	Illumina HiSeq 2500	Lausanne Genomic Technologies Facility (https://www.unil.ch/gtf/en/home.html)		ArrayExpress with the accession codes: E-MTAB-6782 (rabbit)	Cardoso etal. Nature 2019
21	RNA	Ovary	Female1	Adult	3016sTS		postnatal		single read	100	TTAGGC	43965721	91.77	35.83	Illumina HiSeq 2500	Lausanne Genomic Technologies Facility (https://www.unil.ch/gtf/en/home.html)		ArrayExpress with the accession codes: E-MTAB-6782 (rabbit)	Cardoso etal. Nature 2019
22	RNA	Ovary	Female2	Adult	3024sTS		postnatal		single read	100	ACTGAT	39498252	88.95	34.99	Illumina HiSeq 2500	Lausanne Genomic Technologies Facility (https://www.unil.ch/gtf/en/home.html)		ArrayExpress with the accession codes: E-MTAB-6782 (rabbit)	Cardoso etal. Nature 2019
23	RNA	Testis	Male1	Adult	3020sTS		postnatal		single read	100	ATGTCA	39294574	91.61	35.73	Illumina HiSeq 2500	Lausanne Genomic Technologies Facility (https://www.unil.ch/gtf/en/home.html)		ArrayExpress with the accession codes: E-MTAB-6782 (rabbit)	Cardoso etal. Nature 2019
24	RNA	Testis	Male2	Adult	3049sTS		postnatal		single read	100	GCCAAT	30380959	95.91	35.9	Illumina HiSeq 2500	Lausanne Genomic Technologies Facility (https://www.unil.ch/gtf/en/home.html)		ArrayExpress with the accession codes: E-MTAB-6782 (rabbit)	Cardoso etal. Nature 2019
Sheep (Ovis aries)
1	RNA	Brain	Female1	Juvenile	1260sTS	Tissue provided by local farm	postnatal		single read	100	ATTCCT	39493617	92.82	36.23	Illumina HiSeq 2500	Lausanne Genomic Technologies Facility (https://www.unil.ch/gtf/en/home.html)		PRJNA580502	This study
2	RNA	Brain	Male1	Juvenile	1633sTS	Tissue provided by local farm	postnatal		single read	100	CGATGT	14924180	90.45	35.06	Illumina HiSeq 2500	Lausanne Genomic Technologies Facility (https://www.unil.ch/gtf/en/home.html)		PRJNA580502	This study
3	RNA	Cerebellum	Female1	Juvenile	1180sTS	Tissue provided by local farm	postnatal		single read	100	CTTGTA	23355798	92.63	36.16	Illumina HiSeq 2500	Lausanne Genomic Technologies Facility (https://www.unil.ch/gtf/en/home.html)		PRJNA580502	This study
4	RNA	Cerebellum	Male1	Juvenile	1248sTS	Tissue provided by local farm	postnatal		single read	100	TTAGGC	33472172	93.89	36.63	Illumina HiSeq 2500	Lausanne Genomic Technologies Facility (https://www.unil.ch/gtf/en/home.html)		PRJNA580502	This study
5	RNA	Heart	Female1	Juvenile	1251sTS	Tissue provided by local farm	postnatal		single read	100	CGATGT	21947073	92.87	36.24	Illumina HiSeq 2500	Lausanne Genomic Technologies Facility (https://www.unil.ch/gtf/en/home.html)		PRJNA580502	This study
6	RNA	Heart	Male1	Juvenile	1193sTS	Tissue provided by local farm	postnatal		single read	100	ATCACG	41824356	94.12	36.7	Illumina HiSeq 2500	Lausanne Genomic Technologies Facility (https://www.unil.ch/gtf/en/home.html)		PRJNA580502	This study
7	RNA	Kidney	Female1	Juvenile	1179sTS	Tissue provided by local farm	postnatal		single read	100	GTGGCC	32562365	92.91	35.93	Illumina HiSeq 2500	Lausanne Genomic Technologies Facility (https://www.unil.ch/gtf/en/home.html)		PRJNA580502	This study
8	RNA	Kidney	Male1	Juvenile	1277sTS	Tissue provided by local farm	postnatal		single read	100	AGTCAA	20441339	91.72	35.75	Illumina HiSeq 2500	Lausanne Genomic Technologies Facility (https://www.unil.ch/gtf/en/home.html)		PRJNA580502	This study
9	RNA	Liver	Female1	Juvenile	1252sTS	Tissue provided by local farm	postnatal		single read	100	TGACCA	29083351	92.88	36.26	Illumina HiSeq 2500	Lausanne Genomic Technologies Facility (https://www.unil.ch/gtf/en/home.html)		PRJNA580502	This study
10	RNA	Liver	Male1	Juvenile	1250sTS	Tissue provided by local farm	postnatal		single read	100	ACTTGA	27996384	94.06	36.66	Illumina HiSeq 2500	Lausanne Genomic Technologies Facility (https://www.unil.ch/gtf/en/home.html)		PRJNA580502	This study
11	RNA	Ovary	Female1	Juvenile	1182sTS	Tissue provided by local farm	postnatal		single read	100	GTGAAA	19933118	92.43	36.07	Illumina HiSeq 2500	Lausanne Genomic Technologies Facility (https://www.unil.ch/gtf/en/home.html)		PRJNA580502	This study
12	RNA	Testis	Male1	Juvenile	1183sTS	Tissue provided by local farm	postnatal		single read	100	GTGGCC	27741291	92.57	36.16	Illumina HiSeq 2500	Lausanne Genomic Technologies Facility (https://www.unil.ch/gtf/en/home.html)		PRJNA580502	This study
13	RNA	Testis	Male2	Adult			postnatal		paired-end reads	100		5096080			Illumina HiSeq 2500	Roslin Institute, University of Edinburgh		ERR489225	Sheep Tissue Atlas
14	RNA	Testis	Male3	Adult			postnatal		paired-end reads	100		16935667			Illumina HiSeq 2500	Roslin Institute, University of Edinburgh		ERR489224	Sheep Tissue Atlas
15	RNA	Testis	Male4	Adult			postnatal		paired-end reads	100		5165092			Illumina HiSeq 2500	Roslin Institute, University of Edinburgh		ERR489227	Sheep Tissue Atlas
16	RNA	Testis	Male5	Adult			postnatal		paired-end reads	100		17468543			Illumina HiSeq 2500	Roslin Institute, University of Edinburgh		ERR489226	Sheep Tissue Atlas
Cow (Bos taurus)
1	RNA	Brain	Female1	Adult	1607sTS	Tissue provided by local farm	postnatal		single read	100	GTGAAA	33178544	91.68	35.7	Illumina HiSeq 2500	Lausanne Genomic Technologies Facility (https://www.unil.ch/gtf/en/home.html)		PRJNA580502	This study
2	RNA	Brain	Male1	Adult	1320sTS	Tissue provided by local farm	postnatal		single read	100	GCCAAT	22973362	91.86	35.75	Illumina HiSeq 2500	Lausanne Genomic Technologies Facility (https://www.unil.ch/gtf/en/home.html)		PRJNA580502	This study
3	RNA	Cerebellum	Female1	Adult	1321sTS	Tissue provided by local farm	postnatal		single read	100	ATTCCT	35668024	91.22	35.59	Illumina HiSeq 2500	Lausanne Genomic Technologies Facility (https://www.unil.ch/gtf/en/home.html)		PRJNA580502	This study
4	RNA	Cerebellum	Male1	Adult	1310sTS	Tissue provided by local farm	postnatal		single read	100	CTTGTA	30418328	94.58	36.5	Illumina HiSeq 2500	Lausanne Genomic Technologies Facility (https://www.unil.ch/gtf/en/home.html)		PRJNA580502	This study
5	RNA	Heart	Female1	Adult	1324sTS	Tissue provided by local farm	postnatal		single read	100	GTGGCC	33612432	90.87	35.46	Illumina HiSeq 2500	Lausanne Genomic Technologies Facility (https://www.unil.ch/gtf/en/home.html)		PRJNA580502	This study
6	RNA	Heart	Male1	Adult	1312sTS	Tissue provided by local farm	postnatal		single read	100	GTGAAA	26417261	94.68	36.55	Illumina HiSeq 2500	Lausanne Genomic Technologies Facility (https://www.unil.ch/gtf/en/home.html)		PRJNA580502	This study
7	RNA	Liver	Female1	Adult	1322sTS	Tissue provided by local farm	postnatal		single read	100	CGATGT	16948028	94.32	36.48	Illumina HiSeq 2500	Lausanne Genomic Technologies Facility (https://www.unil.ch/gtf/en/home.html)		PRJNA580502	This study
8	RNA	Liver	Male1	Adult	1311sTS	Tissue provided by local farm	postnatal		single read	100	CGATGT	28271160	92.12	35.84	Illumina HiSeq 2500	Lausanne Genomic Technologies Facility (https://www.unil.ch/gtf/en/home.html)		PRJNA580502	This study
9	RNA	Ovary	Female1	Adult	1323sTS	Tissue provided by local farm	postnatal		single read	100	TGACCA	16130790	93.88	36.19	Illumina HiSeq 2500	Lausanne Genomic Technologies Facility (https://www.unil.ch/gtf/en/home.html)		PRJNA580502	This study
10	RNA	Testis	Male1	Adult	1309sTS	Tissue provided by local farm	postnatal		single read	100	TGACCA	34879457	91.82	35.73	Illumina HiSeq 2500	Lausanne Genomic Technologies Facility (https://www.unil.ch/gtf/en/home.html)		PRJNA580502	This study
Pig (Sus scrofa)
1	RNA	Brain	Female1	Adult	5762sTS	Tissue provided by local farm	postnatal		single read	100	GCCAAT	33468319	92.52	35.07	Illumina HiSeq 2500	Lausanne Genomic Technologies Facility (https://www.unil.ch/gtf/en/home.html)		PRJNA580502	This study
2	RNA	Cerebellum	Female1	Adult	5763sTS	Tissue provided by local farm	postnatal		single read	100	ACTTGA	52602126	90.51	34.65	Illumina HiSeq 2500	Lausanne Genomic Technologies Facility (https://www.unil.ch/gtf/en/home.html)		PRJNA580502	This study
3	RNA	Heart	Female1	Adult	5764sTS	Tissue provided by local farm	postnatal		single read	100	GATCAG	44567629	86.91	32.8	Illumina HiSeq 2500	Lausanne Genomic Technologies Facility (https://www.unil.ch/gtf/en/home.html)		PRJNA580502	This study
4	RNA	Kidney	Female1	Adult	5765sTS	Tissue provided by local farm	postnatal		single read	100	TAGCTT	47742668	93.41	35.39	Illumina HiSeq 2500	Lausanne Genomic Technologies Facility (https://www.unil.ch/gtf/en/home.html)		PRJNA580502	This study
5	RNA	Liver	Female1	Adult	5766sTS	Tissue provided by local farm	postnatal		single read	100	GGCTAC	34778802	94.22	35.57	Illumina HiSeq 2500	Lausanne Genomic Technologies Facility (https://www.unil.ch/gtf/en/home.html)		PRJNA580502	This study
6	RNA	Ovary	Female1	Adult	5767sTS	Tissue provided by local farm	postnatal		single read	100	CTTGTA	38099968	94.13	35.54	Illumina HiSeq 2500	Lausanne Genomic Technologies Facility (https://www.unil.ch/gtf/en/home.html)		PRJNA580502	This study
7	RNA	Brain	Male1	Adult	5756sTS	Tissue provided by local farm	postnatal		single read	100	ATCACG	42903695	93.99	35.5	Illumina HiSeq 2500	Lausanne Genomic Technologies Facility (https://www.unil.ch/gtf/en/home.html)		PRJNA580502	This study
8	RNA	Cerebellum	Male1	Adult	5757sTS	Tissue provided by local farm	postnatal		single read	100	CGATGT	35047720	93.94	35.49	Illumina HiSeq 2500	Lausanne Genomic Technologies Facility (https://www.unil.ch/gtf/en/home.html)		PRJNA580502	This study
9	RNA	Heart	Male1	Adult	5889sTS	Tissue provided by local farm	postnatal		single read	100	GTGGCC	30715921	94.01	35.47	Illumina HiSeq 2500	Lausanne Genomic Technologies Facility (https://www.unil.ch/gtf/en/home.html)		PRJNA580502	This study
10	RNA	Kidney	Male1	Adult	5759sTS	Tissue provided by local farm	postnatal		single read	100	TTAGGC	40855555	94.01	35.52	Illumina HiSeq 2500	Lausanne Genomic Technologies Facility (https://www.unil.ch/gtf/en/home.html)		PRJNA580502	This study
11	RNA	Liver	Male1	Adult	5760sTS	Tissue provided by local farm	postnatal		single read	100	TGACCA	22725608	94.99	35.72	Illumina HiSeq 2500	Lausanne Genomic Technologies Facility (https://www.unil.ch/gtf/en/home.html)		PRJNA580502	This study
12	RNA	Testis	Male1	Adult	5761sTS	Tissue provided by local farm	postnatal		single read	100	ACAGTG	35279688	93.68	35.4	Illumina HiSeq 2500	Lausanne Genomic Technologies Facility (https://www.unil.ch/gtf/en/home.html)		PRJNA580502	This study
Panda (Ailuropoda melanoleuca)
1	RNA	Ovary	Female1	Adult			postnatal		paired-end reads	80		41820365			Illumina Genome Analyzer IIx	Institute of Zoology, Chinese Academy of Sciences		SRR2307886	NCBI PMID: 26658305
2	RNA	Pituitary	Female1	Adult			postnatal		paired-end reads	80		43729273			Illumina Genome Analyzer IIx	Institute of Zoology, Chinese Academy of Sciences		SRR2307789	NCBI PMID: 26658305
3	RNA	Skeletalmuscle	Female1	Adult			postnatal		paired-end reads	80		11810403			Illumina Genome Analyzer IIx	Institute of Zoology, Chinese Academy of Sciences		SRR2333196	NCBI PMID: 26658305
4	RNA	Skin	Female1	Adult			postnatal		paired-end reads	80		40113846			Illumina Genome Analyzer IIx	Institute of Zoology, Chinese Academy of Sciences		SRR2307588	NCBI PMID: 26658305
5	RNA	Tongue	Female1	Adult			postnatal		paired-end reads	80		43459234			Illumina Genome Analyzer IIx	Institute of Zoology, Chinese Academy of Sciences		SRR2307863	NCBI PMID: 26658305
6	RNA	Colon	Male1	Adult			postnatal		paired-end reads	80		44258149			Illumina Genome Analyzer IIx	Institute of Zoology, Chinese Academy of Sciences		SRR2307660	NCBI PMID: 26658305
7	RNA	Liver	Male1	Adult			postnatal		paired-end reads	80		42255952			Illumina Genome Analyzer IIx	Institute of Zoology, Chinese Academy of Sciences		SRR2308103	NCBI PMID: 26658305
8	RNA	Pallium	Male1	Adult			postnatal		paired-end reads	80		39103554			Illumina Genome Analyzer IIx	Institute of Zoology, Chinese Academy of Sciences		SRR2307714	NCBI PMID: 26658305
9	RNA	Smallintestine	Male1	Adult			postnatal		paired-end reads	80		34525259			Illumina Genome Analyzer IIx	Institute of Zoology, Chinese Academy of Sciences		SRR2307628	NCBI PMID: 26658305
10	RNA	Stomach	Male1	Adult			postnatal		paired-end reads	80		43254614			Illumina Genome Analyzer IIx	Institute of Zoology, Chinese Academy of Sciences		SRR2307525	NCBI PMID: 26658305
11	RNA	Testis	Male1	Adult			postnatal		paired-end reads	80		41530865			Illumina Genome Analyzer IIx	Institute of Zoology, Chinese Academy of Sciences		SRR2307741	NCBI PMID: 26658305
Hedgehog (Atelerix albiventris)
1	RNA	Brain	Female1	Adult	1839sTS	Tissue provided by Laboratory of Michel C. Milinkovitch, Department of Genetics and Evolution, University of Geneva, Geneva, Switzerland.	postnatal		single read	100	TTAGGC	6768426	94.11	35.49	Illumina HiSeq 2500	Lausanne Genomic Technologies Facility (https://www.unil.ch/gtf/en/home.html)		PRJNA580502	This study
2	RNA	Cerebellum	Female1	Adult	1840sTS	Tissue provided by Laboratory of Michel C. Milinkovitch, Department of Genetics and Evolution, University of Geneva, Geneva, Switzerland.	postnatal		single read	100	TGACCA	42303050	93.83	35.43	Illumina HiSeq 2500	Lausanne Genomic Technologies Facility (https://www.unil.ch/gtf/en/home.html)		PRJNA580502	This study
3	RNA	Heart	Female1	Adult	1841sTS	Tissue provided by Laboratory of Michel C. Milinkovitch, Department of Genetics and Evolution, University of Geneva, Geneva, Switzerland.	postnatal		single read	100	ACAGTG	39489024	94.41	35.59	Illumina HiSeq 2500	Lausanne Genomic Technologies Facility (https://www.unil.ch/gtf/en/home.html)		PRJNA580502	This study
4	RNA	Kidney	Female1	Adult	1842sTS	Tissue provided by Laboratory of Michel C. Milinkovitch, Department of Genetics and Evolution, University of Geneva, Geneva, Switzerland.	postnatal		single read	100	GCCAAT	25468038	94.87	35.68	Illumina HiSeq 2500	Lausanne Genomic Technologies Facility (https://www.unil.ch/gtf/en/home.html)		PRJNA580502	This study
5	RNA	Liver	Female1	Adult	1843sTS	Tissue provided by Laboratory of Michel C. Milinkovitch, Department of Genetics and Evolution, University of Geneva, Geneva, Switzerland.	postnatal		single read	100	ACTTGA	24256670	95.29	35.79	Illumina HiSeq 2500	Lausanne Genomic Technologies Facility (https://www.unil.ch/gtf/en/home.html)		PRJNA580502	This study
6	RNA	Ovary	Female1	Adult	1845sTS	Tissue provided by Laboratory of Michel C. Milinkovitch, Department of Genetics and Evolution, University of Geneva, Geneva, Switzerland.	postnatal		single read	100	GTGGCC	28774236	94.15	35.53	Illumina HiSeq 2500	Lausanne Genomic Technologies Facility (https://www.unil.ch/gtf/en/home.html)		PRJNA580502	This study
7	RNA	Brain	Male1	Adult	1846sTS	Tissue provided by Laboratory of Michel C. Milinkovitch, Department of Genetics and Evolution, University of Geneva, Geneva, Switzerland.	postnatal		single read	100	GTTTCG	26215951	94.22	35.55	Illumina HiSeq 2500	Lausanne Genomic Technologies Facility (https://www.unil.ch/gtf/en/home.html)		PRJNA580502	This study
8	RNA	Cerebellum	Male1	Adult	1847sTS	Tissue provided by Laboratory of Michel C. Milinkovitch, Department of Genetics and Evolution, University of Geneva, Geneva, Switzerland.	postnatal		single read	100	CGTACG	35518411	93.82	35.42	Illumina HiSeq 2500	Lausanne Genomic Technologies Facility (https://www.unil.ch/gtf/en/home.html)		PRJNA580502	This study
9	RNA	Heart	Male1	Adult	1848sTS	Tissue provided by Laboratory of Michel C. Milinkovitch, Department of Genetics and Evolution, University of Geneva, Geneva, Switzerland.	postnatal		single read	100	CTTGTA	25246551	94.17	35.49	Illumina HiSeq 2500	Lausanne Genomic Technologies Facility (https://www.unil.ch/gtf/en/home.html)		PRJNA580502	This study
10	RNA	Kidney	Male1	Adult	1849sTS	Tissue provided by Laboratory of Michel C. Milinkovitch, Department of Genetics and Evolution, University of Geneva, Geneva, Switzerland.	postnatal		single read	100	AGTCAA	30885624	94.79	35.64	Illumina HiSeq 2500	Lausanne Genomic Technologies Facility (https://www.unil.ch/gtf/en/home.html)		PRJNA580502	This study
11	RNA	Liver	Male1	Adult	1850sTS	Tissue provided by Laboratory of Michel C. Milinkovitch, Department of Genetics and Evolution, University of Geneva, Geneva, Switzerland.	postnatal		single read	100	AGTTCC	55997066	95.16	35.75	Illumina HiSeq 2500	Lausanne Genomic Technologies Facility (https://www.unil.ch/gtf/en/home.html)		PRJNA580502	This study
12	RNA	Testis	Male1	Adult	1852sTS	Tissue provided by Laboratory of Michel C. Milinkovitch, Department of Genetics and Evolution, University of Geneva, Geneva, Switzerland.	postnatal		single read	100	ATGTCA	34653595	94.88	35.69	Illumina HiSeq 2500	Lausanne Genomic Technologies Facility (https://www.unil.ch/gtf/en/home.html)		PRJNA580502	This study
Armadillo (Dasypus novemcinctus)
1	RNA	Brain	Female1	Adult	1313sTS		postnatal		single read	100	ACTTGA	22654057	94.41	36.56	Illumina HiSeq 2500	Lausanne Genomic Technologies Facility (https://www.unil.ch/gtf/en/home.html)		PRJNA580502	This study
2	RNA	Cerebellum	Female1	Adult	1314sTS		postnatal		single read	100	GGCTAC	30641838	94.61	36.74	Illumina HiSeq 2500	Lausanne Genomic Technologies Facility (https://www.unil.ch/gtf/en/home.html)		PRJNA580502	This study
3	RNA	Heart	Female1	Adult	1315sTS		postnatal		single read	100	ATGTCA	34236678	92.92	36.15	Illumina HiSeq 2500	Lausanne Genomic Technologies Facility (https://www.unil.ch/gtf/en/home.html)		PRJNA580502	This study
4	RNA	Kidney	Female1	Adult	1317sTS		postnatal		single read	100	GTGGCC	32770895	93.37	36.39	Illumina HiSeq 2500	Lausanne Genomic Technologies Facility (https://www.unil.ch/gtf/en/home.html)		PRJNA580502	This study
5	RNA	Liver	Female1	Adult	1316sTS		postnatal		single read	100	GTCCGC	31273686	93.26	36.33	Illumina HiSeq 2500	Lausanne Genomic Technologies Facility (https://www.unil.ch/gtf/en/home.html)		PRJNA580502	This study
6	RNA	Ovary	Female1	Adult	1318sTs		postnatal		single read	100	ACAGTG	34388951	93.63	36.31	Illumina HiSeq 2500	Lausanne Genomic Technologies Facility (https://www.unil.ch/gtf/en/home.html)		PRJNA580502	This study
7	RNA	Brain	Male1	Adult	1301sTS		postnatal		single read	100	GTGAAA	31590434	91	35.5	Illumina HiSeq 2500	Lausanne Genomic Technologies Facility (https://www.unil.ch/gtf/en/home.html)		PRJNA580502	This study
8	RNA	Cerebellum	Male1	Adult	1300sTS		postnatal		single read	100	CGATGT	31897093	91.28	35.62	Illumina HiSeq 2500	Lausanne Genomic Technologies Facility (https://www.unil.ch/gtf/en/home.html)		PRJNA580502	This study
9	RNA	Heart	Male1	Adult	1303sTS		postnatal		single read	100	TGACCA	35353945	91.54	35.7	Illumina HiSeq 2500	Lausanne Genomic Technologies Facility (https://www.unil.ch/gtf/en/home.html)		PRJNA580502	This study
10	RNA	Kidney	Male1	Adult	1299sTS		postnatal		single read	100	ATTCCT	40456514	91.45	35.66	Illumina HiSeq 2500	Lausanne Genomic Technologies Facility (https://www.unil.ch/gtf/en/home.html)		PRJNA580502	This study
11	RNA	Liver	Male1	Adult	1307sTS		postnatal		single read	100	GTGGCC	38013132	91.37	35.65	Illumina HiSeq 2500	Lausanne Genomic Technologies Facility (https://www.unil.ch/gtf/en/home.html)		PRJNA580502	This study
12	RNA	Testis	Male1	Adult	1302sTS		postnatal		single read	100	TTAGGC	33381728	93.96	36.45	Illumina HiSeq 2500	Lausanne Genomic Technologies Facility (https://www.unil.ch/gtf/en/home.html)		PRJNA580502	This study
Tenrec (Echinops telfairi)
1	RNA	Cerebellum	Female1	Adult	5610sTS	Tissue provided by Laboratory of Michel C. Milinkovitch, Department of Genetics and Evolution, University of Geneva, Geneva, Switzerland.	postnatal		single read	100	ACAGTG	33734221	93.82	35.47	Illumina HiSeq 2500	Lausanne Genomic Technologies Facility (https://www.unil.ch/gtf/en/home.html)		PRJNA580502	This study
2	RNA	Liver	Female1	Adult	5613sTS	Tissue provided by Laboratory of Michel C. Milinkovitch, Department of Genetics and Evolution, University of Geneva, Geneva, Switzerland.	postnatal		single read	100	GATCAG	31255631	94.52	35.6	Illumina HiSeq 2500	Lausanne Genomic Technologies Facility (https://www.unil.ch/gtf/en/home.html)		PRJNA580502	This study
3	RNA	Kidney	Female1	Adult	5612sTS	Tissue provided by Laboratory of Michel C. Milinkovitch, Department of Genetics and Evolution, University of Geneva, Geneva, Switzerland.	postnatal		single read	100	ACTTGA	34310212	93.99	35.52	Illumina HiSeq 2500	Lausanne Genomic Technologies Facility (https://www.unil.ch/gtf/en/home.html)		PRJNA580502	This study
4	RNA	Heart	Female1	Adult	5611sTS	Tissue provided by Laboratory of Michel C. Milinkovitch, Department of Genetics and Evolution, University of Geneva, Geneva, Switzerland.	postnatal		single read	100	GCCAAT	71320570	93.95	35.5	Illumina HiSeq 2500	Lausanne Genomic Technologies Facility (https://www.unil.ch/gtf/en/home.html)		PRJNA580502	This study
5	RNA	Ovary	Female1	Adult	5614sTS	Tissue provided by Laboratory of Michel C. Milinkovitch, Department of Genetics and Evolution, University of Geneva, Geneva, Switzerland.	postnatal		single read	100	TAGCTT	49630960	94.34	35.56	Illumina HiSeq 2500	Lausanne Genomic Technologies Facility (https://www.unil.ch/gtf/en/home.html)		PRJNA580502	This study
6	RNA	Brain	Female1	Adult	5609sTS	Tissue provided by Laboratory of Michel C. Milinkovitch, Department of Genetics and Evolution, University of Geneva, Geneva, Switzerland.	postnatal		single read	100	TGACCA	35296166	93.7	35.4	Illumina HiSeq 2500	Lausanne Genomic Technologies Facility (https://www.unil.ch/gtf/en/home.html)		PRJNA580502	This study
7	RNA	Testis	Male1	Adult	5620sTS	Tissue provided by Laboratory of Michel C. Milinkovitch, Department of Genetics and Evolution, University of Geneva, Geneva, Switzerland.	postnatal		single read	100	CCGTCC	22160908	94.12	35.54	Illumina HiSeq 2500	Lausanne Genomic Technologies Facility (https://www.unil.ch/gtf/en/home.html)		PRJNA580502	This study
8	RNA	Liver	Male1	Adult	5619sTS	Tissue provided by Laboratory of Michel C. Milinkovitch, Department of Genetics and Evolution, University of Geneva, Geneva, Switzerland.	postnatal		single read	100	ATGTCA	25397335	94.51	35.62	Illumina HiSeq 2500	Lausanne Genomic Technologies Facility (https://www.unil.ch/gtf/en/home.html)		PRJNA580502	This study
9	RNA	Kidney	Male1	Adult	5618sTS	Tissue provided by Laboratory of Michel C. Milinkovitch, Department of Genetics and Evolution, University of Geneva, Geneva, Switzerland.	postnatal		single read	100	AGTTCC	27385193	94.46	35.61	Illumina HiSeq 2500	Lausanne Genomic Technologies Facility (https://www.unil.ch/gtf/en/home.html)		PRJNA580502	This study
10	RNA	Heart	Male1	Adult	5617sTS	Tissue provided by Laboratory of Michel C. Milinkovitch, Department of Genetics and Evolution, University of Geneva, Geneva, Switzerland.	postnatal		single read	100	AGTCAA	41011641	94.66	35.66	Illumina HiSeq 2500	Lausanne Genomic Technologies Facility (https://www.unil.ch/gtf/en/home.html)		PRJNA580502	This study
11	RNA	Cerebellum	Male1	Adult	5616sTS	Tissue provided by Laboratory of Michel C. Milinkovitch, Department of Genetics and Evolution, University of Geneva, Geneva, Switzerland.	postnatal		single read	100	CTTGTA	28326383	94.09	35.5	Illumina HiSeq 2500	Lausanne Genomic Technologies Facility (https://www.unil.ch/gtf/en/home.html)		PRJNA580502	This study
12	RNA	Brain	Male1	Adult	5615sTS	Tissue provided by Laboratory of Michel C. Milinkovitch, Department of Genetics and Evolution, University of Geneva, Geneva, Switzerland.	postnatal		single read	100	GGCTAC	53264961	94.18	35.52	Illumina HiSeq 2500	Lausanne Genomic Technologies Facility (https://www.unil.ch/gtf/en/home.html)		PRJNA580502	This study
Platypus
1	RNA	Brain	Female1	Adult	487sTS		postnatal	unknown	single read	100	TTAGGC	33586391	96.31	36	Illumina HiSeq 2500	Lausanne Genomic Technologies Facility (https://www.unil.ch/gtf/en/home.html)		BioProject PRJNA381064	Marin et al. Genome Research 2017
2	RNA	Brain	Female2	Adult	655sTS		postnatal	unknown	single read	100	GCCAAT	61145893	94.63	35.67	Illumina HiSeq 2500	Lausanne Genomic Technologies Facility (https://www.unil.ch/gtf/en/home.html)		BioProject PRJNA381064	Marin et al. Genome Research 2017
3	RNA	Brain	Male1	Adult	739sTS		postnatal	unknown	single read	100	CTTGTA	42573904	91.91	35.79	Illumina HiSeq 2500	Lausanne Genomic Technologies Facility (https://www.unil.ch/gtf/en/home.html)		BioProject PRJNA381064	Marin et al. Genome Research 2017
4	RNA	Brain	Male2	Adult	1404sTS		postnatal	unknown	single read	100	ATGTCA	39244392	87.86	34.63	Illumina HiSeq 2500	Lausanne Genomic Technologies Facility (https://www.unil.ch/gtf/en/home.html)		BioProject PRJNA381064	Marin et al. Genome Research 2017
5	RNA	Heart	Female1	Adult	501sTS		postnatal	unknown	single read	100	CGTACG	61389676	94.67	35.65	Illumina HiSeq 2500	Lausanne Genomic Technologies Facility (https://www.unil.ch/gtf/en/home.html)		BioProject PRJNA381064	Marin et al. Genome Research 2017
6	RNA	Heart	Female2	Adult	657sTS		postnatal	unknown	single read	100	ACTTGA	39757003	93.24	35.4	Illumina HiSeq 2500	Lausanne Genomic Technologies Facility (https://www.unil.ch/gtf/en/home.html)		BioProject PRJNA381064	Marin et al. Genome Research 2017
7	RNA	Heart	Male1	Adult	1400sTS		postnatal	unknown	single read	100	CTTGTA	55287820	87.13	34.38	Illumina HiSeq 2500	Lausanne Genomic Technologies Facility (https://www.unil.ch/gtf/en/home.html)		BioProject PRJNA381064	Marin et al. Genome Research 2017
8	RNA	Heart	Male2	Adult	1406sTS		postnatal	unknown	single read	100	GTCCGC	51234843	88.24	34.79	Illumina HiSeq 2500	Lausanne Genomic Technologies Facility (https://www.unil.ch/gtf/en/home.html)		BioProject PRJNA381064	Marin et al. Genome Research 2017
9	RNA	Kidney	Female1	Adult	482sTS		postnatal	unknown	single read	100	TTAGGC	53428414	94.43	35.62	Illumina HiSeq 2500	Lausanne Genomic Technologies Facility (https://www.unil.ch/gtf/en/home.html)		BioProject PRJNA381064	Marin et al. Genome Research 2017
10	RNA	Kidney	Female2	Adult	658sTS		postnatal	unknown	single read	100	GATCAG	79213734	93.01	35.34	Illumina HiSeq 2500	Lausanne Genomic Technologies Facility (https://www.unil.ch/gtf/en/home.html)		BioProject PRJNA381064	Marin et al. Genome Research 2017
11	RNA	Kidney	Male1	Adult	1402sTS		postnatal	unknown	single read	100	AGTTCC	35584387	87.43	34.49	Illumina HiSeq 2500	Lausanne Genomic Technologies Facility (https://www.unil.ch/gtf/en/home.html)		BioProject PRJNA381064	Marin et al. Genome Research 2017
12	RNA	Kidney	Male2	Adult	1408sTS		postnatal	unknown	single read	100	GTGGCC	30164329	87.09	34.4	Illumina HiSeq 2500	Lausanne Genomic Technologies Facility (https://www.unil.ch/gtf/en/home.html)		BioProject PRJNA381064	Marin et al. Genome Research 2017
13	RNA	Liver	Female1	Adult	486sTS		postnatal	unknown	single read	100	TGACCA	31815301	94.58	35.65	Illumina HiSeq 2500	Lausanne Genomic Technologies Facility (https://www.unil.ch/gtf/en/home.html)		BioProject PRJNA381064	Marin et al. Genome Research 2017
14	RNA	Liver	Female2	Adult	659sTS		postnatal	unknown	single read	100	TAGCTT	57726918	93.13	35.38	Illumina HiSeq 2500	Lausanne Genomic Technologies Facility (https://www.unil.ch/gtf/en/home.html)		BioProject PRJNA381064	Marin et al. Genome Research 2017
15	RNA	Liver	Male1	Adult	1401sTS		postnatal	unknown	single read	100	AGTCAA	25244792	87.25	34.41	Illumina HiSeq 2500	Lausanne Genomic Technologies Facility (https://www.unil.ch/gtf/en/home.html)		BioProject PRJNA381064	Marin et al. Genome Research 2017
16	RNA	Liver	Male2	Adult	1407sTS		postnatal	unknown	single read	100	GTGAAA	58323344	87.18	34.41	Illumina HiSeq 2500	Lausanne Genomic Technologies Facility (https://www.unil.ch/gtf/en/home.html)		BioProject PRJNA381064	Marin et al. Genome Research 2017
17	RNA	Ovary	Female1	Adult	746sTS		postnatal	unknown	single read	100	AGTCAA	41540320	91.5	35.63	Illumina HiSeq 2500	Lausanne Genomic Technologies Facility (https://www.unil.ch/gtf/en/home.html)		BioProject PRJNA381064	Marin et al. Genome Research 2017
18	RNA	Ovary	Female2	Adult	748sTS		postnatal	unknown	single read	100	GGCTAC	35757932	92.79	35.29	Illumina HiSeq 2500	Lausanne Genomic Technologies Facility (https://www.unil.ch/gtf/en/home.html)		BioProject PRJNA381064	Marin et al. Genome Research 2017
19	RNA	Testis	Male1	Adult	1403sTS		postnatal	unknown	single read	100	GATCAG	34820608	91.01	35.53	Illumina HiSeq 2500	Lausanne Genomic Technologies Facility (https://www.unil.ch/gtf/en/home.html)		BioProject PRJNA381064	Marin et al. Genome Research 2017
20	RNA	Testis	Male2	Adult	1409sTS		postnatal	unknown	single read	100	GTTTCG	57864252	86.6	34.24	Illumina HiSeq 2500	Lausanne Genomic Technologies Facility (https://www.unil.ch/gtf/en/home.html)		BioProject PRJNA381064	Marin et al. Genome Research 2017
Chicken
1	RNA	Brain	Female1	Adult	577sTS		postnatal	adult	single read	100	ACAGTG	34366773	93.23	36.34	Illumina HiSeq 2500	Lausanne Genomic Technologies Facility (https://www.unil.ch/gtf/en/home.html)		BioProject PRJNA381064	Marin et al. Genome Research 2017
2	RNA	Brain	Female2	Adult	783sTS		postnatal	adult	single read	100	CCGTCC	34736782	92.07	35.97	Illumina HiSeq 2500	Lausanne Genomic Technologies Facility (https://www.unil.ch/gtf/en/home.html)		BioProject PRJNA381064	Marin et al. Genome Research 2017
3	RNA	Brain	Male1	Adult	653sTS		postnatal	adult	single read	100	TAGCTT	27722485	93.18	36.33	Illumina HiSeq 2500	Lausanne Genomic Technologies Facility (https://www.unil.ch/gtf/en/home.html)		BioProject PRJNA381064	Marin et al. Genome Research 2017
4	RNA	Brain	Male2	Adult	922sTS		postnatal	adult	single read	100	GCCAAT	29822429	91.7	35.84	Illumina HiSeq 2500	Lausanne Genomic Technologies Facility (https://www.unil.ch/gtf/en/home.html)		BioProject PRJNA381064	Marin et al. Genome Research 2017
5	RNA	Heart	Female1	Adult	560sTS		postnatal	adult	single read	100	ACAGTG	38640619	87.45	34.62	Illumina HiSeq 2500	Lausanne Genomic Technologies Facility (https://www.unil.ch/gtf/en/home.html)		BioProject PRJNA381064	Marin et al. Genome Research 2017
6	RNA	Heart	Female2	Adult	785sTS		postnatal	adult	single read	100	GTGAAA	55100325	92.12	35.94	Illumina HiSeq 2500	Lausanne Genomic Technologies Facility (https://www.unil.ch/gtf/en/home.html)		BioProject PRJNA381064	Marin et al. Genome Research 2017
7	RNA	Heart	Male1	Adult	650sTS		postnatal	adult	single read	100	GCCAAT	36099990	96.03	35.94	Illumina HiSeq 2500	Lausanne Genomic Technologies Facility (https://www.unil.ch/gtf/en/home.html)		BioProject PRJNA381064	Marin et al. Genome Research 2017
8	RNA	Heart	Male2	Adult	919sTS		postnatal	adult	single read	100	TTAGGC	44584186	91.39	35.7	Illumina HiSeq 2500	Lausanne Genomic Technologies Facility (https://www.unil.ch/gtf/en/home.html)		BioProject PRJNA381064	Marin et al. Genome Research 2017
9	RNA	Kidney	Female1	Adult	559sTS		postnatal	adult	single read	100	TGACCA	47497964	87.77	34.71	Illumina HiSeq 2500	Lausanne Genomic Technologies Facility (https://www.unil.ch/gtf/en/home.html)		BioProject PRJNA381064	Marin et al. Genome Research 2017
10	RNA	Kidney	Female2	Adult	784sTS		postnatal	adult	single read	100	ACTTGA	41810446	95.91	35.91	Illumina HiSeq 2500	Lausanne Genomic Technologies Facility (https://www.unil.ch/gtf/en/home.html)		BioProject PRJNA381064	Marin et al. Genome Research 2017
11	RNA	Kidney	Male1	Adult	555sTS		postnatal	adult	single read	100	CGATGT	35946791	87.64	34.67	Illumina HiSeq 2500	Lausanne Genomic Technologies Facility (https://www.unil.ch/gtf/en/home.html)		BioProject PRJNA381064	Marin et al. Genome Research 2017
12	RNA	Kidney	Male2	Adult	918sTS		postnatal	adult	single read	100	CGATGT	29271808	94.06	36.26	Illumina HiSeq 2500	Lausanne Genomic Technologies Facility (https://www.unil.ch/gtf/en/home.html)		BioProject PRJNA381064	Marin et al. Genome Research 2017
13	RNA	Liver	Female1	Adult	558sTS		postnatal	adult	single read	100	TTAGGC	41014601	88.22	34.9	Illumina HiSeq 2500	Lausanne Genomic Technologies Facility (https://www.unil.ch/gtf/en/home.html)		BioProject PRJNA381064	Marin et al. Genome Research 2017
14	RNA	Liver	Female2	Adult	786sTS		postnatal	adult	single read	100	GTGGCC	41534686	92.7	36.18	Illumina HiSeq 2500	Lausanne Genomic Technologies Facility (https://www.unil.ch/gtf/en/home.html)		BioProject PRJNA381064	Marin et al. Genome Research 2017
15	RNA	Liver	Male1	Adult	554sTS		postnatal	adult	single read	100	ATCACG	46648286	94.99	35.76	Illumina HiSeq 2500	Lausanne Genomic Technologies Facility (https://www.unil.ch/gtf/en/home.html)		BioProject PRJNA381064	Marin et al. Genome Research 2017
16	RNA	Liver	Male2	Adult	917sTS		postnatal	adult	single read	100	ATCACG	33502963	94.95	36.59	Illumina HiSeq 2500	Lausanne Genomic Technologies Facility (https://www.unil.ch/gtf/en/home.html)		BioProject PRJNA381064	Marin et al. Genome Research 2017
17	RNA	Ovary	Female1	Adult	561sTS		postnatal	adult	single read	100	GCCAAT	38931935	88.21	34.88	Illumina HiSeq 2500	Lausanne Genomic Technologies Facility (https://www.unil.ch/gtf/en/home.html)		BioProject PRJNA381064	Marin et al. Genome Research 2017
18	RNA	Ovary	Female2	Adult	787sTSb		postnatal	adult	single read	100	GTTTCG	21757252	92.44	36.1	Illumina HiSeq 2500	Lausanne Genomic Technologies Facility (https://www.unil.ch/gtf/en/home.html)		BioProject PRJNA381064	Marin et al. Genome Research 2017
19	RNA	Testis	Male1	Adult	642sTS		postnatal	adult	single read	100	ACTTGA	44619248	93.61	36.5	Illumina HiSeq 2500	Lausanne Genomic Technologies Facility (https://www.unil.ch/gtf/en/home.html)		BioProject PRJNA381064	Marin et al. Genome Research 2017
20	RNA	Testis	Male2	Adult	920sTS		postnatal	adult	single read	100	TGACCA	52107421	92.51	36.1	Illumina HiSeq 2500	Lausanne Genomic Technologies Facility (https://www.unil.ch/gtf/en/home.html)		BioProject PRJNA381064	Marin et al. Genome Research 2017
Anolis
1	RNA	Brain	Female1	Adult	1696sTS		postnatal	adult, breeding season	single read	100	GCCAAT	21632296	93.17	36.18	Illumina HiSeq 2500	Lausanne Genomic Technologies Facility (https://www.unil.ch/gtf/en/home.html)		BioProject PRJNA381064	Marin et al. Genome Research 2017
2	RNA	Brain	Female2	Adult	1703sTS		postnatal	adult, breeding season	single read	100	CTTGTA	29117617	89.22	35.09	Illumina HiSeq 2500	Lausanne Genomic Technologies Facility (https://www.unil.ch/gtf/en/home.html)		BioProject PRJNA381064	Marin et al. Genome Research 2017
3	RNA	Brain	Female3	Adult	1268sTS		postnatal	adult, breeding season	single read	100	ATTCCT	26327473	95.59	36.97	Illumina HiSeq 2500	Lausanne Genomic Technologies Facility (https://www.unil.ch/gtf/en/home.html)		BioProject PRJNA381064	Marin et al. Genome Research 2017
4	RNA	Brain	Male1	Adult	1691sTS		postnatal	adult, breeding season	single read	100	ATCACG	20026314	93.94	36.55	Illumina HiSeq 2500	Lausanne Genomic Technologies Facility (https://www.unil.ch/gtf/en/home.html)		BioProject PRJNA381064	Marin et al. Genome Research 2017
5	RNA	Brain	Male2	Adult	1708sTS		postnatal	adult, breeding season	single read	100	GTCCGC	24407832	89.06	35.03	Illumina HiSeq 2500	Lausanne Genomic Technologies Facility (https://www.unil.ch/gtf/en/home.html)		BioProject PRJNA381064	Marin et al. Genome Research 2017
6	RNA	Brain	Male3	Adult	1225sTS		postnatal	adult, breeding season	single read	100	ACAGTG	21751247	95.21	36.8	Illumina HiSeq 2500	Lausanne Genomic Technologies Facility (https://www.unil.ch/gtf/en/home.html)		BioProject PRJNA381064	Marin et al. Genome Research 2017
7	RNA	Heart	Female1	Adult	1697sTS		postnatal	adult, breeding season	single read	100	ACTTGA	33937077	93.94	36.52	Illumina HiSeq 2500	Lausanne Genomic Technologies Facility (https://www.unil.ch/gtf/en/home.html)		BioProject PRJNA381064	Marin et al. Genome Research 2017
8	RNA	Heart	Female2	Adult	1704sTS		postnatal	adult, breeding season	single read	100	AGTCAA	25013637	89.13	35.04	Illumina HiSeq 2500	Lausanne Genomic Technologies Facility (https://www.unil.ch/gtf/en/home.html)		BioProject PRJNA381064	Marin et al. Genome Research 2017
9	RNA	Heart	Female3	Adult	1269sTS		postnatal	adult, breeding season	single read	100	GTGGCC	27566527	95.2	36.78	Illumina HiSeq 2500	Lausanne Genomic Technologies Facility (https://www.unil.ch/gtf/en/home.html)		BioProject PRJNA381064	Marin et al. Genome Research 2017
10	RNA	Heart	Male1	Adult	1692sTS		postnatal	adult, breeding season	single read	100	CGATGT	22168300	93.85	36.49	Illumina HiSeq 2500	Lausanne Genomic Technologies Facility (https://www.unil.ch/gtf/en/home.html)		BioProject PRJNA381064	Marin et al. Genome Research 2017
11	RNA	Heart	Male2	Adult	1709sTS		postnatal	adult, breeding season	single read	100	GTGAAA	25737919	89.17	35.05	Illumina HiSeq 2500	Lausanne Genomic Technologies Facility (https://www.unil.ch/gtf/en/home.html)		BioProject PRJNA381064	Marin et al. Genome Research 2017
12	RNA	Heart	Male3	Adult	1271sTS		postnatal	adult, breeding season	single read	100	CTTGTA	21544442	95.27	36.8	Illumina HiSeq 2500	Lausanne Genomic Technologies Facility (https://www.unil.ch/gtf/en/home.html)		BioProject PRJNA381064	Marin et al. Genome Research 2017
13	RNA	Kidney	Female1	Adult	1699sTS		postnatal	adult, breeding season	single read	100	TAGCTT	21357694	94	36.57	Illumina HiSeq 2500	Lausanne Genomic Technologies Facility (https://www.unil.ch/gtf/en/home.html)		BioProject PRJNA381064	Marin et al. Genome Research 2017
14	RNA	Kidney	Female2	Adult	1706sTS		postnatal	adult, breeding season	single read	100	ATGTCA	30785590	89.33	35.12	Illumina HiSeq 2500	Lausanne Genomic Technologies Facility (https://www.unil.ch/gtf/en/home.html)		BioProject PRJNA381064	Marin et al. Genome Research 2017
15	RNA	Kidney	Female3	Adult	1267sTS		postnatal	adult, breeding season	single read	100	TGACCA	27082741	95.73	95.73	Illumina HiSeq 2500	Lausanne Genomic Technologies Facility (https://www.unil.ch/gtf/en/home.html)		BioProject PRJNA381064	Marin et al. Genome Research 2017
16	RNA	Kidney	Male1	Adult	1694sTS		postnatal	adult, breeding season	single read	100	TGACCA	24167844	94.05	36.58	Illumina HiSeq 2500	Lausanne Genomic Technologies Facility (https://www.unil.ch/gtf/en/home.html)		BioProject PRJNA381064	Marin et al. Genome Research 2017
17	RNA	Kidney	Male2	Adult	1711sTS		postnatal	adult, breeding season	single read	100	GTTTCG	27605777	89.22	35.08	Illumina HiSeq 2500	Lausanne Genomic Technologies Facility (https://www.unil.ch/gtf/en/home.html)		BioProject PRJNA381064	Marin et al. Genome Research 2017
18	RNA	Kidney	Male3	Adult	1270sTS		postnatal	adult, breeding season	single read	100	GTGAAA	21927565	95.15	36.81	Illumina HiSeq 2500	Lausanne Genomic Technologies Facility (https://www.unil.ch/gtf/en/home.html)		BioProject PRJNA381064	Marin et al. Genome Research 2017
19	RNA	Liver	Female1	Adult	1698sTS		postnatal	adult, breeding season	single read	100	GATCAG	16749158	94.19	36.66	Illumina HiSeq 2500	Lausanne Genomic Technologies Facility (https://www.unil.ch/gtf/en/home.html)		BioProject PRJNA381064	Marin et al. Genome Research 2017
20	RNA	Liver	Female2	Adult	1705sTS		postnatal	adult, breeding season	single read	100	AGTTCC	24763352	89.4	35.15	Illumina HiSeq 2500	Lausanne Genomic Technologies Facility (https://www.unil.ch/gtf/en/home.html)		BioProject PRJNA381064	Marin et al. Genome Research 2017
21	RNA	Liver	Female3	Adult	1266sTS		postnatal	adult, breeding season	single read	100	CGATGT	18294723	95.63	37	Illumina HiSeq 2500	Lausanne Genomic Technologies Facility (https://www.unil.ch/gtf/en/home.html)		BioProject PRJNA381064	Marin et al. Genome Research 2017
22	RNA	Liver	Male1	Adult	1693sTS		postnatal	adult, breeding season	single read	100	TTAGGC	27956127	93.83	36.53	Illumina HiSeq 2500	Lausanne Genomic Technologies Facility (https://www.unil.ch/gtf/en/home.html)		BioProject PRJNA381064	Marin et al. Genome Research 2017
23	RNA	Liver	Male2	Adult	1710sTS		postnatal	adult, breeding season	single read	100	GTGGCC	21423644	89.18	35.09	Illumina HiSeq 2500	Lausanne Genomic Technologies Facility (https://www.unil.ch/gtf/en/home.html)		BioProject PRJNA381064	Marin et al. Genome Research 2017
24	RNA	Liver	Male3	Adult	1272sTS		postnatal	adult, breeding season	single read	100	GCCAAT	23691891	94.98	36.71	Illumina HiSeq 2500	Lausanne Genomic Technologies Facility (https://www.unil.ch/gtf/en/home.html)		BioProject PRJNA381064	Marin et al. Genome Research 2017
25	RNA	Ovary	Female1	Adult	1700sTS		postnatal	adult, breeding season	single read	100	GGCTAC	26611095	93.7	36.44	Illumina HiSeq 2500	Lausanne Genomic Technologies Facility (https://www.unil.ch/gtf/en/home.html)		BioProject PRJNA381064	Marin et al. Genome Research 2017
26	RNA	Ovary	Female2	Adult	1707sTS		postnatal	adult, breeding season	single read	100	CCGTCC	28023350	88.66	34.9	Illumina HiSeq 2500	Lausanne Genomic Technologies Facility (https://www.unil.ch/gtf/en/home.html)		BioProject PRJNA381064	Marin et al. Genome Research 2017
27	RNA	Ovary	Female3	Adult	1288sTS		postnatal	adult, breeding season	single read	100	GCCAAT	43061562	93.5	36.55	Illumina HiSeq 2500	Lausanne Genomic Technologies Facility (https://www.unil.ch/gtf/en/home.html)		BioProject PRJNA381064	Marin et al. Genome Research 2017
28	RNA	Testis	Male1	Adult	1695sTS		postnatal	adult, breeding season	single read	100	ACAGTG	21914523	93.76	36.48	Illumina HiSeq 2500	Lausanne Genomic Technologies Facility (https://www.unil.ch/gtf/en/home.html)		BioProject PRJNA381064	Marin et al. Genome Research 2017
29	RNA	Testis	Male2	Adult	1712sTS		postnatal	adult, breeding season	single read	100	CGTACG	27673400	88.66	34.91	Illumina HiSeq 2500	Lausanne Genomic Technologies Facility (https://www.unil.ch/gtf/en/home.html)		BioProject PRJNA381064	Marin et al. Genome Research 2017
30	RNA	Testis	Male4	Adult	1282sTS		postnatal	adult, breeding season	single read	100	ACAGTG	41882223	93.54	36.6	Illumina HiSeq 2500	Lausanne Genomic Technologies Facility (https://www.unil.ch/gtf/en/home.html)		BioProject PRJNA381064	Marin et al. Genome Research 2017
											Median RNAseq	34273445
	1	DNA	Hedgehog	Male	Adult	2490g			paired-end reads	100	ACAGTG	99800827	94.21	35.5	Illumina HiSeq 2500	Lausanne Genomic Technologies Facility (https://www.unil.ch/gtf/en/home.html)	~9X
	2	DNA	E. telfairi	Male	Adult	5604g			paired-end reads	100	GATCAG	117198405	95.36	35.78	Illumina HiSeq 2500	Lausanne Genomic Technologies Facility (https://www.unil.ch/gtf/en/home.html)	~11X
	3	DNA	Guinea pig	Male	Adult	5598g			paired-end reads	100	ACTTGA	114633251	95.34	35.74	Illumina HiSeq 2500	Lausanne Genomic Technologies Facility (https://www.unil.ch/gtf/en/home.html)	~8X
	4	DNA	Rabbit	Male	Adult	5597g			paired-end reads	100	GCCAAT	95886131	94.6	35.53	Illumina HiSeq 2500	Lausanne Genomic Technologies Facility (https://www.unil.ch/gtf/en/home.html)	~7X
	5	DNA	Pig	Male	Adult	1259g			paired-end reads	100	TTAGGC	108165379	93.35	35.26	Illumina HiSeq 2500	Lausanne Genomic Technologies Facility (https://www.unil.ch/gtf/en/home.html)	~7X
	6	DNA	Hamster	Male	Adult	1255g			paired-end reads	100	ATCACG	110676670	94.81	35.65	Illumina HiSeq 2500	Lausanne Genomic Technologies Facility (https://www.unil.ch/gtf/en/home.html)	~8X
	7	DNA	Armadillo	Male	Adult	1295g			paired-end reads	100	CCGTCC	188782378	94.61	36.9	Illumina HiSeq 2500	Lausanne Genomic Technologies Facility (https://www.unil.ch/gtf/en/home.html)	~11X
	8	DNA	Armadilllo	Female	Adult	1294g			paired-end reads	100	CTTGTA	186810116	94.93	37.03	Illumina HiSeq 2500	Lausanne Genomic Technologies Facility (https://www.unil.ch/gtf/en/home.html)	~11X
	9	DNA	Sheep	Male	Adult				paired-end reads	100	TruSeq DNA PCR-Free Library Prep HT	18Gb each				ILLUMINA (Illumina HiSeq 3000)	PRJNA325682	SRR5991272.sra SRR5991273.sra SRR5991274.sra SRR5991275.sra SRR5991276.sra SRR5991277.sra SRR5991278.sra SRR5991279.sra	Whole genome sequence of Ovis aries	Australian CRC for Sheep Industry Innovation Whole-Genome Sequence Collection
	*for panda and mouse lemur we used the raw DNA data from the whole Genome Sequencing Projects.

## Sheet: Supplementary Table 2
Supplementary Table 2. Detailed information about Y genes and X gametologs used in this study.
	Reported Y sequences from previous studies are in BROWN font
	Y genes from this study are in BLACK font
No.	Species	Common name	protein-coding	Ensembl ID	Completness	Source of sequence	X-gametolog Ensembl ID	Strata	% of Y sequence covered with male genomic reads (100% id)	% of Y sequence covered with female genomic reads (100% id)
1	Homo sapiens	Human	AMELY	ENSG00000099721	full	Full Y sequence - Ensembl; Tilford, C. A., et al. (2001). "A physical map of the human Y chromosome." Nature 409(6822): 943-945.	ENSG00000125363	Recent_strata
1	Homo sapiens	Human	CDY1	ENSG00000129873,ENSG00000182415,ENSG00000172288,ENSG00000172352	full	Full Y sequence - Ensembl; Tilford, C. A., et al. (2001). "A physical map of the human Y chromosome." Nature 409(6822): 943-945.	ENSG00000153046	Added
1	Homo sapiens	Human	CYorf15Y	ENSG00000131002	full	Full Y sequence - Ensembl; Tilford, C. A., et al. (2001). "A physical map of the human Y chromosome." Nature 409(6822): 943-945.	ENSG00000086712	S2
1	Homo sapiens	Human	DAZ	ENSG00000188120,ENSG00000205944,ENSG00000187191,ENSG00000205916	full	Full Y sequence - Ensembl; Tilford, C. A., et al. (2001). "A physical map of the human Y chromosome." Nature 409(6822): 943-945.	ENSG00000092345	Added
1	Homo sapiens	Human	DDX3Y	ENSG00000067048	full	Full Y sequence - Ensembl; Tilford, C. A., et al. (2001). "A physical map of the human Y chromosome." Nature 409(6822): 943-945.	ENSG00000215301	S2
1	Homo sapiens	Human	EIF1AY	ENSG00000198692	full	Full Y sequence - Ensembl; Tilford, C. A., et al. (2001). "A physical map of the human Y chromosome." Nature 409(6822): 943-945.	ENSG00000173674	S2
1	Homo sapiens	Human	HSFY	ENSG00000169953,ENSG00000172468	full	Full Y sequence - Ensembl; Tilford, C. A., et al. (2001). "A physical map of the human Y chromosome." Nature 409(6822): 943-945.	ENSG00000171116	S1
1	Homo sapiens	Human	KDM5D	ENSG00000012817	full	Full Y sequence - Ensembl; Tilford, C. A., et al. (2001). "A physical map of the human Y chromosome." Nature 409(6822): 943-945.	ENSG00000126012	S2
1	Homo sapiens	Human	NLGN4Y	ENSG00000165246	full	Full Y sequence - Ensembl; Tilford, C. A., et al. (2001). "A physical map of the human Y chromosome." Nature 409(6822): 943-945.	ENSG00000146938	Recent_strata
1	Homo sapiens	Human	RBMY	ENSG00000169800,ENSG00000226941,ENSG00000234414,ENSG00000242389,ENSG00000242875,ENSG00000244395	full	Full Y sequence - Ensembl; Tilford, C. A., et al. (2001). "A physical map of the human Y chromosome." Nature 409(6822): 943-945.	ENSG00000147274	S1
1	Homo sapiens	Human	RPS4Y	ENSG00000129824,ENSG00000280969	full	Full Y sequence - Ensembl; Tilford, C. A., et al. (2001). "A physical map of the human Y chromosome." Nature 409(6822): 943-945.	ENSG00000198034	S1
1	Homo sapiens	Human	SRY	ENSG00000184895	full	Full Y sequence - Ensembl; Tilford, C. A., et al. (2001). "A physical map of the human Y chromosome." Nature 409(6822): 943-945.	ENSG00000134595	S1
1	Homo sapiens	Human	TBL1Y	ENSG00000092377	full	Full Y sequence - Ensembl; Tilford, C. A., et al. (2001). "A physical map of the human Y chromosome." Nature 409(6822): 943-945.	ENSG00000101849	Recent_strata
1	Homo sapiens	Human	TMSB4Y	ENSG00000154620	full	Full Y sequence - Ensembl; Tilford, C. A., et al. (2001). "A physical map of the human Y chromosome." Nature 409(6822): 943-945.	ENSG00000205542	S2
1	Homo sapiens	Human	TSPY	ENSG00000168757,ENSG00000228927,ENSG00000229549,ENSG00000233803,ENSG00000236424,ENSG00000238074,ENSG00000258992	full	Full Y sequence - Ensembl; Tilford, C. A., et al. (2001). "A physical map of the human Y chromosome." Nature 409(6822): 943-945.	ENSG00000184205	S2
1	Homo sapiens	Human	USP9Y	ENSG00000114374	full	Full Y sequence - Ensembl; Tilford, C. A., et al. (2001). "A physical map of the human Y chromosome." Nature 409(6822): 943-945.	ENSG00000124486	S2
1	Homo sapiens	Human	UTY	ENSG00000183878	full	Full Y sequence - Ensembl; Tilford, C. A., et al. (2001). "A physical map of the human Y chromosome." Nature 409(6822): 943-945.	ENSG00000147050	S2
1	Homo sapiens	Human	ZFY	ENSG00000067646	full	Full Y sequence - Ensembl; Tilford, C. A., et al. (2001). "A physical map of the human Y chromosome." Nature 409(6822): 943-945.	ENSG00000005889	S2
2	Macaca mulatta	Macaque	AMELY		full	Full Y sequence; Hughes, J. F., et al. (2012). "Strict evolutionary conservation followed rapid gene loss on human and rhesus Y chromosomes." Nature 483(7387): 82-86.	ENSMMUG00000008256	Recent_strata
2	Macaca mulatta	Macaque	CDY1		full	Full Y sequence; Hughes, J. F., et al. (2012). "Strict evolutionary conservation followed rapid gene loss on human and rhesus Y chromosomes." Nature 483(7387): 82-86.	ENSMMUG00000004964	Added
2	Macaca mulatta	Macaque	CYorf15Y		full	Full Y sequence; Hughes, J. F., et al. (2012). "Strict evolutionary conservation followed rapid gene loss on human and rhesus Y chromosomes." Nature 483(7387): 82-86.	ENSMMUG00000016237	S2
2	Macaca mulatta	Macaque	DAZ		full	Full Y sequence; Hughes, J. F., et al. (2012). "Strict evolutionary conservation followed rapid gene loss on human and rhesus Y chromosomes." Nature 483(7387): 82-86.	ENSMMUG00000011361	Added
2	Macaca mulatta	Macaque	DDX3Y		full	Full Y sequence; Hughes, J. F., et al. (2012). "Strict evolutionary conservation followed rapid gene loss on human and rhesus Y chromosomes." Nature 483(7387): 82-86.	ENSMMUG00000017569	S2
2	Macaca mulatta	Macaque	EIF1AY		full	Full Y sequence; Hughes, J. F., et al. (2012). "Strict evolutionary conservation followed rapid gene loss on human and rhesus Y chromosomes." Nature 483(7387): 82-86.	ENSMMUG00000000193	S2
2	Macaca mulatta	Macaque	HSFY		full	Full Y sequence; Hughes, J. F., et al. (2012). "Strict evolutionary conservation followed rapid gene loss on human and rhesus Y chromosomes." Nature 483(7387): 82-86.	ENSMMUG00000002887	S1
2	Macaca mulatta	Macaque	KDM5D		full	Full Y sequence; Hughes, J. F., et al. (2012). "Strict evolutionary conservation followed rapid gene loss on human and rhesus Y chromosomes." Nature 483(7387): 82-86.	ENSMMUG00000020553	S2
2	Macaca mulatta	Macaque	NLGN4Y		full	Full Y sequence; Hughes, J. F., et al. (2012). "Strict evolutionary conservation followed rapid gene loss on human and rhesus Y chromosomes." Nature 483(7387): 82-86.	ENSMMUG00000011310	Recent_strata
2	Macaca mulatta	Macaque	RBMY		full	Full Y sequence; Hughes, J. F., et al. (2012). "Strict evolutionary conservation followed rapid gene loss on human and rhesus Y chromosomes." Nature 483(7387): 82-86.	Absent	S1
2	Macaca mulatta	Macaque	RPS4Y		full	Full Y sequence; Hughes, J. F., et al. (2012). "Strict evolutionary conservation followed rapid gene loss on human and rhesus Y chromosomes." Nature 483(7387): 82-86.	ENSMMUG00000003295	S1
2	Macaca mulatta	Macaque	SRY		full	Full Y sequence; Hughes, J. F., et al. (2012). "Strict evolutionary conservation followed rapid gene loss on human and rhesus Y chromosomes." Nature 483(7387): 82-86.	ENSMMUG00000013179	S1
2	Macaca mulatta	Macaque	TBL1Y		full	Full Y sequence; Hughes, J. F., et al. (2012). "Strict evolutionary conservation followed rapid gene loss on human and rhesus Y chromosomes." Nature 483(7387): 82-86.	ENSMMUG00000006191	Recent_strata
2	Macaca mulatta	Macaque	TMSB4Y		full	Full Y sequence; Hughes, J. F., et al. (2012). "Strict evolutionary conservation followed rapid gene loss on human and rhesus Y chromosomes." Nature 483(7387): 82-86.	Absent	S2
2	Macaca mulatta	Macaque	TSPY		full	Full Y sequence; Hughes, J. F., et al. (2012). "Strict evolutionary conservation followed rapid gene loss on human and rhesus Y chromosomes." Nature 483(7387): 82-86.	ENSMMUG00000002593	S2
2	Macaca mulatta	Macaque	USP9Y		full	Full Y sequence; Hughes, J. F., et al. (2012). "Strict evolutionary conservation followed rapid gene loss on human and rhesus Y chromosomes." Nature 483(7387): 82-86.	ENSMMUG00000013753	S2
2	Macaca mulatta	Macaque	UTY		full	Full Y sequence; Hughes, J. F., et al. (2012). "Strict evolutionary conservation followed rapid gene loss on human and rhesus Y chromosomes." Nature 483(7387): 82-86.	ENSMMUG00000003317	S2
2	Macaca mulatta	Macaque	ZFY		full	Full Y sequence; Hughes, J. F., et al. (2012). "Strict evolutionary conservation followed rapid gene loss on human and rhesus Y chromosomes." Nature 483(7387): 82-86.	ENSMMUG00000009801	S2
3	Callithrix jacchus	Marmoset	CDY1		full	GATT01000001.1; Cortez, D., et al. (2014). "Origins and functional evolution of Y chromosomes across mammals." Nature 508(7497): 488-493.	ENSCJAG00000019372	Added
3	Callithrix jacchus	Marmoset	DDX3Y		full	FJ526999.1.GATT01000005.1; Cortez, D., et al. (2014). "Origins and functional evolution of Y chromosomes across mammals." Nature 508(7497): 488-493.; Bellott, D. W., et al. (2014). "Mammalian Y chromosomes retain widely expressed dosage-sensitive regulators." Nature 508(7497): 494-499.	ENSCJAG00000015681	S2
3	Callithrix jacchus	Marmoset	EIF1AY		full	FJ527000.1.GATT01000002.1; Cortez, D., et al. (2014). "Origins and functional evolution of Y chromosomes across mammals." Nature 508(7497): 488-493.; Bellott, D. W., et al. (2014). "Mammalian Y chromosomes retain widely expressed dosage-sensitive regulators." Nature 508(7497): 494-499.	ENSCJAG00000022005	S2
3	Callithrix jacchus	Marmoset	KDM5D		full	FJ527001.1.GATT01000003.1; Cortez, D., et al. (2014). "Origins and functional evolution of Y chromosomes across mammals." Nature 508(7497): 488-493.; Bellott, D. W., et al. (2014). "Mammalian Y chromosomes retain widely expressed dosage-sensitive regulators." Nature 508(7497): 494-499.	ENSCJAG00000005870	S2
3	Callithrix jacchus	Marmoset	RBMY		full	FJ527002.1.GATT01000010.1; Cortez, D., et al. (2014). "Origins and functional evolution of Y chromosomes across mammals." Nature 508(7497): 488-493.; Bellott, D. W., et al. (2014). "Mammalian Y chromosomes retain widely expressed dosage-sensitive regulators." Nature 508(7497): 494-499.	ENSCJAG00000003626	S1
3	Callithrix jacchus	Marmoset	SRY		full	FJ527004.1.GATT01000006.1.AF338379.1; Cortez, D., et al. (2014). "Origins and functional evolution of Y chromosomes across mammals." Nature 508(7497): 488-493.; Bellott, D. W., et al. (2014). "Mammalian Y chromosomes retain widely expressed dosage-sensitive regulators." Nature 508(7497): 494-499.	ENSCJAG00000022387	S1
3	Callithrix jacchus	Marmoset	TSPY		full	FJ527005.1.GATT01000009.1; Cortez, D., et al. (2014). "Origins and functional evolution of Y chromosomes across mammals." Nature 508(7497): 488-493.; Bellott, D. W., et al. (2014). "Mammalian Y chromosomes retain widely expressed dosage-sensitive regulators." Nature 508(7497): 494-499.	ENSCJAG00000005850	S2
3	Callithrix jacchus	Marmoset	USP9Y		full	FJ527006.1.GATT01000007.1; Cortez, D., et al. (2014). "Origins and functional evolution of Y chromosomes across mammals." Nature 508(7497): 488-493.; Bellott, D. W., et al. (2014). "Mammalian Y chromosomes retain widely expressed dosage-sensitive regulators." Nature 508(7497): 494-499.	ENSCJAG00000004005	S2
3	Callithrix jacchus	Marmoset	UTY		full	FJ527007.1.GATT01000008.1; Cortez, D., et al. (2014). "Origins and functional evolution of Y chromosomes across mammals." Nature 508(7497): 488-493.; Bellott, D. W., et al. (2014). "Mammalian Y chromosomes retain widely expressed dosage-sensitive regulators." Nature 508(7497): 494-499.	ENSCJAG00000010889	S2
3	Callithrix jacchus	Marmoset	ZFY		full	FJ527008.1.GATT01000004.1; Cortez, D., et al. (2014). "Origins and functional evolution of Y chromosomes across mammals." Nature 508(7497): 488-493.; Bellott, D. W., et al. (2014). "Mammalian Y chromosomes retain widely expressed dosage-sensitive regulators." Nature 508(7497): 494-499.	ENSCJAG00000004841	S2
3	Callithrix jacchus	Marmoset	XG		full	GATT01000011.1; Cortez, D., et al. (2014). "Origins and functional evolution of Y chromosomes across mammals." Nature 508(7497): 488-493.	ENSCJAG00000002089	Recent_strata
3	Callithrix jacchus	Marmoset	RPS4Y		full	FJ527003.1; Bellott, D. W., et al. (2014). "Mammalian Y chromosomes retain widely expressed dosage-sensitive regulators." Nature 508(7497): 494-499.	ENSCJAG00000022093	S1
3	Callithrix jacchus	Marmoset	NLGN4Y		full	GAPF01000003; Bellott, D. W., et al. (2014). "Mammalian Y chromosomes retain widely expressed dosage-sensitive regulators." Nature 508(7497): 494-499.		Recent_strata
3	Callithrix jacchus	Marmoset	P2RY8Y		full	GAPI01000001; Bellott, D. W., et al. (2014). "Mammalian Y chromosomes retain widely expressed dosage-sensitive regulators." Nature 508(7497): 494-499.		Added
3	Callithrix jacchus	Marmoset	AKAP17AY		full	GAPF01000001; Bellott, D. W., et al. (2014). "Mammalian Y chromosomes retain widely expressed dosage-sensitive regulators." Nature 508(7497): 494-499.		Added
4	Microcebus murinus	Mouse lemur	SRY		NA	NA	NA	S1
4	Microcebus murinus	Mouse lemur	RBMY		NA	NA	NA	S1
4	Microcebus murinus	Mouse lemur	TSPY		NA	NA	NA	S1
4	Microcebus murinus	Mouse lemur	USP9Y		full	Rna_seq/this study	USP9X_14563124	S2
4	Microcebus murinus	Mouse lemur	KDM5D		full	Rna_seq/this study	ENSMICG00000007860	S2
4	Microcebus murinus	Mouse lemur	RPS4Y		full	Rna_seq/this study	ENSMICG00000016606	S1
4	Microcebus murinus	Mouse lemur	HSFY		full	Rna_seq/this study	ENSMICG00000013064	S1
4	Microcebus murinus	Mouse lemur	CYorf15Y		full	Rna_seq/this study	ENSMICG00000000438	S2
4	Microcebus murinus	Mouse lemur	EIF1AY		full	Rna_seq/this study	ENSMICG00000004110	S2
4	Microcebus murinus	Mouse lemur	TMSB4Y		full	Rna_seq/this study	ENSMICG00000014460	S2
4	Microcebus murinus	Mouse lemur	DDX3Y		partial	Rna_seq/this study	DDX3X_5384149_plus	S2
4	Microcebus murinus	Mouse lemur	UTY		full	Rna_seq/this study	ENSMICG00000015025	S2
4	Microcebus murinus	Mouse lemur	ZFY		full	Rna_seq/this study	ENSMICG00000009517	S2
4	Microcebus murinus	Mouse lemur	UBA1Y		partial	Rna_seq/this study	ENSMICG00000016948	S2
4	Microcebus murinus	Mouse lemur	EIF2S3Y		>90%	Rna_seq/this study	ENSMICG00000017858	S2
5	Tupaia belangeri	Tree shrew	SRY		NA	NA	NA	S1
5	Tupaia belangeri	Tree shrew	RPS4Y		>90%	Rna_seq/this study	ENSTBEG00000002918	S1
5	Tupaia belangeri	Tree shrew	HSFY		full	Rna_seq/this study	ENSTBEG00000002283	S1
5	Tupaia belangeri	Tree shrew	RBMY		partial	Rna_seq/this study	ENSTBEG00000001154	S1
5	Tupaia belangeri	Tree shrew	CULB4Y		partial	Rna_seq/this study	ENSTBEG00000007444	S2
5	Tupaia belangeri	Tree shrew	KDM5D		full	Rna_seq/this study	ENSTBEG00000017300	S2
5	Tupaia belangeri	Tree shrew	UBA1Y		full	Rna_seq/this study	ENSTBEG00000007050	S2
5	Tupaia belangeri	Tree shrew	TSPY		partial	Rna_seq/this study	ENSTBEG00000013152	S2
5	Tupaia belangeri	Tree shrew	EIF2S2Y		partial	Rna_seq/this study	ENSTBEG00000005614	S2
5	Tupaia belangeri	Tree shrew	CYorf15Y		partial	Rna_seq/this study	ENSTBEG00000009708	S2
5	Tupaia belangeri	Tree shrew	DDX3Y		full	Rna_seq/this study	X_DDX3X_718004	S2
5	Tupaia belangeri	Tree shrew	EIF1AY		full	Rna_seq/this study	ENSTBEG00000017492	S2
5	Tupaia belangeri	Tree shrew	USP9Y		>90%	Rna_seq/this study	ENSTBEG00000009555	S2
5	Tupaia belangeri	Tree shrew	UTY		full	Rna_seq/this study	ENSTBEG00000005034	S2
5	Tupaia belangeri	Tree shrew	TMSB4Y		partial	Rna_seq/this study	ENSTBEG00000011781	S2
5	Tupaia belangeri	Tree shrew	ZFY		full	Rna_seq/this study	ENSTBEG00000001837	S2
6	Mus musculus	Mouse	DDX3Y	ENSMUSG00000069045	full	Full Y sequence - Ensembl; Soh, Y. Q., et al. (2014). "Sequencing the mouse Y chromosome reveals convergent gene acquisition and amplification on both sex chromosomes." Cell 159(4): 800-813.	ENSMUSG00000000787	S2
6	Mus musculus	Mouse	EIF2S3Y	ENSMUSG00000069049	full	Full Y sequence - Ensembl; Soh, Y. Q., et al. (2014). "Sequencing the mouse Y chromosome reveals convergent gene acquisition and amplification on both sex chromosomes." Cell 159(4): 800-813.	ENSMUSG00000035150	S2
6	Mus musculus	Mouse	KDM5D	ENSMUSG00000056673	full	Full Y sequence - Ensembl; Soh, Y. Q., et al. (2014). "Sequencing the mouse Y chromosome reveals convergent gene acquisition and amplification on both sex chromosomes." Cell 159(4): 800-813.	ENSMUSG00000025332	S2
6	Mus musculus	Mouse	RBMY	ENSMUSG00000094658,ENSMUSG00000095365,ENSMUSG00000095948,ENSMUSG00000093918,ENSMUSG00000093987,ENSMUSG00000094511,ENSMUSG00000091987,ENSMUSG00000102053,ENSMUSG00000095852,ENSMUSG00000101667,ENSMUSG00000096520	full	Full Y sequence - Ensembl; Soh, Y. Q., et al. (2014). "Sequencing the mouse Y chromosome reveals convergent gene acquisition and amplification on both sex chromosomes." Cell 159(4): 800-813.	ENSMUSG00000031134	S1
6	Mus musculus	Mouse	SRY	ENSMUSG00000069036	full	Full Y sequence - Ensembl; Soh, Y. Q., et al. (2014). "Sequencing the mouse Y chromosome reveals convergent gene acquisition and amplification on both sex chromosomes." Cell 159(4): 800-813.	ENSMUSG00000045179	S1
6	Mus musculus	Mouse	TSPY	ENSMUSG00000091749	full	Full Y sequence - Ensembl; Soh, Y. Q., et al. (2014). "Sequencing the mouse Y chromosome reveals convergent gene acquisition and amplification on both sex chromosomes." Cell 159(4): 800-813.	ENSMUSG00000041096	S2
6	Mus musculus	Mouse	UBA1Y	ENSMUSG00000069053	full	Full Y sequence - Ensembl; Soh, Y. Q., et al. (2014). "Sequencing the mouse Y chromosome reveals convergent gene acquisition and amplification on both sex chromosomes." Cell 159(4): 800-813.	ENSMUSG00000001924	S2
6	Mus musculus	Mouse	USP9Y	ENSMUSG00000069044	full	Full Y sequence - Ensembl; Soh, Y. Q., et al. (2014). "Sequencing the mouse Y chromosome reveals convergent gene acquisition and amplification on both sex chromosomes." Cell 159(4): 800-813.	ENSMUSG00000031010	S2
6	Mus musculus	Mouse	UTY	ENSMUSG00000068457	full	Full Y sequence - Ensembl; Soh, Y. Q., et al. (2014). "Sequencing the mouse Y chromosome reveals convergent gene acquisition and amplification on both sex chromosomes." Cell 159(4): 800-813.	ENSMUSG00000037369	S2
6	Mus musculus	Mouse	ZFY1	ENSMUSG00000053211	full	Full Y sequence - Ensembl; Soh, Y. Q., et al. (2014). "Sequencing the mouse Y chromosome reveals convergent gene acquisition and amplification on both sex chromosomes." Cell 159(4): 800-813.	ENSMUSG00000079509	S2
6	Mus musculus	Mouse	ZFY2	ENSMUSG00000000103	full	Full Y sequence - Ensembl; Soh, Y. Q., et al. (2014). "Sequencing the mouse Y chromosome reveals convergent gene acquisition and amplification on both sex chromosomes." Cell 159(4): 800-813.	ENSMUSG00000079509	S2
7	Rattus norvegicus	Rat	DDX3Y	ENSRNOG00000057231	full	GATN01000002_1_XM_008773670_1__NM_001167665_1_FJ775727_1; Cortez, D., et al. (2014). "Origins and functional evolution of Y chromosomes across mammals." Nature 508(7497): 488-493.; Bellott, D. W., et al. (2014). "Mammalian Y chromosomes retain widely expressed dosage-sensitive regulators." Nature 508(7497): 494-499.	ENSRNOG00000023383	S2
7	Rattus norvegicus	Rat	EIF2S3Y	ENSRNOG00000060048	full	GATN01000003_1_FJ775732_1_FJ775731_1; Cortez, D., et al. (2014). "Origins and functional evolution of Y chromosomes across mammals." Nature 508(7497): 488-493.; Bellott, D. W., et al. (2014). "Mammalian Y chromosomes retain widely expressed dosage-sensitive regulators." Nature 508(7497): 494-499.	ENSRNOG00000006186	S2
7	Rattus norvegicus	Rat	KDM5D	ENSRNOG00000060496	full	GATN01000004_1_XM_008773687_1; Cortez, D., et al. (2014). "Origins and functional evolution of Y chromosomes across mammals." Nature 508(7497): 488-493.; Bellott, D. W., et al. (2014). "Mammalian Y chromosomes retain widely expressed dosage-sensitive regulators." Nature 508(7497): 494-499.	ENSRNOG00000003426	S2
7	Rattus norvegicus	Rat	RBMY	ENSRNOG00000060963	full	GATN01000006_1_JF827151_1; Cortez, D., et al. (2014). "Origins and functional evolution of Y chromosomes across mammals." Nature 508(7497): 488-493.; Bellott, D. W., et al. (2014). "Mammalian Y chromosomes retain widely expressed dosage-sensitive regulators." Nature 508(7497): 494-499.	ENSRNOG00000000866	S1
7	Rattus norvegicus	Rat	SRY	ENSRNOG00000062090	full	GATN01000012_1_NM_012772_1; Cortez, D., et al. (2014). "Origins and functional evolution of Y chromosomes across mammals." Nature 508(7497): 488-493.; Bellott, D. W., et al. (2014). "Mammalian Y chromosomes retain widely expressed dosage-sensitive regulators." Nature 508(7497): 494-499.	ENSRNOG00000003417	S1
7	Rattus norvegicus	Rat	UBA1Y	ENSRNOG00000052326	full	GATN01000008_1_FJ775730_1_XM_008773694_1; Cortez, D., et al. (2014). "Origins and functional evolution of Y chromosomes across mammals." Nature 508(7497): 488-493.; Bellott, D. W., et al. (2014). "Mammalian Y chromosomes retain widely expressed dosage-sensitive regulators." Nature 508(7497): 494-499.	ENSRNOG00000019164	S2
7	Rattus norvegicus	Rat	USP9Y	ENSRNOG00000058664	full	GATN01000001_1_JF827152_2; Cortez, D., et al. (2014). "Origins and functional evolution of Y chromosomes across mammals." Nature 508(7497): 488-493.; Bellott, D. W., et al. (2014). "Mammalian Y chromosomes retain widely expressed dosage-sensitive regulators." Nature 508(7497): 494-499.	ENSRNOG00000003261	S2
7	Rattus norvegicus	Rat	UTY		full	GATN01000009_1_FJ775728_1_XM_008773695_1_XM_008773696_1; Cortez, D., et al. (2014). "Origins and functional evolution of Y chromosomes across mammals." Nature 508(7497): 488-493.; Bellott, D. W., et al. (2014). "Mammalian Y chromosomes retain widely expressed dosage-sensitive regulators." Nature 508(7497): 494-499.	ENSRNOG00000004289	S2
7	Rattus norvegicus	Rat	ZFY1	ENSRNOG00000053042	full	GATN01000010_1_X75172_1_XM_008773676_1; Cortez, D., et al. (2014). "Origins and functional evolution of Y chromosomes across mammals." Nature 508(7497): 488-493.; Bellott, D. W., et al. (2014). "Mammalian Y chromosomes retain widely expressed dosage-sensitive regulators." Nature 508(7497): 494-499.	ENSRNOG00000005624	S2
7	Rattus norvegicus	Rat	ZFY2		full	GATN01000011_1_X75172_1_XM_008773676_1; Cortez, D., et al. (2014). "Origins and functional evolution of Y chromosomes across mammals." Nature 508(7497): 488-493.; Bellott, D. W., et al. (2014). "Mammalian Y chromosomes retain widely expressed dosage-sensitive regulators." Nature 508(7497): 494-499.	ENSRNOG00000005624	S2
7	Rattus norvegicus	Rat	Med14		full	GATN01000005_1; Cortez, D., et al. (2014). "Origins and functional evolution of Y chromosomes across mammals." Nature 508(7497): 488-493.; Bellott, D. W., et al. (2014). "Mammalian Y chromosomes retain widely expressed dosage-sensitive regulators." Nature 508(7497): 494-499.	ENSRNOG00000003792	Recent_strata
7	Rattus norvegicus	Rat	SSTY1		full	GATN01000007_1_XM_229292_8; Cortez, D., et al. (2014). "Origins and functional evolution of Y chromosomes across mammals." Nature 508(7497): 488-493.; Bellott, D. W., et al. (2014). "Mammalian Y chromosomes retain widely expressed dosage-sensitive regulators." Nature 508(7497): 494-499.		Added
7	Rattus norvegicus	Rat	RPS4Y		full	NM_001109612_1		S1
7	Rattus norvegicus	Rat	TSPY	ENSRNOG00000006278	full	XM_008773672_1		S2
8	Cricetulus griseus	Hamster	SRY		NA	genomic presence only	NA	S1
8	Cricetulus griseus	Hamster	RPS4Y		partial	Rna_seq/this study	giI|625286392|ref|XM_007636725.1|	S1	0	51.8349
8	Cricetulus griseus	Hamster	HSFY		full	Rna_seq/this study	NA	S1	0	91.1348
8	Cricetulus griseus	Hamster	RBMY		partial	Rna_seq/this study	gi|625268547|ref|XM_007627593.1|	S1	0	58.6239
8	Cricetulus griseus	Hamster	KDM5D		full	Rna_seq/this study	giI|625269417|ref|XM_007628042.1|	S2	0	64.9577
8	Cricetulus griseus	Hamster	UBA1Y		full	Rna_seq/this study	giI|625273509|ref|XM_007630136.1|	S2	0	84.7807
8	Cricetulus griseus	Hamster	TSPY		>90%	Rna_seq/this study	giI|625269415|ref|XM_007628041.1|	S2	0	57.6052
8	Cricetulus griseus	Hamster	EIF2S3Y		full	Rna_seq/this study	giI|625233674|ref|XM_007609790.1|	S2	0	72.0132
8	Cricetulus griseus	Hamster	DDX3Y		full	Rna_seq/this study	giI|625240990|ref|XM_007613545.1|	S2	0	80.5612
8	Cricetulus griseus	Hamster	USP9Y		full	Rna_seq/this study	giI|625240998|ref|XM_007613549.1|	S2	0	65.8285
8	Cricetulus griseus	Hamster	UTY		>90%	Rna_seq/this study	giI|625250853|ref|XM_007618549.1|	S2	0	49.4861
8	Cricetulus griseus	Hamster	ZFY		>90%	Rna_seq/this study	gi|625233668|ref|XM_007609787.1|	S2	0	96.6295
9	Cavia porcellus	Guinea pig	SRY		full	AJ003126.1	ENSSSCG00000022501	S1	0	0
9	Cavia porcellus	Guinea pig	RBMY		partial	Rna_seq/this study	ENSSSCG00000012703	S1	0	48.7239
9	Cavia porcellus	Guinea pig	HSFY		partial	Rna_seq/this study	ENSSSCG00000012734	S1	0	10.9357
9	Cavia porcellus	Guinea pig	UBA1Y		full	Rna_seq/this study	ENSSSCG00000012270	S2	0	84.0222
9	Cavia porcellus	Guinea pig	TSPY		partial	Rna_seq/this study	ENSSSCG00000012323	S2	0	93.871
9	Cavia porcellus	Guinea pig	EIF2S3Y		full	Rna_seq/this study	ENSSSCG00000029857	S2	0	44.7438
9	Cavia porcellus	Guinea pig	DDX3Y		full	Rna_seq/this study	ENSSSCG00000012252	S2	0	66.4881
9	Cavia porcellus	Guinea pig	USP9Y		full	Rna_seq/this study	ENSSSCG00000012251	S2	0	46.9755
9	Cavia porcellus	Guinea pig	UTY		full	Rna_seq/this study	ENSSSCG00000012262	S2	0	54.6063
9	Cavia porcellus	Guinea pig	ZFY		full	Rna_seq/this study	ENSSSCG00000021322	S2	0	75.4538
10	Oryctolagus cuniculus	Rabbit	SRY		full	NM_001171148.1	ENSOCUG00000016779	S1	0	96.3141
10	Oryctolagus cuniculus	Rabbit	RPS4Y		>90%	Rna_seq/this study	ENSOCUG00000015749	S1	0	0
10	Oryctolagus cuniculus	Rabbit	HSFY		full	Rna_seq/this study	NA	S1	0	99.1422
10	Oryctolagus cuniculus	Rabbit	RBMY		full	Rna_seq/this study	ENSOCUG00000007220	S1	0	88.2239
10	Oryctolagus cuniculus	Rabbit	KDM5D		partial	Rna_seq/this study	ENSOCUG00000010139	S2	0	0
10	Oryctolagus cuniculus	Rabbit	UBA1Y		full	Rna_seq/this study	ENSOCUG00000008376	S2	0	94.0528
10	Oryctolagus cuniculus	Rabbit	TSPY		full	Rna_seq/this study	ENSOCUG00000027476	S2	0	96.4567
10	Oryctolagus cuniculus	Rabbit	EIF2S3Y		full	Rna_seq/this study	ENSOCUG00000006592	S2	0	65.5611
10	Oryctolagus cuniculus	Rabbit	DDX3Y		full	Rna_seq/this study	ENSOCUG00000012338	S2	0	72.5827
10	Oryctolagus cuniculus	Rabbit	EIF1AY		full	Rna_seq/this study	ENSOCUG00000010188	S2	0	85.8089
10	Oryctolagus cuniculus	Rabbit	USP9Y		full	Rna_seq/this study	ENSOCUG00000007198	S2	0	74.445
10	Oryctolagus cuniculus	Rabbit	UTY		full	Rna_seq/this study	ENSOCUG00000014741	S2	0	55.4975
10	Oryctolagus cuniculus	Rabbit	TMSB4Y		full	Rna_seq/this study	ENSOCUG00000012951	S2	0	0
10	Oryctolagus cuniculus	Rabbit	ZFY		>90%	Rna_seq/this study	ENSOCUG00000003815	S2	0	75.3718
11	Bos taurus	Cow	SRY		full	NM_001014385.1.DQ336526.2	NA	S1
11	Bos taurus	Cow	RPS4Y		full	BC141995.1	ENSBTAG00000031205	S1
11	Bos taurus	Cow	HSFY		full	NM_001077006/Rna_seq/this study	NA	S1
11	Bos taurus	Cow	RBMY		full	GU304599.JX899371;Bellott, D. W., et al. (2014). "Mammalian Y chromosomes retain widely expressed dosage-sensitive regulators." Nature 508(7497): 494-499.	ENSBTAG00000013308	S1
11	Bos taurus	Cow	UBA1Y		full	KC662371.1	ENSBTAG00000016764	S2
11	Bos taurus	Cow	TSPY		full	JN585956;Bellott, D. W., et al. (2014). "Mammalian Y chromosomes retain widely expressed dosage-sensitive regulators." Nature 508(7497): 494-499.	ENSBTAG00000017783	S2
11	Bos taurus	Cow	EIF2S3Y		partial	FJ627276;Bellott, D. W., et al. (2014). "Mammalian Y chromosomes retain widely expressed dosage-sensitive regulators." Nature 508(7497): 494-499.	ENSBTAG00000014337	S2
11	Bos taurus	Cow	CYorf15Y		full	Rna_seq/this study	ENSBTAG00000001768	S2
11	Bos taurus	Cow	DDX3Y		full	GQ259590.1.FJ659845;Bellott, D. W., et al. (2014). "Mammalian Y chromosomes retain widely expressed dosage-sensitive regulators." Nature 508(7497): 494-499.	ENSBTAG00000035907	S2
11	Bos taurus	Cow	EIF1AY		full	NM_001145757	ENSBTAG00000017633	S2
11	Bos taurus	Cow	USP9Y		full	FJ627275;Bellott, D. W., et al. (2014). "Mammalian Y chromosomes retain widely expressed dosage-sensitive regulators." Nature 508(7497): 494-499.	ENSBTAG00000006242	S2
11	Bos taurus	Cow	UTY		full	XM_015461831.FJ627278;Bellott, D. W., et al. (2014). "Mammalian Y chromosomes retain widely expressed dosage-sensitive regulators." Nature 508(7497): 494-499.	ENSBTAG00000003740	S2
11	Bos taurus	Cow	ZFY		full	NM_177491	ENSBTAG00000007730	S2
11	Bos taurus	Cow	AMELY		full	NM_174240		Recent_strata
11	Bos taurus	Cow	OFD1Y		full	JN193532		Recent_strata
11	Bos taurus	Cow	ZRSR2Y		full	JX899373.1		Recent_strata
11	Bos taurus	Cow	ZNF280BY		full	HQ014563.1		Recent_strata
11	Bos taurus	Cow	RPL23AY		full	JX899372.1		Recent_strata
12	Ovis aries	Sheep	SRY		full	Z30265.1	NA	S1
12	Ovis aries	Sheep	HSFY		full	Rna_seq/this study	NA	S1
12	Ovis aries	Sheep	RBMY		full	Rna_seq/this study	ENSOARG00000010884	S1
12	Ovis aries	Sheep	TSPY		partial	AF042178.1/Rna_seq/this study	ENSOARG00000008835	S2
12	Ovis aries	Sheep	EIF2S3Y		full	Rna_seq/this study	ENSOARG00000017033	S2
12	Ovis aries	Sheep	DDX3Y		full	Rna_seq/this study	ENSOARG00000002433	S2
12	Ovis aries	Sheep	CULB4Y		full	Rna_seq/this study	ENSOARG00000013252	S2
12	Ovis aries	Sheep	KDM5D		full	Rna_seq/this study	ENSOARG00000008936	S2
12	Ovis aries	Sheep	UBA1Y		full	Rna_seq/this study	ENSOARG00000013586	S2
12	Ovis aries	Sheep	USP9Y		full	Rna_seq/this study	ENSOARG00000002046	S2
12	Ovis aries	Sheep	UTY		full	AY604736.1/Rna_seq/this study	ENSOARG00000003983	S2
12	Ovis aries	Sheep	ZFY		partial	AH014069.2 AY082511.1 KJ769006.1/Rna_seq/this study	ENSOARG00000017137	S2
12	Ovis aries	Sheep	OFD1Y		full	Rna_seq/this study		Recent_strata
12	Ovis aries	Sheep	ZRSR2Y		full	Rna_seq/this study		Recent_strata
12	Ovis aries	Sheep	AMELY		partial	AY082494.1 DQ469593.1 DQ469592.1		Recent_strata
12	Ovis aries	Sheep	RPL23AY		partial	Rna_seq/this study		Recent_strata
13	Sus scrofa	Pig	SRY	OTTSUSG00000002747; OTTSUSG00000005707	full	Full Y sequence; Skinner, B. M., et al. (2016). "The pig X and Y Chromosomes: structure, sequence, and evolution." Genome Res 26(1): 130-139.	ENSSSCG00000022501	S1
13	Sus scrofa	Pig	HSFY		full	Full Y sequence; Skinner, B. M., et al. (2016). "The pig X and Y Chromosomes: structure, sequence, and evolution." Genome Res 26(1): 130-139.	ENSSSCG00000012734	S1
13	Sus scrofa	Pig	RBMY	OTTSUSG00000005714	full	Full Y sequence; Skinner, B. M., et al. (2016). "The pig X and Y Chromosomes: structure, sequence, and evolution." Genome Res 26(1): 130-139.	ENSSSCG00000012703	S1
13	Sus scrofa	Pig	CUL4BY	OTTSUSG00000005721	full	Full Y sequence; Skinner, B. M., et al. (2016). "The pig X and Y Chromosomes: structure, sequence, and evolution." Genome Res 26(1): 130-139.	ENSSSCG00000029478	S2
13	Sus scrofa	Pig	KDM5D		full	Full Y sequence; Skinner, B. M., et al. (2016). "The pig X and Y Chromosomes: structure, sequence, and evolution." Genome Res 26(1): 130-139.	ENSSSCG00000012322	S2
13	Sus scrofa	Pig	UBA1Y	OTTSUSG00000005209	full	Full Y sequence; Skinner, B. M., et al. (2016). "The pig X and Y Chromosomes: structure, sequence, and evolution." Genome Res 26(1): 130-139.	ENSSSCG00000012270	S2
13	Sus scrofa	Pig	TSPY	OTTSUSG00000005701	full	Full Y sequence; Skinner, B. M., et al. (2016). "The pig X and Y Chromosomes: structure, sequence, and evolution." Genome Res 26(1): 130-139.	ENSSSCG00000012323	S2
13	Sus scrofa	Pig	EIF2S3Y	OTTSUSG00000005598	full	Full Y sequence; Skinner, B. M., et al. (2016). "The pig X and Y Chromosomes: structure, sequence, and evolution." Genome Res 26(1): 130-139.	ENSSSCG00000029857	S2
13	Sus scrofa	Pig	CYorf15Y	OTTSUSG00000005200	full	Full Y sequence; Skinner, B. M., et al. (2016). "The pig X and Y Chromosomes: structure, sequence, and evolution." Genome Res 26(1): 130-139.	ENSSSCG00000029764	S2
13	Sus scrofa	Pig	DDX3Y	OTTSUSG00000005192	full	Full Y sequence; Skinner, B. M., et al. (2016). "The pig X and Y Chromosomes: structure, sequence, and evolution." Genome Res 26(1): 130-139.	ENSSSCG00000012252	S2
13	Sus scrofa	Pig	EIF1AY	OTTSUSG00000005597	full	Full Y sequence; Skinner, B. M., et al. (2016). "The pig X and Y Chromosomes: structure, sequence, and evolution." Genome Res 26(1): 130-139.	ENSSSCG00000012162	S2
13	Sus scrofa	Pig	USP9Y	OTTSUSG00000005756	full	Full Y sequence; Skinner, B. M., et al. (2016). "The pig X and Y Chromosomes: structure, sequence, and evolution." Genome Res 26(1): 130-139.	ENSSSCG00000012251	S2
13	Sus scrofa	Pig	UTY	OTTSUSG00000002750	full	Full Y sequence; Skinner, B. M., et al. (2016). "The pig X and Y Chromosomes: structure, sequence, and evolution." Genome Res 26(1): 130-139.	ENSSSCG00000012262	S2
13	Sus scrofa	Pig	TMSB4Y	OTTSUSG00000005246	full	Full Y sequence; Skinner, B. M., et al. (2016). "The pig X and Y Chromosomes: structure, sequence, and evolution." Genome Res 26(1): 130-139.	ENSSSCG00000022232	S2
13	Sus scrofa	Pig	ZFY	OTTSUSG00000002751	full	Full Y sequence; Skinner, B. M., et al. (2016). "The pig X and Y Chromosomes: structure, sequence, and evolution." Genome Res 26(1): 130-139.	ENSSSCG00000021322	S2
13	Sus scrofa	Pig	ZRSR2Y		full	Full Y sequence; Skinner, B. M., et al. (2016). "The pig X and Y Chromosomes: structure, sequence, and evolution." Genome Res 26(1): 130-139.		Recent_strata
13	Sus scrofa	Pig	SEPHS1Y		full	Full Y sequence; Skinner, B. M., et al. (2016). "The pig X and Y Chromosomes: structure, sequence, and evolution." Genome Res 26(1): 130-139.		Recent_strata
13	Sus scrofa	Pig	AMELY	OTTSUSG0000000517	full	Full Y sequence; Skinner, B. M., et al. (2016). "The pig X and Y Chromosomes: structure, sequence, and evolution." Genome Res 26(1): 130-139.		Recent_strata
13	Sus scrofa	Pig	OFD1Y	OTTSUSG00000005612	full	Full Y sequence; Skinner, B. M., et al. (2016). "The pig X and Y Chromosomes: structure, sequence, and evolution." Genome Res 26(1): 130-139.		Recent_strata
13	Sus scrofa	Pig	PRSS55L	OTTSUSG00000005712	full	Full Y sequence; Skinner, B. M., et al. (2016). "The pig X and Y Chromosomes: structure, sequence, and evolution." Genome Res 26(1): 130-139.		Recent_strata
14	Ailuropoda melanoleuca	Panda	SRY		NA	NA	ENSAMEG00000012648	S1
14	Ailuropoda melanoleuca	Panda	RPS4Y		partial	Rna_seq/this study	ENSAMEG00000005805	S1
14	Ailuropoda melanoleuca	Panda	HSFY		full	Rna_seq/this study	NA	S1
14	Ailuropoda melanoleuca	Panda	RMBY		partial	Rna_seq/this study	ENSAMEG00000002739	S1
14	Ailuropoda melanoleuca	Panda	CULB4Y		partial	Rna_seq/this study	ENSAMEG00000000210	S2
14	Ailuropoda melanoleuca	Panda	KDM5D		>90%	Rna_seq/this study & Han et al 2018. Deep Sequencing of Fosmid Clones Indicates Gene Conversion in the Male-Specific Region of the Giant Panda Y Chromosome. Genom Biol Evol. 10(9): 2168–2177.	ENSAMEG00000005133	S2
14	Ailuropoda melanoleuca	Panda	UBA1Y		full	Rna_seq/this study	ENSAMEG00000013149	S2
14	Ailuropoda melanoleuca	Panda	TSPY		full	Rna_seq/this study	ENSAMEG00000005189	S2
14	Ailuropoda melanoleuca	Panda	EIF2S3Y		full	Rna_seq/this study	ENSAMEG00000012700	S2
14	Ailuropoda melanoleuca	Panda	CYorf15Y		partial	Rna_seq/this study	ENSAMEG00000010264	S2
14	Ailuropoda melanoleuca	Panda	DDX3Y		full	Rna_seq/this study	ENSAMEG00000006801	S2
14	Ailuropoda melanoleuca	Panda	EIF1AY		full	Rna_seq/this study	ENSAMEG00000016604	S2
14	Ailuropoda melanoleuca	Panda	USP9Y		full	Rna_seq/this study	ENSAMEG00000006858	S2
14	Ailuropoda melanoleuca	Panda	UTY		full	Rna_seq/this study	ENSAMEG00000005741	S2
14	Ailuropoda melanoleuca	Panda	ZFY		partial	Rna_seq/this study & Han et al 2018. Deep Sequencing of Fosmid Clones Indicates Gene Conversion in the Male-Specific Region of the Giant Panda Y Chromosome. Genom Biol Evol. 10(9): 2168–2177.	ENSAMEG00000012681	S2
15	Atelerix albiventris	Hedgehog	SRY		full	X90866.1	NA	S1	0	92.4528
15	Atelerix albiventris	Hedgehog	RPS4Y		>90%	Rna_seq/this study	RPS4X_2231613	S1	0	0
15	Atelerix albiventris	Hedgehog	HSFY		full	Rna_seq/this study	NA	S1	0	81.5202
15	Atelerix albiventris	Hedgehog	CUL4BY		partial	Rna_seq/this study	ENSEEUG00000013801	S2	0	10.6092
15	Atelerix albiventris	Hedgehog	RBMY		>90%	Rna_seq/this study	RBMX_1804036	S2	0	99.7775
15	Atelerix albiventris	Hedgehog	UBA1Y		full	Rna_seq/this study	ENSEEUG00000015215	S2	0	76.3422
15	Atelerix albiventris	Hedgehog	TSPY		partial	Rna_seq/this study	ENSEEUG00000002088	S2	0	67.9758
15	Atelerix albiventris	Hedgehog	EIF2S3Y		>90%	Rna_seq/this study	ENSEEUG00000012179	S2	0	56.8396
15	Atelerix albiventris	Hedgehog	DDX3Y		full	Rna_seq/this study	ENSEEUG00000002817	S2	0	71.5327
15	Atelerix albiventris	Hedgehog	EIF1AY		full	Rna_seq/this study	ENSEEUG00000007518	S2	0	78.0309
15	Atelerix albiventris	Hedgehog	USP9Y		full	Rna_seq/this study	ENSEEUG00000008410	S2	0	72.4819
15	Atelerix albiventris	Hedgehog	UTY		full	Rna_seq/this study	ENSEEUG00000011515	S2	0	60.6203
15	Atelerix albiventris	Hedgehog	TMSB4Y		full	Rna_seq/this study	ENSEEUG00000003009	S2	0	0
15	Atelerix albiventris	Hedgehog	ZFY		full	Rna_seq/this study	ZFX_1163514	S2	0	71.0697
16	Dasypus novemcinctus	Armadillo	SRY		partial	Rna_seq/this study	ENSDNOG00000048002	S1	0	98.3333
16	Dasypus novemcinctus	Armadillo	HSFY		partial	Rna_seq/this study	ENSDNOG00000043873	S1	0	99.4408
16	Dasypus novemcinctus	Armadillo	RBMY		full	Rna_seq/this study	ENSDNOG00000017199	S1	10.3378	81.1157
16	Dasypus novemcinctus	Armadillo	CULB4Y		full	Rna_seq/this study	ENSDNOG00000012663	S2	0	66.1075
16	Dasypus novemcinctus	Armadillo	KDM5D		full	Rna_seq/this study	ENSDNOG00000039467	S2	0	74.7809
16	Dasypus novemcinctus	Armadillo	UBA1Y		full	Rna_seq/this study	ENSDNOG00000017863	S2	0	0
16	Dasypus novemcinctus	Armadillo	TSPY1		full	Rna_seq/this study	ENSDNOG00000003105	S2	0	96.823
16	Dasypus novemcinctus	Armadillo	TSPY2		full	Rna_seq/this study	ENSDNOG00000003105	S2	0	99.1788
16	Dasypus novemcinctus	Armadillo	EIF2S3		full	Rna_seq/this study	ENSDNOG00000018584	S2	23.7998	94.7906
16	Dasypus novemcinctus	Armadillo	DDX3Y		full	Rna_seq/this study	ENSDNOG00000007452	S2	7.21083	86.0542
16	Dasypus novemcinctus	Armadillo	EIF1AY		full	Rna_seq/this study	ENSDNOG00000045675	S2	0	42.3858
16	Dasypus novemcinctus	Armadillo	USP9Y		partial	Rna_seq/this study	ENSDNOG00000008295	S2	1.35998	76.6306
16	Dasypus novemcinctus	Armadillo	UTY		full	Rna_seq/this study	ENSDNOG00000036711	S2	0	78.1907
16	Dasypus novemcinctus	Armadillo	TMSB4Y		full	Rna_seq/this study	ENSDNOG00000023751	S2	39.4803	100
16	Dasypus novemcinctus	Armadillo	ZFY		full	Rna_seq/this study	ENSDNOG00000034569	S2	3.27739	82.6219
16	Dasypus novemcinctus	Armadillo	FAM120A		partial	Rna_seq/this study		Recent_strata	7.69231	85.0912
16	Dasypus novemcinctus	Armadillo	OFD1		partial	Rna_seq/this study		Recent_strata	0	69.3101
16	Dasypus novemcinctus	Armadillo	ZRSR2		full	Rna_seq/this study		Recent_strata	0	79.8055
17	Echinops telfairi	Tenrec	SRY		partial	Rna_seq/this study	NA	S1	0	98.5075
17	Echinops telfairi	Tenrec	HSFY1		full	Rna_seq/this study	NA	S1	0	95.5825
17	Echinops telfairi	Tenrec	RBMY		partial	Rna_seq/this study	ENSETEG00000013178	S1	31.1203	79.2531
17	Echinops telfairi	Tenrec	CUL4BY		partial	Rna_seq/this study	ENSETEG00000020401	S2	0	71.1961
17	Echinops telfairi	Tenrec	EIF2S3Y		partial	Rna_seq/this study	ENSETEG00000000341	S2	13.9919	63.9818
17	Echinops telfairi	Tenrec	CYorf15Y		>90%	Rna_seq/this study	ENSETEG00000013033	S2	0	56.1145
17	Echinops telfairi	Tenrec	DDX3Y		full	Rna_seq/this study	ENSETEG00000006882	S2	0	50.6324
17	Echinops telfairi	Tenrec	USP9Y		>90%	Rna_seq/this study	ENSETEG00000003732	S2	0	70.9819
17	Echinops telfairi	Tenrec	UTY		full	Rna_seq/this study	ENSETEG00000007802	S2	1.94216	61.1357
17	Echinops telfairi	Tenrec	ZFY		full	Rna_seq/this study	X_ZFX_1456635	S2	6.25298	62.7685
17	Echinops telfairi	Tenrec	EIF1AY		partial	Rna_seq/this study	ENSETEG00000001849	S2	6.58839	99.8043
17	Echinops telfairi	Tenrec	BCOR_BCL6		partial	Rna_seq/this study		Recent_strata	0	92.2887
17	Echinops telfairi	Tenrec	ACTL8		full	Rna_seq/this study		Recent_strata	0	72.503
17	Echinops telfairi	Tenrec	ZNF280B		full	Rna_seq/this study		Recent_strata	0	60.8059
Other species from Figure 1 with sequenced Y genes
18	Pan troglodytes	Chimpanzee				Hughes, J. F., et al. (2010). "Chimpanzee and human Y chromosomes are remarkably divergent in structure and gene content." Nature 463(7280): 536-539.
19	Gorilla gorilla	Gorilla				Tomaszkiewicz, M., et al. (2016). "A time- and cost-effective strategy to sequence mammalian Y Chromosomes: an application to the de novo assembly of gorilla Y." Genome Res 26(4): 530-540.
20	Pongo abelii	Orang-utan				Cortez, D., et al. (2014). "Origins and functional evolution of Y chromosomes across mammals." Nature 508(7497): 488-493.
21	Felis catus	Cat				Li, G., et al. (2013). "Comparative analysis of mammalian Y chromosomes illuminates ancestral structure and lineage-specific evolution." Genome Res 23(9): 1486-1495.
22	Canis lupus familiaris	Dog				Li, G., et al. (2013). "Comparative analysis of mammalian Y chromosomes illuminates ancestral structure and lineage-specific evolution." Genome Res 23(9): 1486-1495.
23	Ursus maritimus	Polar bear				Bidon, T., et al. (2015). "Genome-Wide Search Identifies 1.9 Mb from the Polar Bear Y Chromosome for Evolutionary Analyses." Genome Biol Evol 7(7): 2010-2022.
24	Loxodonta africana	Elephant				Cortez, D., et al. (2014). "Origins and functional evolution of Y chromosomes across mammals." Nature 508(7497): 488-493.
25	Equus caballus	Horse				Janecka JE, Davis BW, Ghosh S, Paria N, Das PJ, Orlando L, Schubert M, Nielsen MK, Stout TAE, Brashear W, et al: Horse Y chromosome assembly displays unique evolutionary features and putative stallion fertility genes. Nat Commun 2018, 9:2945.

## Sheet: Supplementary Table 3
Supplementary Table 3. Detailed comparison of cDNA sequences that were obtained using direct sequencing methods or the subtraction-based approach applied in this study.
Species	Gene name	Accession code for ENSEMBL or NCBI nucleotide sequence (targeted Y sequencing)	Accession code (subtraction-based approach)*	Sequence length (subtraction-based approach)	Sequence length (targeted Y sequencing)	Difference in lenght	Number of identical nucleotides	Single nucleotide differences (SNPs)	Sequence indels (subtraction-based approach)	Sequence indels (direct sequencing method)	% of identity between the sequences		* We reported some of these Y-linked transcripts in 2014 (Cortez etal. Nature); these sequences were submitted to the TSA database and the accession codes are shown. Y-linked sequences without an accession code on this list were reconstructed specifically for this comparison.
Human
1	SRY	ENSG00000184895		785	615	170	615	0	0	0	100
2	RPS4Y	ENSG00000129824		1178	792	386	792	0	0	0	100
3	HSFY	ENSG00000172468		1396	1206	190	1206	0	0	0	100
4	RBMY	ENSG00000244395		1695	1491	204	1296	5	1	0	99.6142
5	KDM5D	ENSG00000012817		7785	4713	3072	4620	0	1	3	100
6	TSPY	ENSG00000258992		1152	885	267	858	8	2	1	99.0676
7	CYorf15	gi|346644734|ref|NR_045128.1|		7140	4648	2492	4184	19	3	9	99.5459
8	DDX3Y	ENSG00000067048		2246	1983	263	1835	0	0	0	100
9	EIF1AY	ENSG00000198692		604	435	169	435	0	0	0	100
10	USP9Y	ENSG00000114374		5959	7668	1709	5959	0	5	0	100
11	UTY	ENSG00000183878		6192	4335	1857	4239	93	1	0	97.8061
12	TMSB4Y	ENSG00000154620		520	135	385	133	2	0	0	98.4962
13	ZFY	ENSG00000067646		3478	2406	1072	1756	15	6	0	99.1458
Marmoset
1	USP9Y	FJ527006.1	GATT01000007.1	3964	599	3365	577	2	15	4	99.6534
2	DDX3Y	FJ526999.1	GATT01000005.1	4492	2034	2458	1886	145	1	4	92.3118
3	EIF1AY	FJ527000.1	GATT01000002.1	1962	643	1319	640	3	1	0	99.5312
4	KDM5D	FJ527001.1	GATT01000003.1	5100	4895	205	4723	1	1	0	99.9788
5	RBMY	FJ527002.1	GATT01000010.1	929	1688	759	738	10	0	1	98.645
6	SRY	FJ527004.1	GATT01000006.1	634	841	207	594	0	2	1	100
7	TSPY	FJ527005.1	GATT01000009.1	1156	577	579	577	0	0	0	100
8	UTY	FJ527007.1	GATT01000008.1	5487	3148	2339	2784	4	6	1	99.8563
9	ZFY	FJ527008.1	GATT01000004.1	4686	2609	2077	2375	30	0	0	98.7368
Mouse
1	RBMY	ENSMUSG00000094658		1413	1143	270	1137	6	0	0	99.4723
2	KDM5D	ENSMUSG00000056673		5513	4647	866	4642	5	0	1	99.8923
3	UBE1Y1	gi|6002800|gb|AF150963.1|		2796	3457	661	2774	9	6	1	99.6756
4	EIF2S3Y	ENSMUSG00000069049		1789	1419	370	1418	1	0	0	99.9295
5	DDX3Y	ENSMUSG00000069045		3678	1977	1701	1977	0	0	0	100
6	USP9Y	ENSMUSG00000069044		4258	7671	3413	4244	13	30	1	99.6937
7	UTY	ENSMUSG00000068457		4323	3639	684	3840	24	1	2	99.375
8	ZFY	ENSMUSG00000053211		2012	2349	337	1988	24	2	0	98.7928
Rat
1	RBMY	JF827151.1	GATN01000006.1	1540	1265	275	1259	6	0	0	99.5234
2	USP9Y	JF827152.2	GATN01000001.1	7624	9802	2178	7570	48	19	1	99.3659
3	KDM5D	FJ775729.1	GATN01000004.1	5538	3049	2489	3048	1	0	1	99.9672
4	UTY	FJ775728.1	GATN01000009.1	4725	3953	772	3697	9	0	1	99.7566
Pig
1	DDX3Y	OTTSUSG00000005192		2537	4498	1961	2238	39	12	3	98.2574
2	EIF1AY	OTTSUSG00000005597		1434	1597	163	1414	1	0	0	99.9293
3	EIF2S3	OTTSUSG00000005598		1875	1814	61	1779	1	0	0	99.9438
4	UTY	OTTSUSG00000002750		3710	3300	410	2512	0	1	0	100
5	TMSB4Y	OTTSUSG00000005246		604	605	1	596	1	0	0	99.8322
6	CYorf15	OTTSUSG00000005200		2330	3810	1480	2297	0	0	0	100
7	USP9Y	OTTSUSG00000005756		7707	9402	1695	7656	3	0	1	99.9608
8	ZFY	OTTSUSG00000002751		2522	5319	2797	2512	4	0	1	99.8408
9	CULB4Y	OTTSUSG00000005721		2638	1003	1635	996	7	0	1	99.2972
10	HSFY	KT371431.1		1333	1425	92	1305	16	0	2	98.7739
11	RBMY	OTTSUSG00000005714		1931	1759	172	1713	14	2	0	99.1827
12	SRY	OTTSUSG00000002747		1022	876	146	752	1	0	0	99.867
13	TSPY	OTTSUSG00000005701		1220	1240	20	1209	8	1	0	99.3383
14	UBA1Y	OTTSUSG00000005209		3352	3354	2	3256	44	2	8	98.6486
Cow
1	HSFY	NM_001077006		1466	1421	45	1420	1	0	0	99.9296
2	TSPY2	JN585956		1219	712	507	710	2	0	0	99.7183
3	EIF2S3Y	FJ627276		454	1081	627	448	6	1	0	98.6607
4	EIF1AY	NM_001145757		331	450	119	238	1	1	0	99.5798
5	RPS4Y2	BC141995.1		747	906	159	721	22	1	1	96.9487
6	RBMY	GU304599		1404	1446	42	1404	0	0	0	100
7	DDX3Y	GQ259590.1		2471	2790	319	2320	6	2	4	99.7414
8	USP9Y	FJ627275		3843	7782	3939	3837	6	4	0	99.8436
9	ZFY	NM_177491		2038	2406	368	2030	8	3	0	99.6059
Opossum
1	PHF6Y	GU304603.1	GATS01000011.1	1657	604	1053	561	43	0	3	92.3351
2	RPL10Y	JQ313990.1	GATS01000014.1	887	632	255	632	0	0	2	100
3	HCFC1Y	JF487794.1	GATS01000005.1	5066	4690	376	3803	99	30	3	97.3968
4	ATRY	GU304601.1	GATS01000003.1	1849	720	1129	357	1	0	0	99.7199
5	UBE1Y1	GQ253467.1	GATS01000017.1	3713	2951	762	2949	2	0	0	99.9322
6	THOC2Y	GQ253470.1	GATS01000016.1	3884	3239	645	3237	2	0	0	99.9382
7	TFE3Y	JQ313992.1	GATS01000015.1	216	526	310	161	0	0	0	100
8	SRY	JN086997.1	GATS01000001.1	690	219	471	217	2	0	0	99.0783
9	RBMY	GU304607.1	GATS01000013.1	1535	1280	255	1275	5	0	0	99.6078
10	RBM10Y	GQ253468.1	GATS01000012.1	3784	2724	1060	2723	1	0	0	99.9633
11	KDM5D	GU304606.1	GATS01000009.1	5715	4438	1277	4438	0	0	0	100
12	HUWE1Y	JF487792.1	GATS01000008.1	12045	10382	1663	10329	53	1	3	99.4869
13	HSFY1	GQ253469.1	GATS01000007.1	1522	1208	314	1208	0	0	0	100
14	HMGB3Y	GQ253471.1	GATS01000006.1	1139	579	560	579	0	1	1	100
15	KLF8Y	GU304604	GATS01000018.1	1428	1005	423	1005	0	0	0	100
											99.749	MEDIAN

## Sheet: Supplementary Table 4a
Supplementary Table 4a. Gene names and identificators used in the study.
	ENSEMBL GENE IDs
	Gene IDs Y genes
	Human	Macaque	Marmoset	Tree shrew	Mouse	Rat	Guinea pig	Rabbit	Sheep	Bull	Pig/Wild boar	Panda	Hedgehog	Armadillo	Tenrec
SRY	ENSG00000184895	Y_macaque_SRY	Marmoset_Y_SRY	No gene	ENSMUSG00000069036	rat_Y_SRY	Guineapig_Y_SRY	Rabbit_Y_SRY	Sheep_Y_SRY	Bull_SRY	Pig_Y_SRY1	No gene	Hedgehog_Y_SRY	Armadillo_Y_transcript_SRY	TenrecS_Y_SRY
RPS4Y	ENSG00000129824%ENSG00000280969	Y_macaque_RPS4Y1	Marmoset_Y_RPS4Y	Treeshrew_Y_RPS4Y	No gene	rat_Y_Rps4y2	No gene	Rabbit_Y_RPS4Y	No gene	Bull_RPS4Y2	No gene	Panda_Y_RPS4Y	Hedgehog_Y_RPS4Y	No gene	No gene
HSFY	ENSG00000169953%ENSG00000172468	Y_macaque_HSFY2	No gene	Treeshrew_Y_HSFY	No gene	No gene	Guineapig_Y_HSFY	Rabbit_Y_HSFY	Sheep_Y_HSFY	Bull_HSFY	Pig_Y_HSFY	Panda_Y_HSFY	Hedgehog_Y_HSFY	Armadillo_Y_transcript_HSFY	TenrecE_Y_HSFY1
RMBY	ENSG00000169800%ENSG00000226941%ENSG00000234414%ENSG00000242389%ENSG00000242875%ENSG00000244395	Y_macaque_RBMY1	Marmoset_Y_RBMY	Treeshrew_Y_RBMY	ENSMUSG00000094658%ENSMUSG00000095365%ENSMUSG00000095948%ENSMUSG00000093918%ENSMUSG00000093987%ENSMUSG00000094511%ENSMUSG00000091987%ENSMUSG00000102053%ENSMUSG00000095852%ENSMUSG00000101667%ENSMUSG00000096520	rat_Y_RBMY	Guineapig_Y_RBMY	Rabbit_Y_RBMY	Sheep_Y_RBMY	Bull_RBMY	Pig_Y_RBMY	Panda_Y_RMBY	Hedgehog_Y_RBMY	Armadillo_Y_transcript_RBMY	TenrecE_Y_RBMY
CULB4Y	No gene	No gene	No gene	Treeshrew_Y_CULB4Y	No gene	No gene	No gene	No gene	Sheep_Y_CULB4Y	No gene	Pig_Y_CUL4BY	Panda_Y_CULB4Y	Hedgehog_Y_CUL4BY	Armadillo_Y_transcript_CULB4Y	TenrecE_Y_CUL4BY
KDM5D	ENSG00000012817	Y_macaque_KDM5D	Marmoset_Y_KDM5D	Treeshrew_Y_KDM5D	ENSMUSG00000056673	rat_Y_KDM5D	No gene	Rabbit_Y_KDM5Dps	Sheep_Y_KDM5D	No gene	Pig_Y_KDM5D	Panda_Y_KDM5D	No gene	Armadillo_Y_transcript_KDM5D	No gene
UBA1Y	No gene	No gene	No gene	Treeshrew_Y_UBE1Y1	ENSMUSG00000069053	rat_Y_UBE1Y1	Guineapig_Y_UBE1Y1	Rabbit_Y_UBE1Y1	Sheep_Y_UBE1Y1	Bull_UBE1Y	Pig_Y_UBE1Y1	Panda_Y_UBE1Y1	Hedgehog_Y_UBE1Y1	Armadillo_Y_transcript_UBE1Y1	No gene
TSPY	ENSG00000168757%ENSG00000228927%ENSG00000229549%ENSG00000233803%ENSG00000236424%ENSG00000238074%ENSG00000258992	Y-macaque_TSPY	Marmoset_Y_TSPY	Treeshrew_Y_TSPY	ENSMUSG00000091749	rat_Y_Tspy1	Guineapig_Y_TSPY	Rabbit_Y_TSPY	Sheep_Y_TSPY	Bull_TSPY	Pig_Y_TSPY	Panda_Y_TSPY1	Hedgehog_Y_TSPY	Armadillo_Y_transcript_TSPY1%Armadillo_Y_transcript_TSPY2	No gene
EIF2S3Y	No gene	No gene	No gene	Treeshrew_Y_EIF2S3Y	ENSMUSG00000069049	rat_Y_EIF2S3Y	Guineapig_Y_EIF2S3Y	Rabbit_Y_EIF2S3Y	Sheep_Y_EIF2S3Y	Bull_EIF2S3Y	Pig_Y_EIF2S3Y	Panda_Y_EIF2S3Y	Hedgehog_Y_EIF2S3Y	Armadillo_Y_transcript_EIF2S3	TenrecS_Y_EIF1AY
Cyorf15Y	ENSG00000131002	Y_macaque_CYorf15B	No gene	Treeshrew_Y_Cyorf15	No gene	No gene	No gene	No gene	No gene	Bull_CYorf15	Pig_Y_CYorf15Y	Panda_Y_Cyorf15	No gene	No gene	TenrecE_Y_CYorf15A
DDX3Y	ENSG00000067048	Y_macaque_DDX3Y	Marmoset_Y_DDX3Y	Treeshrew_Y_DDX3Y	ENSMUSG00000069045	rat_Y_DDX3Y	Guineapig_Y_DDX3Y	Rabbit_Y_DDX3Y	Sheep_Y_DDX3Y	Bull_DDX3Y	Pig_Y_DDX3Y	Panda_Y_DDX3Y	Hedgehog_Y_DDX3Y	Armadillo_Y_transcript_DDX3Y	TenrecE_Y_DDX3Y
EIFA1Y	ENSG00000198692	Y_macaque_EIF1AY	Marmoset_Y_EIF1AY	Treeshrew_Y_EIF1AY	No gene	No gene	No gene	Rabbit_Y_EIF1AY	No gene	Bull_EIF1AY	Pig_Y_EIF1AY	Panda_Y_EIF1AY	Hedgehog_Y_EIF1AY	Armadillo_Y_transcript_EIF1AY	TenrecS_Y_EIF1AY
USP9Y	ENSG00000114374	Y_macaque_USP9Y	Marmoset_Y_USP9Y	Treeshrew_Y_USP9Y	ENSMUSG00000069044	rat_Y_USP9Y	Guineapig_Y_USP9Y	Rabbit_Y_USP9Y	Sheep_Y_USP9Y	Bull_USP9Y	Pig_Y_USP9Y	Panda_Y_USP9Y	Hedgehog_Y_USP9Y	Armadillo_Y_transcript_USP9Y	TenrecE_Y_USP9Y
UTY	ENSG00000183878	Y_macaque_UTY	Marmoset_Y_UTY	Treeshrew_Y_UTY	ENSMUSG00000068457	rat_Y_UTY	Guineapig_Y_UTY	Rabbit_Y_UTY	Sheep_Y_UTY	Bull_UTY	Pig_Y_UTY	Panda_Y_UTY	Hedgehog_Y_UTY	Armadillo_Y_transcript_UTY	TenrecE_Y_UTY
TMSB4Y	ENSG00000154620	Y_macaque_TMSB4Y	No gene	Treeshrew_Y_TMSB4Y	No gene	No gene	No gene	Rabbit_Y_TMSB4Y	No gene	No gene	Pig_Y_TMSB4Y	No gene	Hedgehog_Y_TMSB4Y	Armadillo_Y_transcript_TMSB4Y	No gene
ZFY	ENSG00000067646	Y_macaque_ZFY	Marmoset_Y_ZFY	Treeshrew_Y_ZFY	ENSMUSG00000000103%ENSMUSG00000053211	rat_Y_ZFY1%rat_Y_ZFY2	Guineapig_Y_ZFY	Rabbit_Y_ZFY	Sheep_Y_ZFY	Bull_ZFY	Pig_Y_ZFY	Panda_Y_ZFY	Hedgehog_Y_ZFY	Armadillo_Y_transcript_ZFY	TenrecE_Y_ZFY
	Gene IDs X genes
	Human	Macaque	Marmoset	Tree shrew	Mouse	Rat	Guinea pig	Rabbit	Sheep	Bull	Pig/Wild boar	Panda	Hedgehog	Armadillo	Tenrec
SOX3	ENSG00000134595	ENSMMUG00000013179	ENSCJAG00000022387	Absent	ENSMUSG00000045179	Absent	ENSCPOG00000022456	ENSOCUG00000016779	Absent	Absent	ENSSSCG00000022501	ENSAMEG00000012648	Absent	ENSDNOG00000048002	Absent
RPS4X	ENSG00000198034	ENSMMUG00000003295	ENSCJAG00000022093	ENSTBEG00000002918	ENSMUSG00000031320	ENSRNOG00000029574	ENSCPOG00000027135	ENSOCUG00000015749	ENSOARG00000008692	ENSBTAG00000031205	ENSSSCG00000012405	ENSAMEG00000005805	RPS4X_2231613_plus	ENSDNOG00000044587	X_RPS4X_XM_013005326.1
HSFX	ENSG00000171116	ENSMMUG00000002887	ENSCJAG00000004097	ENSTBEG00000002283	Absent	Absent	Absent	Absent	Absent	Absent	ENSSSCG00000012734	Absent	Absent	ENSDNOG00000043873	Absent
RBMX	ENSG00000147274	RBMX_2875816_minus	ENSCJAG00000003626	ENSTBEG00000001154	ENSMUSG00000031134	ENSRNOG00000000866	ENSCPOG00000012164	ENSOCUG00000007220	ENSOARG00000010884	ENSBTAG00000013308	ENSSSCG00000012703	ENSAMEG00000002739	RBMX_1804036_minus	ENSDNOG00000017199	X_RBMX_1653689
CULB4X	ENSG00000158290	ENSMMUG00000009037	ENSCJAG00000002596	ENSTBEG00000007444	ENSMUSG00000031095	ENSRNOG00000002585	ENSCPOG00000003522	ENSOCUG00000015633	ENSOARG00000013252	ENSBTAG00000018569	ENSSSCG00000029478	ENSAMEG00000000210	ENSEEUG00000013801	ENSDNOG00000012663	ENSETEG00000020401
KDM5C	ENSG00000126012	ENSMMUG00000020553	ENSCJAG00000005870	ENSTBEG00000017300	ENSMUSG00000025332	ENSRNOG00000057706	ENSCPOG00000009025	ENSOCUG00000010139	ENSOARG00000008936	ENSBTAG00000014943	ENSSSCG00000012322	ENSAMEG00000005133	ENSEEUG00000013188	ENSDNOG00000039467	ENSETEG00000012074
UBA1	ENSG00000130985	ENSMMUG00000017428	ENSCJAG00000012147	ENSTBEG00000007050	ENSMUSG00000001924	ENSRNOG00000019164	ENSCPOG00000002956	ENSOCUG00000008376	ENSOARG00000013586	ENSBTAG00000016764	ENSSSCG00000012270	ENSAMEG00000013149	ENSEEUG00000015215	ENSDNOG00000017863	ENSETEG00000003137
TSPYL2	ENSG00000184205	ENSMMUG00000002593	ENSCJAG00000005850	ENSTBEG00000013152	ENSMUSG00000041096	ENSRNOG00000061782	ENSCPOG00000013823	ENSOCUG00000027476	ENSOARG00000008835	ENSBTAG00000017783	ENSSSCG00000012323	ENSAMEG00000005189	ENSEEUG00000002088	ENSDNOG00000003105	X_TSPLY2_1106095
EIF2S3X	ENSG00000130741	ENSMMUG00000009233	ENSCJAG00000033515	ENSTBEG00000005614	ENSMUSG00000035150	ENSRNOG00000060793	ENSCPOG00000000660	ENSOCUG00000006592	ENSOARG00000017033	ENSBTAG00000014337	ENSSSCG00000029857	ENSAMEG00000012700	ENSEEUG00000012179	ENSDNOG00000018584	ENSETEG00000000341
TXLNG	ENSG00000086712	ENSMMUG00000016237	ENSCJAG00000004503	ENSTBEG00000009708	ENSMUSG00000038344	ENSRNOG00000004971	ENSCPOG00000014486	ENSOCUG00000027147	ENSOARG00000013189	ENSBTAG00000001768	ENSSSCG00000029764	ENSAMEG00000010264	ENSEEUG00000004730	ENSDNOG00000010729	ENSETEG00000013033
DDX3X	ENSG00000215301	ENSMMUG00000017569	ENSCJAG00000015681	X_DDX3X_718004_plus	ENSMUSG00000000787	ENSRNOG00000023383	ENSCPOG00000013557	ENSOCUG00000012338	ENSOARG00000002433	ENSBTAG00000035907	ENSSSCG00000012252	ENSAMEG00000006801	ENSEEUG00000002817	ENSDNOG00000007452	ENSETEG00000006882
EIFA1X	ENSG00000173674	ENSMMUG00000000193	ENSCJAG00000022005	ENSTBEG00000017492	ENSMUSG00000067194	ENSRNOG00000005736	ENSCPOG00000025488	ENSOCUG00000010188	ENSOARG00000015373	ENSBTAG00000017633	ENSSSCG00000012162	ENSAMEG00000016604	ENSEEUG00000007518	ENSDNOG00000045675	ENSETEG00000001849
USP9X	ENSG00000124486	ENSMMUG00000013753	ENSCJAG00000004005	ENSTBEG00000009555	ENSMUSG00000031010	ENSRNOG00000003261	USP9X_1207452%%_minus	ENSOCUG00000007198	ENSOARG00000002046	ENSBTAG00000006242	ENSSSCG00000012251	ENSAMEG00000006858	ENSEEUG00000008410	ENSDNOG00000008295	ENSETEG00000003732
KDM6A/UTX	ENSG00000147050	ENSMMUG00000003317	ENSCJAG00000010889	ENSTBEG00000005034	ENSMUSG00000037369	ENSRNOG00000052721_1565481	ENSCPOG00000014475	ENSOCUG00000014741	ENSOARG00000003983	ENSBTAG00000003740	ENSSSCG00000012262	ENSAMEG00000005741	ENSEEUG00000011515	ENSDNOG00000036711	ENSETEG00000007802
TMSB4X	ENSG00000205542	ENSMMUG00000003362	ENSCJAG00000021718	ENSTBEG00000011781	ENSMUSG00000049775	ENSRNOG00000047931	ENSCPOG00000006450	ENSOCUG00000012951	TMSB4X_1673473_plus	ENSBTAG00000031795	ENSSSCG00000022232	ENSAMEG00000010093	ENSEEUG00000003009	ENSDNOG00000023751	X_TMSB4X_2139222
ZFX	ENSG00000005889	ENSMMUG00000009801	ENSCJAG00000004841	ENSTBEG00000001837	ENSMUSG00000079509	ENSRNOG00000053042	ENSCPOG00000011739	ENSOCUG00000003815	ENSOARG00000017137	ENSBTAG00000007730	ENSSSCG00000021322	ENSAMEG00000012681	ZFX_1163514_plus	ENSDNOG00000034569	X_ZFX_1456635
	Gene IDs (ancestral)
	platypus	chicken	anolis	xenopus
SOX3	ENSOANG00000002448	ENSGALG00000027373	ENSACAG00000000958	ENSXETG00000007607
RPS4X	ENSOANG00000002949	ENSGALG00000004831	ENSACAG00000014601	ENSXETG00000027073
HSFX	ENSOANG00000001091	Absent	Absent	Absent
RMBX	ENSOANG00000011670	ENSGALG00000006457	ENSACAG00000009551	ENSXETG00000003481
CULB4	ENSOANG00000002578	ENSGALG00000008559	ENSACAG00000010679	ENSXETG00000004474
KDM5C	ENSOANG00000013587	KDM5C_4472449_minus	ENSACAG00000004854	ENSXETG00000007178
UBA1	ENSOANG00000006676	UBA1_6527387_plus	ENSACAG00000005270	ENSXETG00000010202
TSPYL2	Absent	Absent	ENSACAG00000009251	ENSXETG00000005030
EIF2S3X	ENSOANG00000011504	ENSGALG00000016340	ENSACAG00000007288	ENSXETG00000006225
TXLNG	ENSOANG00000003888	ENSGALG00000016547	ENSACAG00000011478	ENSXETG00000001109
DDX3X	ENSOANG00000011274	ENSGALG00000016231	ENSACAG00000017928	ENSXETG00000015477
EIFA1X	ENSOANG00000013689	ENSGALG00000016410	ENSACAG00000012660	ENSXETG00000025347
USP9X	ENSOANG00000011275	ENSGALG00000016236	ENSACAG00000017937	ENSXETG00000015489
KDM6A	ENSOANG00000006481	ENSGALG00000016217	ENSACAG00000017877	ENSXETG00000004822
TMSB4X	ENSOANG00000020814	ENSGALG00000026383	ENSACAG00000021083	ENSXETG00000005347
ZFX	ENSOANG00000011502	ENSGALG00000016327	ENSACAG00000007227	ENSXETG00000007785
Genes absent				X genes absent from reference genome but recovered from the transcriptome.

## Sheet: Supplementary Table 4b
Supplementary Table 4b. Gene expression values used in the study (Current data).
XY GAMETOLOGS EXPRESSION VALUES (TPM)
													TISSUE CODE
		brf1	htf1	kdf1	lvf1	ovf1	brm1	htm1	kdm1	lvm1	tsm1		brf1	brain female 1
human	SOX3	1.22143	0.0575409	0	0	0	0.402111	0.0303113	0.0406962	0.0560729	1.97284		cbf1	cerebellum female 1
human	RPS4X	296.355	527.859	446.929	750.997	498.834	115.394	355.289	612.469	470.636	185.646		htf1	heart female 1
human	HSFX	0.187999	0.96247	0.302415	0.189627	0.0907659	1.17771	0.77248	0.518358	0.0952681	1.02911		kdf1	kidney female 1
human	RBMX	29.5007	31.4208	29.2582	21.567	52.3546	20.4626	43.8208	73.0598	39.0799	26.7939		lvf1	liver female 1
human	CULB4	24.1384	20.3303	22.3703	27.4317	39.4483	29.0223	21.1725	23.4186	22.653	41.0221		ovf1	ovary female 1
human	KDM5D	12.4134	17.6048	11.5858	13.4251	10.9659	13.247	12.2959	12.4765	7.979	7.48031		brm1	brain male 1
human	UBA1	95.7897	102.523	106.404	66.5968	49.996	80.597	85.2543	144.74	70.3146	85.2385		cbm1	cerebellum male 1
human	TSPYL2	42.56	20.8353	4.03453	14.366	4.87968	71.2686	18.3999	19.0262	5.73719	64.4856		htm1	heart male 1
human	EIF2S3X	52.0791	85.596	123.411	87.6224	392.515	37.1089	81.3558	132.855	85.7036	27.7348		kdm1	kidney male 1
human	TXLNG	7.04681	3.90646	4.48745	9.09712	8.77046	3.48966	3.68861	6.97622	9.04562	2.92871		lvm1	liver male 1
human	DDX3X	38.7786	62.9417	87.8148	141.813	66.6017	42.8721	69.7316	42.3047	30.0062	31.6137		tsm1	testis male 1
human	EIFA1X	29.0159	27.2892	33.4137	62.2466	52.1775	30.4725	31.5967	22.6362	35.3312	37.4324
human	USP9X	7.09103	10.87	16.3036	18.8671	8.42442	9.27951	17.6942	9.30883	12.6064	13.4633
human	KDM6A	7.37697	8.52067	5.65042	12.8344	5.85751	7.01304	5.77187	5.28464	5.34517	10.0131
human	TMSB4X	2036.1	1923.1	723.002	1217.37	2230.78	1193.96	1207.18	1811.84	1822.75	526.63
human	ZFX	6.79417	4.96044	3.02407	9.53524	4.86802	1.85665	5.15018	4.48183	7.59287	3.02861
human	SRY	0	0	0	0	0	0	0	0.0549206	0	3.34259
human	RPS4Y	0	0	0	0	0	112.526	340.278	616.6	421.804	148.691
human	RPS4Y	0	0	0	0	0	0	0.125264	0.0591523	0	2.20101
human	HSFY	0	0	0	0	0	2.08991	0.427914	0.363579	0.0423884	37.4733
human	HSFY	0	0	0	0	0	0.242911	0.0596381	0.207859	0.0423884	37.4733
human	RMBY	0	0	0	0	0	0	0	0	0	2.19597
human	RMBY	0	0	0	0	0	0	0	0	0	7.64524
human	RMBY	0	0	0	0	0	0	0	0.583781	0	13.2335
human	RMBY	0	0	0	0	0	0	0	0.00948311	0	6.45574
human	RMBY	0	0	0	0	0	0	0	0.0785468	0	3.63494
human	RMBY	0	0	0	0	0	0	0	0.583781	0	0
human	KDM5D	0	0	0	0	0	6.2359	15.4752	8.62242	7.5095	6.30368
human	TSPY	0	0	0	0	0	0.23576	0	0	0	19.353
human	TSPY	0	0	0	0	0	0.0362631	0	0.263359	0	8.79459
human	TSPY	0	0	0	0	0	0.23576	0	0.0424438	0	24.4589
human	TSPY	0	0	0	0	0	0	0	0	1.21429	55.3494
human	TSPY	0	0	0	0	0	0.23576	0	0.0424438	0	28.4855
human	TSPY	0	0	0	0	0	0	0	0	0	25.1817
human	TSPY	0	0	0	0	0	0	0	0	0	13.8666
human	Cyorf15AB	0	0	0	0	0	3.07821	9.86271	6.12254	8.52952	3.55901
human	DDX3Y	0	0	0	0	0	22.7991	36.2793	35.0277	39.6083	50.4859
human	EIFA1Y	0	0	0	0	0	19.3947	496.836	43.6726	50.0896	42.778
human	USP9Y	0	0	0	0	0	10.5399	14.1799	15.4865	10.8791	7.3413
human	UTY	0	0	0	0	0	1.6831	2.63749	2.82694	1.93484	1.7036
human	TMSB4Y	0	0	0	0	0	2.604	1.76589	3.96397	2.10622	3.38252
human	ZFY	0	0	0	0	0	2.8674	6.37732	3.53913	4.86544	173.431
		brf1	htf1	kdf1	lvf1	ovf1	brm1	cbm1	htm1	kdm1	lvm1	tsm1
macaque	RPS4X	1291.65	1416.96	971.463	1304.28	4319.17	341.028	248.489	961.777	1165.14	1144.17	117.329
macaque	HSFX	4.87621	4.32208	1.30261	1.05564	2.47362	6.08003	3.8861	4.22325	1.54802	1.58553	20.0149
macaque	RBMX	73.3708	129.963	77.2474	75.443	194.462	72.7464	73.1716	103.16	76.3905	73.0624	35.5579
macaque	CULB4	14.3513	5.58667	11.8728	10.5347	17.8144	24.0937	19.419	11.3385	19.4119	12.621	20.1379
macaque	KDM5D	52.5396	17.9321	23.4241	20.1109	36.48	31.5376	17.1335	9.23198	15.4788	16.3466	5.81685
macaque	UBA1	225.914	75.5401	81.5541	62.785	109.74	62.5628	57.0853	45.5682	71.8424	43.7291	29.3864
macaque	TSPYL2	632.924	22.1308	42.5421	39.5141	140.357	291.518	241.554	41.5849	22.6441	19.2889	112.586
macaque	EIF2S3X	0	0	0	1.26168	0	0.0330631	0	0	0.112542	1.01332	0.281507
macaque	TXLNG	10.6002	7.40141	8.94665	11.3522	17.2257	8.73732	8.95007	15.6939	7.84716	8.65783	5.79108
macaque	DDX3X	64.9082	90.3142	100.061	122.725	104.113	60.061	72.6889	74.7366	77.5271	89.1308	318.401
macaque	EIFA1X	20.124	80.4712	48.7121	63.2828	69.7662	47.3864	40.7139	60.1525	55.495	77.0106	54.65
macaque	USP9X	12.4987	37.2664	10.7284	24.3921	17.8438	12.1357	10.9625	18.4784	12.6956	28.2419	24.639
macaque	KDM6A	3.52136	10.2319	10.4667	13.6249	16.3353	7.4597	9.38255	6.13683	5.54457	9.4003	7.72096
macaque	TMSB4X	0	0	0	0	0	0	0	0	0	0	0
macaque	ZFX	0.859287	9.49903	4.89712	10.0024	4.30203	2.56075	4.02547	7.336	1.77957	5.70719	3.2748
macaque	RPS4Y1	0	0	0	0	0	210.502	178.072	682.655	862.225	988.664	115.7
macaque	HSFY2	0	0	0	0	0	0.495427	0.431094	0.620725	0.291805	0.824618	81.2596
macaque	RBMY1	0	0	0	0	0	0	0	0	0.291745	0.477046	10.1505
macaque	KDM5D	0	0	0	0	0	3.29108	4.99463	8.65651	7.46971	7.99787	5.09649
macaque	TSPY	0	0	0	0	0	0	0.160109	0.241983	0.0765522	0.403402	35.6742
macaque	CYorf15B	0	0	0	0	0	10.9346	10.8252	10.5062	13.5322	8.70117	21.8707
macaque	DDX3Y	0	0	0	0	0	22.8129	31.2539	25.2062	30.4328	28.3838	106.23
macaque	EIF1AY	0	0	0	0	0	8.92707	8.95327	40.6464	37.4824	24.0756	3.23328
macaque	USP9Y	0	0	0	0	0	12.1944	13.3398	14.5586	13.4411	7.43821	3.95484
macaque	UTY	0	0	0	0	0	5.30293	7.1491	5.95498	3.98034	6.57338	4.41643
macaque	TMSB4Y	0	0	0	0	0	3.10429	2.43815	0.777052	1.02291	0.364933	0.258832
macaque	ZFY	0	0	0	0	0	4.56492	6.87915	6.43645	7.31149	8.85563	6.54336
		brf1	htf1	kdf1	lvf1	ovf1	brm1	htm1	kdm1	lvm1	tsm1
marmoset	RPS4X	0	0	0	0	0	0	0	0	0	0
marmoset	RPS4X	0.578252	1.26892	2.09657	3.41626	1.6709	0.958562	0.970981	0.705596	0	12.9603
marmoset	HSFX	14.4513	4.87172	3.1949	1.58679	3.82746	15.4129	4.45663	3.76161	1.75847	3.14171
marmoset	RBMX	0.637991	0	0.588417	0	0.64051	0.853018	0.715158	0.556677	0.673078	0.644546
marmoset	CULB4	26.4583	10.1382	16.9556	13.997	27.9869	18.1686	14.6331	15.8028	16.949	24.389
marmoset	KDM5D	34.6563	19.5787	30.2044	31.2191	28.5868	40.4569	12.6682	15.0391	18.8993	8.87318
marmoset	UBA1	84.2035	72.6057	53.0809	54.0398	66.2461	83.9841	52.5146	53.3975	52.377	74.3315
marmoset	TSPYL2	235.954	22.7107	26.7371	10.4098	78.7919	200.999	15.2517	10.1572	5.50273	86.0118
marmoset	EIF2S3X	53.8393	203.683	100.634	162.281	126.068	36.4534	165.375	88.7521	137.597	23.1703
marmoset	EIF2S3X	19.6706	34.1017	18.4116	24.4006	11.3533	20.3536	32.2809	17.0573	28.5251	13.8082
marmoset	TXLNG	4.66229	5.84689	4.14928	4.03675	4.04985	4.26561	6.37597	2.0884	6.41611	0.978314
marmoset	DDX3X	98.5739	114.12	88.5918	149.316	121.288	89.3564	97.0706	93.5148	138.843	61.3843
marmoset	EIFA1X	113.535	157.206	80.4315	79.9802	99.06	108.007	165.815	132.303	154.108	99.4398
marmoset	USP9X	17.0105	18.3267	13.6648	44.8679	26.3271	18.0106	29.4797	23.8149	36.4988	19.1807
marmoset	KDM6A	6.00653	6.23849	6.1144	8.37484	3.71507	5.91529	3.51013	3.15323	5.48951	2.99013
marmoset	ZFX	7.80038	11.9747	10.3815	10.7458	10.6818	5.48195	10.0364	4.90483	6.09083	7.42193
marmoset	RPS4Y	0	0	0	0	0	111.601	99.9769	125.491	155.643	44.1733
marmoset	RBMY	0	0	0	0	0	0	0	0	0	38.7003
marmoset	KDM5D	0	0	0	0	0	15.3225	12.5609	8.23879	12.7737	3.80443
marmoset	TSPY	0	0	0	0	0	0	0	0	0	31.5172
marmoset	DDX3Y	0	0	0	0	0	23.919	17.8803	20.3555	26.6053	31.9233
marmoset	EIF1AY	0	0	0	0	0	0.285791	0.27084	0.0946559	0.27821	26.8465
marmoset	USP9Y	0	0	0	0	0	1.78263	2.82627	1.95433	1.54039	0.484381
marmoset	UTY	0	0	0	0	0	4.9878	6.29913	4.48862	7.98605	1.31431
marmoset	ZFY	0	0	0	0	0	8.76148	8.67809	5.88935	10.9578	4.84998
		br12	kd12	lvm1
mouse lemur	RPS4X	79.0313	108.633	351.11
mouse lemur	HSFX	0	0	0
mouse lemur	RBMX	33.0692	27.1836	36.5151
mouse lemur	CULB4	25.3596	16.4768	13.817
mouse lemur	KDM5D	14.6683	11.7066	8.47791
mouse lemur	UBA1	43.9892	44.9228	61.6249
mouse lemur	TSPYL2	67.3295	8.2292	25.4295
mouse lemur	EIF2S3X	26.5586	40.6333	99.7106
mouse lemur	TXLNG	15.1442	20.383	14.515
mouse lemur	DDX3X	26.5118	68.0607	54.2535
mouse lemur	EIFA1X	33.9065	36.7366	41.3032
mouse lemur	USP9X	18.702	14.8087	34.1303
mouse lemur	USP9X	27.488	18.1543	42.1498
mouse lemur	KDM6A	9.10428	6.07516	6.99661
mouse lemur	TMSB4X	0	0	0
mouse lemur	ZFX	9.03061	6.99487	8.38939
mouse lemur	RPS4Y	121.769	169.82	213.303
mouse lemur	HSFY	2.10863	1.39435	0.738429
mouse lemur	KDM5D	16.5436	11.3306	27.0032
mouse lemur	UBE1Y1	3.94297	2.4697	3.66413
mouse lemur	EIF2S3Y	12.0218	20.5547	55.9244
mouse lemur	CYorf15pseudo	3.51731	3.06937	5.07102
mouse lemur	DDX3Y	33.1087	42.6946	47.0528
mouse lemur	EIF1AY	18.335	23.7677	44.0087
mouse lemur	USP9Y	27.7234	15.7498	21.9402
mouse lemur	UTY	16.0776	13.0471	12.2976
mouse lemur	TMSB4Y	2.54988	0.263851	0.954273
mouse lemur	ZFY	15.8236	12.5983	9.05184
		brf1	htf1	kdf1	lvf1	brm1	htm1	kdm1	lvm1	tsm1
tree shrew	RPS4X	199.584	564.592	395.632	597.882	149.489	401.177	400.911	570.866	77.5275
tree shrew	HSFX	0.462607	0.0624196	0.0948681	0.0615121	0.725609	0.270798	0.149649	0.0537706	17.0032
tree shrew	RBMX	62.5011	78.782	44.3095	58.6355	77.5819	62.1857	49.3619	60.7311	18.9423
tree shrew	CULB4	19.6343	21.3638	29.7672	24.6638	22.8738	17.3173	25.3995	18.9141	37.4195
tree shrew	KDM5D	23.6477	20.9652	16.5932	21.1812	16.1017	12.5071	11.2795	16.3844	4.53376
tree shrew	UBA1	61.6278	49.7002	41.3677	64.9163	60.7953	49.268	42.3353	49.0237	54.7125
tree shrew	TSPYL2	22.1519	1.91752	0.653857	1.45358	22.3004	1.43981	0.884071	1.65184	5.19852
tree shrew	EIF2S3X	26.2511	82.1378	64.8958	88.6909	12.7636	38.7996	31.2072	38.1218	20.81
tree shrew	TXLNG	8.25434	10.8551	17.7614	14.1667	6.11966	6.71749	8.03011	13.0856	2.5266
tree shrew	EIFA1X	70.8226	52.1415	92.3028	127.507	67.4429	59.9323	67.2718	71.4313	50.8299
tree shrew	USP9X	14.0778	14.8402	14.1669	16.582	15.8482	16.4107	12.241	20.1187	9.44528
tree shrew	KDM6A	14.4318	11.6175	12.0549	11.3417	10.8598	6.53571	6.92265	8.93381	3.71971
tree shrew	TMSB4X	2300	3092.78	1865.2	6385.79	2830.25	5793.99	2103.21	4313.85	403.757
tree shrew	ZFX	10.7721	11.103	10.6594	9.00715	6.9219	5.23379	7.02239	9.06254	13.496
tree shrew	RPS4Y	0	0	0	0	463.655	752.285	358.996	982.936	229.523
tree shrew	HSFY	0	0	0	0	0.0425359	0.26854	0.0318002	0	152.335
tree shrew	RBMY	0	0	0	0	0.347169	0.417634	0.697288	0.247954	0
tree shrew	CULB4Y	0	0	0	0	48.3821	93.8466	36.3361	63.3812	86.2082
tree shrew	KDM5D	0	0	0	0	9.30446	5.66746	10.3674	13.8949	6.11325
tree shrew	UBE1Y1	0	0	0	0	0.682632	0.119516	0.0990702	0.21352	26.9612
tree shrew	TSPY	0	0	0	0	0	0	0	0.108016	12.3244
tree shrew	EIF2S3Y	0	0	0	0	27.7274	69.6997	56.4094	67.4521	38.3376
tree shrew	Cyorf15	0	0	0	0	5.58541	5.87869	4.48176	6.66318	6.86631
tree shrew	DDX3Y	0	0	0	0	138.198	192.36	126.433	269.344	273.315
tree shrew	EIF1AY	0	0	0	0	1068.97	1307.77	674.532	2178.31	570.04
tree shrew	USP9Y	0	0	0	0	8.94706	6.36051	7.44191	13.0026	9.45619
tree shrew	UTY	0	0	0	0	6.76231	3.61067	5.29843	7.01778	2.9663
tree shrew	TMSB4Y	0	0	0	0	1.1335	0.654858	2.17133	1.17028	0.254339
tree shrew	ZFY	0	0	0	0	10.6238	7.04136	10.8979	16.8045	17.18
		brf1	htf1	kdf1	lvf1	ovf1	brm1	htm1	kdm2	lvm1	tsm1
mouse	RPS4X	279.819	643.6	607.688	997.249	1223.46	273.722	763.636	413.18	1129.14	59.4815
mouse	RBMX	23.8625	30.2127	36.7244	25.6963	57.7347	24.6855	32.4806	22.811	20.4112	8.96963
mouse	CULB4	13.0596	12.9463	17.4208	12.3841	18.5996	13.7469	6.80133	20.463	25.9735	61.1612
mouse	KDM5D	12.6883	19.5596	15.206	20.0966	18.9319	10.5301	13.519	11.4293	15.0192	3.85439
mouse	UBA1	95.9549	93.2687	82.8985	102.734	146.833	98.655	100.845	100.747	123.66	73.4112
mouse	TSPYL2	74.4962	10.8154	10.8966	10.1583	37.3251	70.4564	13.282	7.96952	10.5059	35.9989
mouse	EIF2S3X	60.8635	110.524	101.923	118.682	77.8379	39.9664	70.457	67.0713	84.7237	9.60951
mouse	TXLNG	5.13399	6.90068	9.10948	13.3826	7.31789	5.88236	7.39555	8.37829	17.9697	3.38593
mouse	DDX3X	101.204	157.376	163.915	181.062	154.196	82.1292	107.435	137.899	153.571	21.9535
mouse	EIFA1X	46.8597	38.3205	25.3319	20.7803	28.0132	47.555	42.2712	28.0064	20.5052	43.2119
mouse	USP9X	33.2528	45.2228	38.0369	27.5731	30.7266	32.8197	39.7011	43.3053	36.7758	24.1065
mouse	KDM6A	9.51259	11.3141	9.52085	10.9446	14.8789	5.74635	5.10234	6.39223	7.04133	3.6981
mouse	TMSB4X	449.23	666.487	297.146	183.146	363.544	497.286	662.762	187.987	182.012	97.2635
mouse	ZFX	5.52471	12.6047	10.9792	6.72749	10.2267	4.50327	10.5459	9.92501	7.03656	5.393
mouse	RMBY	0	0	0	0	0	0	0	0	0	0
mouse	RMBY	0	0	0	0	0	0	0	0	0	57.0179
mouse	RMBY	0	0	0	0	0	0	0	0	0	0
mouse	RMBY	0	0	0	0	0	0	0	0	0	0
mouse	RMBY	0	0	0	0	0	0	0	0	0	0
mouse	RMBY	0	0	0	0	0	0	0	0	0	0
mouse	RMBY	0	0	0	0	0	0	0	0	0	0
mouse	RMBY	0	0	0	0	0	0	0	0	0	0
mouse	RMBY	0	0	0	0	0	0.0290286	0	0	0	4.99947
mouse	RMBY	0	0	0	0	0	0	0	0	0	0
mouse	RMBY	0	0	0	0	0	0	0	0.029898	0	14.4048
mouse	KDM5D	0	0	0	0	0	4.44367	4.94597	4.92782	8.69803	10.8867
mouse	UBE1Y1	0	0	0	0	0	0.208082	0.135224	0.119742	0.318309	11.7132
mouse	TSPY	0	0	0	0	0	0.351449	0.0652788	0.0569045	0	6.41197
mouse	EIF2S3Y	0	0	0	0	0	23.8718	86.7257	63.2013	115.706	76.9797
mouse	DDX3Y	0	0	0	0	0	15.6741	58.3716	30.185	40.011	5.62659
mouse	USP9Y	0	0	0	0	0	0.0582963	0.0871144	0.0273062	0.0499576	4.11676
mouse	UTY	0	0	0	0	0	7.68936	8.38861	9.76858	13.8194	2.40428
mouse	ZFY1	0	0	0	0	0	0	0	0	0	10.1252
mouse	ZFY2	0	0	0	0	0	0	0	0	0	6.32733
		brf1	htf1	kdf1	lvf1	ovf1	brm1	htm1	kdm1	lvm1	tsm1
rat	RPS4X	223.431	897.035	559.343	1375.79	1634.29	313.818	1174.08	837.102	1550.38	72.2995
rat	RBMX	29.7325	32.983	29.2466	26.3181	57.5703	26.8841	35.1003	26.457	32.5615	5.98836
rat	CULB4	17.7357	9.12306	14.7608	17.3807	19.3412	20.1266	9.21672	15.8451	20.1583	61.1645
rat	KDM5D	16.5766	27.4349	23.9647	44.1728	29.8425	22.6115	17.3832	17.3428	28.5216	5.52197
rat	UBA1	85.3803	97.7539	70.0636	114.759	101.256	95.3694	111.819	83.7382	99.3281	28.1629
rat	TSPYL2	43.7996	7.5904	9.11471	30.2427	14.3936	46.5541	5.81245	5.31642	11.1659	15.58
rat	EIF2S3X	44.1823	64.8168	55.0264	74.9793	70.5601	31.2455	46.749	48.8985	48.6998	26.2182
rat	TXLNG	6.33484	6.25075	4.48254	7.30278	4.64951	6.13575	4.02092	5.43272	8.12021	4.30758
rat	DDX3X	75.3656	92.0003	81.1081	124.169	102.136	67.2905	81.072	102.942	126.459	20.6671
rat	EIFA1X	32.5594	52.8386	28.1962	23.6692	38.574	38.3273	64.6847	63.7044	23.725	22.5383
rat	USP9X	27.4668	20.8901	17.7204	22.4414	21.4612	29.7973	26.7921	20.4763	25.2123	12.9156
rat	KDM6A	4.57257	5.24035	6.54026	11.2372	8.74818	3.74312	3.31514	4.0336	7.00866	1.76674
rat	TMSB4X	1319.5	1707.47	753.107	1215.16	3226.04	1545.36	1989.13	1190.73	1342.72	403.063
rat	ZFX	2.65136	3.81973	3.04905	3.19345	4.53375	2.94366	5.37881	4.11561	5.42173	2.53734
rat	RPS4Y2	0	0	0	0	0	0.357455	3.25768	7.68721	4.56963	70.1878
rat	RBMY	0	0	0	0	0	0	0	0.0397515	0	16.7434
rat	KDM5D	0	0	0	0	0	8.97691	6.38668	7.66572	10.7475	1.79376
rat	UBE1Y1	0	0	0	0	0	0.0628106	0	0.721345	0.284685	53.8719
rat	TSPY1	0	0	0	0	0	0.135111	0	0.16544	0	7.79456
rat	EIF2S3Y	0	0	0	0	0	40.8864	60.1212	59.0819	89.6865	27.7933
rat	DDX3Y	0	0	0	0	0	20.4261	31.2562	20.4889	45.8935	6.19879
rat	USP9Y	0	0	0	0	0	0.340365	0.22038	0.271413	0.803926	11.9604
rat	UTY	0	0	0	0	0	3.25663	3.68967	3.76505	4.91309	3.1531
rat	ZFY1	0	0	0	0	0	0	0	0	0	3.41874
rat	ZFY2	0	0	0	0	0	0	0	0	0	0.566635
		brf1	kdf1	ovf1	brm1	htm1	kdm1	lvm1	tsm1
guinea pig	RPS4X	107.365	53.4378	150.016	69.457	117.446	94.1634	103.928	432.725
guinea pig	RBMX	117.967	121.179	145.431	109.938	101.725	58.8405	64.4378	31.6182
guinea pig	CULB4	78.6696	66.6525	21.8374	71.9224	37.2616	25.929	49.3206	12.5617
guinea pig	KDM5D	23.1005	4.60672	23.862	23.6321	19.9514	16.0121	15.8055	10.7307
guinea pig	UBA1	92.5322	10.2956	59.2905	70.9397	101.696	61.086	34.3787	26.2607
guinea pig	TSPYL2	15.9252	1.64216	4.76022	24.5941	3.48547	3.37762	5.32	10.7922
guinea pig	EIF2S3X	80.7073	127.268	122.063	59.3567	93.5036	61.9356	106.255	18.4939
guinea pig	TXLNG	18.7493	20.9457	6.60318	15.383	4.78437	16.1069	40.6661	4.50445
guinea pig	DDX3X	138.339	267.254	146.677	147.17	201.095	184.867	256.319	50.4459
guinea pig	EIF1AX	265.095	45.2503	19.7409	244.203	57.0765	15.8832	25.5341	6.46724
guinea pig	USP9X	95.1234	74.1189	27.9354	88.7363	80.9263	50.7461	84.8046	16.5215
guinea pig	KDM6A	29.145	34.1385	13.5955	17.2644	12.3339	10.5547	10.8391	4.85774
guinea pig	TMSB4X	0	0	0	0	0	0	0	0
guinea pig	ZFX	29.8848	38.2182	20.0293	22.7577	21.6317	11.8596	16.7129	13.5459
guinea pig	HSFY	0	0	0	89.138	86.0386	58.7406	56.2699	110.673
guinea pig	RBMY	0	0	0	0	0	0.66825	0	5.13515
guinea pig	UBE1Y1	0	0	0	2.29282	3.39931	1.03075	8.27353	13.4081
guinea pig	TSPY	0	0	0	0.0334757	0	9.572	0.0551789	7.89824
guinea pig	EIF2S3Y	0	0	0	101.839	114.695	37.7169	68.1944	18.2566
guinea pig	DDX3Y	0	0	0	2.87511	1.53388	2.81182	3.11719	19.2399
guinea pig	USP9Y	0	0	0	8.4064	3.51282	2.76822	2.84822	2.75621
guinea pig	UTY	0	0	0	17.2638	16.5167	6.79587	8.4057	3.61635
guinea pig	ZFY	0	0	0	18.7842	15.9386	8.10028	11.814	4.2218
		brf1	htf1	kdf1	lvf1	ovf1	brm1	htm1	kdm1	lvm1	tsm1
hamster	RPS4X	303.502	757.439	399.314	808.959	1058.88	239.597	1523.13	581.187	788.566	86.1871
hamster	RBMX	21.7153	16.2142	10.2478	17.8631	16.2874	18.3508	25.422	17.3343	17.7694	5.39717
hamster	CULB4	26.0081	23.9172	21.0198	37.3716	19.689	41.328	4.46613	21.2725	39.7328	51.3485
hamster	KDM5D	12.5638	11.3113	16.3944	23.8311	16.0407	7.47478	11.3537	9.79284	14.2587	3.92553
hamster	UBA1	106.417	122.638	86.4065	154.711	83.2527	101.786	138.802	99.3019	142.161	75.7442
hamster	TSPYL2	66.1996	5.74674	4.45672	9.17435	48.2212	106.44	16.8166	8.0088	11.8163	11.0189
hamster	EIF2S3X	64.3746	145.783	58.7848	138.098	111.976	63.8332	72.246	58.527	136.509	6.14987
hamster	TXLNG	8.22048	7.18803	9.58278	8.88971	4.71597	11.5365	2.14549	4.78979	9.77588	1.65695
hamster	DDX3X	146.478	186.419	115.958	240.668	126.647	120.943	32.6697	78.3357	141.982	28.8319
hamster	EIFA1X	54.0041	84.9116	29.2004	39.3918	35.895	92.2485	83.5037	32.9393	41.4309	20.11
hamster	EIFA1X	21.2941	53.8663	19.7834	89.2599	65.1697	39.483	90.1335	20.0616	85.0532	31.9943
hamster	USP9X	27.5017	33.5557	17.6458	40.325	29.3099	46.1729	11.7704	18.0512	32.5858	27.9462
hamster	KDM6A	17.5877	20.4917	16.2332	24.7835	26.8414	9.81569	9.22259	9.0134	12.6754	5.29459
hamster	TMSB4X	817.273	982.71	232.428	378.354	1690.28	725.924	1871.89	301.844	326.434	50.644
hamster	ZFX	9.74172	11.3988	12.8874	13.2183	15.2293	11.6705	12.1929	12.7251	11.5069	6.36064
hamster	RPS4Y	0	0	0	0	0	0.353829	0.51468	0	0.235619	0
hamster	HSFY	0	0	0	0	0	0.0898261	1.00203	0	0.120185	221.072
hamster	RBMY	0	0	0	0	0	0	0	0	0	7.4841
hamster	CULB4Yps	0	0	0	0	0	19.9124	34.0746	34.9304	56.7325	83.4053
hamster	KDM5D	0	0	0	0	0	7.74111	4.25272	4.92664	10.2822	0.960007
hamster	UBE1Y1	0	0	0	0	0	0.329857	4.77844	11.4329	0.0696856	64.5111
hamster	TSPY	0	0	0	0	0	0.106181	0.674243	0.177951	0	37.9166
hamster	EIF2S3Y	0	0	0	0	0	5.43057	10.7476	7.21738	9.09222	42.7115
hamster	DDX3Y	0	0	0	0	0	12.2755	8.68985	5.41545	4.86342	143.391
hamster	USP9Y	0	0	0	0	0	5.74713	1.81601	2.39167	2.18802	3.99134
hamster	UTY	0	0	0	0	0	13.1109	8.29519	13.7363	16.3497	4.92854
hamster	TMSB4Y	0	0	0	0	0	3.89356	11.2638	0	2.31533	0.406566
hamster	ZFY	0	0	0	0	0	0.134868	0.0313525	0	0	11.6131
		brf1	htf1	kdf1	lvf1	ovf1	brm1	htm1	kdm1	lvm1	tsm1
rabbit	RPS4X	313.29	735.157	541.429	1048.28	1728.91	265.011	829.162	508.482	655.171	842.437
rabbit	RBMX	96.3786	122.563	92.9289	136.605	192.906	101.926	108.501	70.0219	88.6806	106.572
rabbit	CULB4	43.9073	28.0479	22.8288	24.3305	45.9063	41.3689	17.6435	22.2676	25.0457	39.2531
rabbit	KMD5D	38.5863	13.9071	24.8946	27.5646	31.5346	50.589	23.1741	22.491	19.6225	30.8381
rabbit	UBA1	92.6821	48.478	66.0372	91.2911	69.5847	102.373	69.4694	72.3399	85.9967	75.6833
rabbit	TSPYL2	90.4234	9.34132	8.06719	5.91449	22.1741	157.938	11.2571	4.22211	6.45143	27.0141
rabbit	EOF2S3X	34.4878	95.5806	51.007	88.3071	43.3308	26.6753	36.749	34.7956	42.3256	16.3959
rabbit	TXLNG	0.0895623	0.0650182	0	0	0.0214494	0.177385	0	0.0576912	0.0835166	0.450151
rabbit	DDX3X	124.453	176.779	194.863	176.245	128.3	94.3404	117.893	121.063	114.755	68.1079
rabbit	EIFA1X	1.22055	0.384611	0	2.16658	0.529796	1.1976	0.887808	0.161564	4.3059	99.3176
rabbit	USP9X	32.4946	41.5603	44.8199	67.8717	36.6097	31.2171	30.2705	44.0359	76.3186	48.683
rabbit	KDM6A	15.911	12.79	13.082	16.9055	15.0476	13.7218	8.52183	9.27229	16.1932	10.6933
rabbit	TMSB4X	0	0	0	0	0	0	0	0	0	0
rabbit	ZFX	12.9696	12.6703	12.0313	15.0162	14.388	10.0228	9.47201	7.71717	11.9859	10.7495
rabbit	RPS4Y	0	0	0	0	0	0.924672	0	0	0.778202	1.19598
rabbit	HSFY	0	0	0	0	0	0.71302	0.305277	0.0833314	0.179703	53.216
rabbit	RBMY	0	0	0	0	0	0.0551853	0.0522067	0	0	8.75876
rabbit	KDM5D	0	0	0	0	0	0.549954	0	0	0	0.177849
rabbit	UBE1Y1	0	0	0	0	0	14.6793	9.7154	2.76076	9.08128	120.13
rabbit	TSPY	0	0	0	0	0	0	0	0	0	20.5725
rabbit	EIF2S3Y	0	0	0	0	0	13.2865	38.695	30.0161	45.5537	16.1527
rabbit	DDX3Y	0	0	0	0	0	31.2426	40.0617	51.3783	44.5665	54.2186
rabbit	EIF1AY	0	0	0	0	0	12.2986	15.5281	17.5074	23.9478	13.5027
rabbit	USP9Y	0	0	0	0	0	21.2849	24.3435	20.2244	12.8915	34.7034
rabbit	UTY	0	0	0	0	0	5.30907	5.58568	5.90731	7.90232	12.826
rabbit	TMSB4Y	0	0	0	0	0	12.0816	2.75474	0	0.83092	2.61204
rabbit	ZFY	0	0	0	0	0	21.3691	10.1991	11.6205	19.1725	10.4313
		brf1	htf1	kdf1	lvf1	ovf1	brm1	htm1	kdm1	lvm1	tsm1
sheep	RPS4X	119.007	79.7199	277.048	100.766	99.9537	47.0297	49.5028	406.374	320.75	60.2646
sheep	RBMX	119.467	79.8779	77.9412	67.3002	162.149	76.2884	141.894	76.6602	102.925	110.248
sheep	CULB4	19.235	6.97623	2.99408	14.9972	9.93377	18.2884	5.10521	4.93482	14.9077	53.6441
sheep	KDM5D	57.0495	25.2354	35.7164	26.2615	40.6851	21.8393	15.334	7.59027	14.9274	14.4204
sheep	UBA1	117.2	33.562	134.804	54.3304	48.2188	16.7947	13.189	76.3274	17.762	17.885
sheep	TRPYL2	166.032	24.557	31.0597	14.9503	30.0434	96.2522	15.2449	33.4573	15.3289	61.8473
sheep	IEF2S3X	70.1083	65.3095	232.452	91.3754	131.953	29.6895	42.2616	184.677	99.7292	37.8072
sheep	TXLNG	11.3598	3.70247	4.14667	5.35117	4.74063	6.86107	5.44938	3.9855	7.62142	27.3012
sheep	DDX3X	106.886	112.525	71.2064	86.6371	103.675	103.683	151.841	159.433	168.214	104.503
sheep	EIFA1X	344.46	207.114	945.45	230.264	359.755	156.339	226.015	1313.94	241.038	158.488
sheep	USP9X	28.7175	19.22	21.4153	38.8411	16.9566	33.0275	18.0634	19.6315	26.462	41.0303
sheep	KDM6A	18.249	9.17925	7.47564	7.93892	13.6415	11.6561	11.5723	5.62123	5.65719	29.7868
sheep	ZFX	16.5232	7.26435	2.36959	10.6404	7.82202	7.90637	7.71256	1.58312	7.87382	30.6983
sheep	SRY	0	0	0	0	0	0	0.0929427	0	0.169984	0.803752
sheep	HSFY	0	0	0	0	0	0	0	0	0	8.9755
sheep	RBMY	0	0	0	0	0	0	0	0	0	0
sheep	CULB4Y	0	0	0	0	0	18.2032	45.7536	132.524	49.1955	29.9792
sheep	KDM5D	0	0	0	0	0	12.9239	10.3339	52.7055	17.5683	12.2157
sheep	UBE1Y1	0	0	0	0	0	57.1564	57.3214	78.5837	48.176	53.2806
sheep	TSPY	0	0	0	0	0	0	0	0.601166	0	0.893847
sheep	EIF2S3Y	0	0	0	0	0	35.2902	90.3918	126.646	50.6716	27.5245
sheep	DDX3Y	0	0	0	0	0	11.2556	11.2717	4.4445	7.86837	25.6711
sheep	USP9Y	0	0	0	0	0	16.4788	15.0876	8.45452	8.82666	27.0816
sheep	UTY	0	0	0	0	0	6.45696	26.8687	4.15588	6.88233	30.7701
sheep	ZFY	0	0	0	0	0	10.8889	7.71631	18.609	7.60434	16.9904
		brf1	htf1	lvf1	ovf1	brm1	htm1	lvm1	tsm1
cow	RPS4X	0.554714	0.736403	1.93214	2.79464	0.632917	0.786238	0.734053	1.89993
cow	RBMX	83.6192	123.787	77.0323	152.73	69.0138	85.3816	76.5511	13.1018
cow	CUL4B	16.599	4.67454	6.66137	13.559	14.7848	3.84384	8.87886	23.1721
cow	KDM5D	40.0314	25.0044	32.6558	31.449	47.4882	22.1458	39.2445	7.25747
cow	UBA1	106.193	85.7607	80.6826	79.7746	163.257	79.5158	102.712	30.2645
cow	TSPYL2	72.0316	8.53206	20.3217	20.4659	113.414	8.73304	28.8605	20.3764
cow	EIF2S3X	42.091	87.1584	92.4831	195.696	37.1079	58.7195	112.583	8.38378
cow	TXLNG	7.02155	4.09336	8.4793	4.66359	3.30466	2.4875	5.10254	4.00858
cow	DDX3X	83.866	89.0402	58.7565	63.7442	62.2304	77.4983	59.7078	17.4605
cow	EIFA1X	81.3346	169.095	138.511	246.806	78.0526	184.041	218.693	273.17
cow	USP9X	21.1592	23.403	21.1002	19.253	15.7214	15.4108	17.2028	8.18529
cow	KDM6A	13.0153	8.45419	9.09729	13.9028	7.66169	5.32669	7.68326	3.46359
cow	TMSB4X	0.589323	1.31977	0	1.96689	0.541272	0.84762	0	0
cow	ZFX	11.4617	11.4918	10.2256	11.1071	6.93631	6.91722	8.99212	6.52029
cow	RPS4Y2	0	0	0	0	166.376	124.074	346.265	19.8945
cow	HSFY	0	0	0	0	1.20629	0.0674687	0.381783	309.522
cow	RBMY	0	0	0	0	0.0868833	0	0	8.08625
cow	UBE1Y	0	0	0	0	0	0	0	0.304548
cow	TSPY	0	0	0	0	1712.73	436.103	516.506	1475.75
cow	EIF2S3Y	0	0	0	0	0.513573	0.649672	0	0.273533
cow	CYorf15	0	0	0	0	6.57105	4.96811	13.649	2.81181
cow	DDX3Y	0	0	0	0	0.0144905	0.000692986	0.013688	0.0144648
cow	EIF1AY	0	0	0	0	121.707	31.4852	32.4472	100.068
cow	USP9Y	0	0	0	0	6.00974	7.72218	3.47925	2.86753
cow	UTY	0	0	0	0	5.26678	3.30274	5.14335	1.22097
cow	ZFY	0	0	0	0	4.90354	3.95666	2.83945	3.73008
		brf1	htf1	kdf1	lvf1	ovf1	brm1	htm1	kdm1	lvm1	tsm1
pig	RPS4X	308.562	1448.72	529.221	636.295	1305.54	363.415	1015.54	497.704	630.103	903.678
pig	HSFX	0	0	0	0	0	0.0415084	0	0	0	0
pig	RBMX	39.5639	56.9542	34.1954	37.222	29.7712	19.4703	55.024	36.3549	35.4015	35.6379
pig	CULB4	18.143	3.67508	15.5192	29.6922	28.1386	27.6199	16.4533	21.693	19.3006	41.5455
pig	KDM5D	15.0017	14.8313	14.2238	8.42165	16.9268	12.7499	15.3958	13.0933	15.8904	17.5354
pig	UBA1	151.936	173.549	79.9276	68.5842	135.166	124.677	72.4482	76.2105	94.2821	105.259
pig	TSPYL2	147.416	21.7502	5.87879	15.7233	16.878	139.12	9.37257	5.42892	14.0326	52.605
pig	EIF2S3X	40.9331	91.4273	67.6281	95.4881	57.3721	27.0206	52.0582	43.3387	49.0629	32.2833
pig	TXLNG	5.70284	6.56248	7.32453	10.7057	4.3053	4.13729	4.40731	6.14755	8.64035	5.57226
pig	DDX3X	72.6913	52.7679	141.7	168.571	108.867	69.6408	81.7036	107.824	158.544	127.909
pig	EIFA1X	60.3918	60.6271	94.6546	96.6871	97.3699	107.164	95.3601	78.068	56.3146	83.098
pig	USP9X	19.009	9.32468	19.5585	20.6122	30.1252	17.825	15.1772	13.3954	16.5584	32.5226
pig	KDM6A	14.3689	11.3781	17.307	22.7922	13.1428	10.5766	16.5848	10.4009	11.3688	17.5057
pig	TMSB4X	2.03223	0	0	0	0	2.59439	0	0	0	0
pig	ZFX	8.06913	5.1185	14.7752	12.4356	13.462	6.08306	10.4443	7.68685	7.35426	21.2289
pig	RPS4Y	0	0	0	0	0	0.2628	0.770733	0.355797	0.52035	2.77146
pig	HSFY	0	0	0	0	0	272.5	274.344	67.4653	501.844	388.313
pig	RBMY	0	0	0	0	0	52.5895	40.3239	11.6821	105.207	66.1414
pig	CUL4BY	0	0	0	0	0	2.91622	1.91523	1.06027	9.83307	33.5367
pig	KDM5D	0	0	0	0	0	2.80944	1.94955	2.09377	1.09684	10.5398
pig	UBE1Y1	0	0	0	0	0	0.3402	0.457361	0.0311787	0.386443	12.367
pig	TSPY	0	0	0	0	0	0	0	0	0	22.8615
pig	EIF2S3Y	0	0	0	0	0	34.8474	204.637	108.675	106.265	65.207
pig	CYorf15Y	0	0	0	0	0	4.81114	5.46379	7.16101	10.3743	10.3145
pig	DDX3Y	0	0	0	0	0	105.779	126.261	100.987	227.031	299.704
pig	EIF1AY	0	0	0	0	0	30.248	84.6347	63.5119	53.1592	37.3519
pig	USP9Y	0	0	0	0	0	16.4743	16.3363	15.9742	15.5293	17.0953
pig	UTY	0	0	0	0	0	8.84267	10.6027	8.9725	8.65566	11.1897
pig	TMSB4Y	0	0	0	0	0	217.728	416.251	119.304	149.159	238.914
pig	ZFY	0	0	0	0	0	10.0012	16.023	12.0964	14.8071	18.3133
		TnF	SklMsF	SknF	PtF	ovf	Cnm	lvm	pllm	schm	sminm	tsm
panda	RPS4X	3515.68	957.005	2967.13	2318.68	1786.88	1502.03	2810.23	222.024	1723.31	609.814	981.831
panda	RBMX	89.7857	56.8549	76.0812	75.357	100.299	50.5598	77.0452	47.0254	100.168	87.2339	39.5569
panda	CULB4	8.57707	7.08855	11.2297	25.1745	11.1953	4.89563	3.83089	7.41403	48.3402	27.8638	26.3931
panda	KDM5D	45.0313	20.6314	28.4766	25.1012	79.9486	103.007	23.5574	23.8637	14.776	14.9067	7.91505
panda	UBA1	127.684	83.1917	75.5001	96.4498	113.697	345.28	125.215	129.748	66.6315	62.7129	51.8077
panda	TSPYL2	5.63131	7.04039	24.9896	181.204	151.148	107.212	36.2146	107.052	41.1225	183.377	194.572
panda	EIF2S3X	333.685	206.52	198.288	151.939	86.1286	62.4103	118.942	16.3895	242.564	105.199	46.6949
panda	TXLNG	9.65299	13.4531	13.385	18.7428	18.3241	5.87138	12.0248	9.64589	22.7277	27.6201	38.7012
panda	DDX3X	140.005	125.395	106.72	143.53	69.0512	19.6776	78.3718	33.3797	73.2217	27.7081	27.8803
panda	EIFA1X	97.048	149.689	59.1892	37.6208	21.2352	6.5873	40.6578	6.17364	35.4397	19.3281	8.65212
panda	USP9X	17.3467	25.5341	24.73	27.7091	21.4883	6.14026	23.7887	16.1161	38.861	27.9224	27.5822
panda	KDM6A	5.30829	7.53531	7.20316	6.28264	10.5007	2.87766	1.90037	5.09168	2.84145	3.10885	6.15469
panda	TMSB4X	8510.79	6189.46	15356.1	1354.47	845.629	2346.74	10180.3	1050.5	1645.62	876.747	2436.27
panda	ZFX	23.5134	27.4748	20.2081	14.637	37.9643	26.7101	23.6517	19.3858	19.6858	39.9072	21.6248
panda	RPS4Y	0	0	0	0	0	0	2.91415	0.0938737	0.888538	0.184909	0.10876
panda	HSFY	0	0	0	0	0	0	0	0	0	0	10.9141
panda	RMBY	0	0	0	0	0	0.474681	0	0.0314028	0	0	52.893
panda	CULB4Y	0	0	0	0	0	0	0	0	0	0	4.73596
panda	KDM5D	0	0	0	0	0	18.2307	13.8476	3.91721	5.55128	5.22566	5.03171
panda	UBE1Y1	0	0	0	0	0	6.35212	2.35975	2.57223	0.96061	3.11216	24.5275
panda	TSPY1	0	0	0	0	0	12.8517	1.05253	2.93457	0.609363	2.14816	290.127
panda	EIF2S3Y	0	0	0	0	0	9.9288	38.2018	6.28695	46.1009	32.1181	20.096
panda	Cyorf15	0	0	0	0	0	2.78408	15.8299	2.61949	2.31645	6.43746	27.176
panda	DDX3Y	0	0	0	0	0	5.33178	24.4427	13.4637	65.911	36.0787	31.4221
panda	EIF1AY	0	0	0	0	0	4.5305	20.9722	7.0434	39.67	9.80731	15.4741
panda	USP9Y	0	0	0	0	0	1.68967	7.53903	4.84355	14.3326	8.19659	9.68704
panda	UTY	0	0	0	0	0	2.4678	12.3818	4.97674	5.57638	9.6557	12.219
panda	ZFY	0	0	0	0	0	1.54688	1.04155	2.11065	4.56878	3.36852	4.5215
		brf1	htf1	kdf1	lvf1	ovf1	brm1	htm1	kdm1	lvm1	tsm1
hedgehog	RPS4X	260.258	273.516	234.779	329.499	312.883	110.081	279.048	280.702	313.94	122.173
hedgehog	RBMX	0.622481	0.216452	0.607859	0	0.709904	0.218767	0.415835	0.328166	1.15955	0.292829
hedgehog	RBMX	52.3907	65.3503	60.9197	47.2163	117.783	51.6265	48.9565	42.6022	64.9905	35.3237
hedgehog	CULB4	238.951	535.571	227.011	238.229	79.9794	77.1252	260.747	120.469	211.331	1193.48
hedgehog	KDM5D	57.9791	33.5664	18.159	24.5838	52.5225	33.2977	15.9844	30.03	25.696	12.018
hedgehog	UBA1	519.724	246.159	185.897	169.941	244.742	310.406	205.916	140.545	101.815	205.698
hedgehog	TSPYL2	396.098	60.0055	75.1854	23.7397	125.219	181.193	67.1809	24.263	12.6806	91.1034
hedgehog	EIF2S3X	126.813	126.25	164.617	169.523	116.801	67.0026	54.4591	98.6815	140.469	23.6252
hedgehog	DDX3X	358.196	175.371	158.973	237.462	260.184	93.6233	66.0475	68.0136	92.6383	246.689
hedgehog	USP9X	61.29	109.735	50.6177	75.082	65.7802	38.4723	38.3652	38.5898	33.7705	30.279
hedgehog	KDM6A	12.8293	16.0778	16.7858	17.5617	19.4081	9.34394	5.8103	8.23156	6.14563	11.4636
hedgehog	TMSB4X	3926.33	5320.6	2470.17	2145.92	7883.76	2513.63	3527.01	1846.87	2169.02	863.244
hedgehog	ZFX	9.01876	13.2666	13.3659	8.09843	10.3095	6.8465	8.03884	4.33764	6.89398	14.4131
hedgehog	RPS4Y	0	0	0	0	0	12.1197	1.60686	1.42788	7.15711	1.49704
hedgehog	HSFY	0	0	0	0	0	0	0.291495	0	0	204.49
hedgehog	RBMY	0	0	0	0	0	0	0.486684	0.648583	0.2956	517.3
hedgehog	CUL4BY	0	0	0	0	0	0.475466	0.554221	0.739134	1.64267	2.79217
hedgehog	UBE1Y1	0	0	0	0	0	0.265173	0.650798	0.683123	2.63341	2011.02
hedgehog	TSPY	0	0	0	0	0	14.6686	0	0	0	0
hedgehog	EIF2S3Y	0	0	0	0	0	69.0759	111.891	87.7174	106.171	53.619
hedgehog	DDX3Y	0	0	0	0	0	29.1558	42.9682	55.644	47.386	128.044
hedgehog	EIF1AY	0	0	0	0	0	31.1677	113.661	19.3174	15.1627	71.2302
hedgehog	USP9Y	0	0	0	0	0	9.93184	16.1603	23.2106	18.4143	47.5406
hedgehog	UTY	0	0	0	0	0	13.9093	22.3364	26.8861	35.6068	8.59011
hedgehog	TMSB4Y	0	0	0	0	0	12.2774	8.78015	4.37605	1.33464	3.71631
hedgehog	ZFY	0	0	0	0	0	14.5855	14.612	15.9245	10.2306	12.9792
		brf1	htf1	kdf1	lvf1	ovf1	brm1	htm1	kdm1	lvm1	tsm1
armadillo	RPS4X	1282.1	669.086	1862.98	477.551	998.922	814.949	792.251	647.484	414.92	94.8808
armadillo	HSFX	5.9385	3.34503	2.48955	11.3311	1.91864	1.72955	1.52179	1.3437	2.40189	18.0468
armadillo	RBMX	121.429	152.142	152.914	83.91	178.195	152.679	174.837	113.898	114.872	70.4019
armadillo	CULB4	19.8112	6.97538	22.3358	10.6112	15.1214	15.0429	4.7563	10.1046	6.67973	27.16
armadillo	KDM5D	20.4856	19.51	16.2732	20.1726	30.7883	28.6732	17.0564	14.1581	16.7066	2.20726
armadillo	UBA1	206.486	86.9755	83.5315	59.3976	76.5889	96.5222	104.048	89.9972	83.6765	54.4986
armadillo	TSPYL2	187.294	51.011	53.2484	32.7039	33.9861	106.31	52.3012	27.1128	22.9602	26.9392
armadillo	EIF2S3X	60.7709	77.2077	233.276	103.3	106.556	40.5363	95.3246	99.9062	80.0114	22.8283
armadillo	TXLNG	3.6621	12.6312	4.11577	8.49779	6.15644	7.02251	16.8634	7.87719	12.7136	11.047
armadillo	DDX3X	182.072	172.745	333.332	354.71	158.882	149.745	160.151	160.018	271.832	53.4817
armadillo	EIFA1X	12.5615	38.8221	43.9663	33.0113	24.9506	15.8374	65	35.7118	42.0687	77.1266
armadillo	USP9X	32.1205	30.3878	30.3005	25.8063	28.5237	11.761	17.352	11.7243	13.1495	27.3173
armadillo	KDM6A	1.76489	4.16195	1.48499	2.07252	2.59815	2.81845	4.12505	1.04848	0.974224	2.51018
armadillo	TMSB4X	5.23509	3.20112	2.7079	1.03339	1.38006	1.11853	0.991734	1.15442	0	1.31259
armadillo	ZFX	12.4943	37.9945	3.9545	10.581	4.20216	10.9405	25.1347	2.14888	6.69879	3.24207
armadillo	HSFY	0	0	0	0	0	0.525481	5.35808	0.5047	1.32619	432.222
armadillo	RBMY	0	0	0	0	0	1.85887	1.48967	4.89804	0.450646	22.6121
armadillo	CULB4Y	0	0	0	0	0	0	0.48652	0	0	51.9225
armadillo	KDM5D	0	0	0	0	0	13.0527	8.0654	8.99703	8.88629	10.5789
armadillo	UBE1Y1	0	0	0	0	0	0.48062	0.670213	0.676645	1.34656	0.106649
armadillo	TSPY1	0	0	0	0	0	337.944	415.777	422.755	486.501	2521.84
armadillo	TSPY2	0	0	0	0	0	0.954536	17.5619	0.53632	0.0932061	290.449
armadillo	ÇEIF2S3	0	0	0	0	0	1.94236	1.98065	1.62161	1.58418	0.753455
armadillo	DDX3Y	0	0	0	0	0	19.6184	38.6863	45.3046	47.2766	76.7742
armadillo	EIF1AY	0	0	0	0	0	4.75401	0	0	0	0.452656
armadillo	USP9Y	0	0	0	0	0	12.7699	15.2001	12.6253	10.364	11.5149
armadillo	UTY	0	0	0	0	0	4.12863	5.30093	6.14556	8.25293	3.12571
armadillo	TMSB4Y	0	0	0	0	0	164.421	118.413	145.919	94.2946	63.0525
armadillo	ZFY	0	0	0	0	0	7.88271	8.32332	9.78291	8.94467	20.0111
		cdf1	fbf1	htf1	kdf1	lvf1	ovf1	cbm1	fbm1	htm1	kdm1	lvm1	tsm1
tenrec	RPS4X	203.529	176.174	567.255	889.263	1662.05	719.197	126.929	121.636	211.672	283.993	445.252	147.363
tenrec	RBMX	36.0438	45.9264	47.2496	42.644	40.4133	91.8118	42.2479	46.3651	42.785	30.2434	30.8064	80.5945
tenrec	CULB4	12.1256	15.1843	2.97056	4.05864	1.59339	23.748	19.7125	16.606	4.71951	3.61212	1.08231	46.3121
tenrec	KDM5D	13.6934	14.2652	18.0359	20.1425	21.4276	25.5923	25.0131	13.4352	14.8802	15.879	18.5139	21.8535
tenrec	UBA1	115.904	106.882	123.195	136.688	146.695	143.04	116.744	106.34	97.7855	117.007	147.669	74.4154
tenrec	TSPLY2	53.6391	61	27.8182	16.1366	14.2974	24.7258	89.2213	68.6091	33.226	15.9124	14.4146	17.243
tenrec	EIF2S3X	46.0381	41.6587	100.973	110.105	225.593	120.879	34.0758	40.7806	71.0713	74.2284	107.079	71.1076
tenrec	TXLNG	7.75352	11.5824	10.706	10.4674	8.76711	38.0943	10.9835	9.27012	15.4569	13.5693	9.7226	42.4891
tenrec	DDX3X	62.9563	73.6435	60.1715	48.8082	48.7602	60.9659	84.2055	71.5256	58.6602	45.9783	36.8497	32.5377
tenrec	EIFA1X	22.4536	25.2789	67.3221	49.8248	66.0571	51.2377	19.9044	26.4891	54.8134	48.7671	92.4202	30.6353
tenrec	USP9X	13.9748	19.3068	17.5781	12.5163	23.9285	21.932	16.2855	20.7364	16.9323	10.354	17.1148	21.3949
tenrec	KDM6A	7.04382	8.76813	8.13324	7.38342	11.8691	12.5107	7.42824	5.67271	5.24086	4.75012	4.46712	8.67495
tenrec	TMSB4X	1312.78	1440.93	1291.67	578.568	604.577	4712.71	981.296	1591.37	1169.65	671.147	1115.64	805.1
tenrec	ZFX	7.31309	8.00012	6.05973	5.75439	8.17776	10.1504	11.1749	6.70129	7.72796	4.51987	3.93594	17.6605
tenrec	RPS4Y	0	0	0	0	0	0	66.7302	73.6222	322.224	558.703	810.095	172.506
tenrec	HSFY1	0	0	0	0	0	0	7.28382	7.72976	1.94952	2.42352	3.12956	17.4191
tenrec	RBMY	0	0	0	0	0	0	0.249204	0.190192	0	0	0	0
tenrec	CUL4BY	0	0	0	0	0	0	0.567722	1.12611	0.0457582	0.560345	0.377769	5.43044
tenrec	UBE1Y1ps	0	0	0	0	0	0	0	0	0	0	0	0
tenrec	EIF1AY	0	0	0	0	0	0	0.7484	1.34172	7.7938	1.87599	0.23187	12.3114
tenrec	CYorf15A	0	0	0	0	0	0	0.0156895	0.304294	0.111282	0.495539	0.0510398	18.7221
tenrec	DDX3Y	0	0	0	0	0	0	23.5804	20.9704	15.5888	18.1682	22.1351	21.2746
tenrec	USP9Y	0	0	0	0	0	0	6.72837	3.74185	3.81965	3.16783	2.25847	9.36031
tenrec	UTY	0	0	0	0	0	0	11.9365	8.12467	9.4611	9.88842	13.0461	18.2975
tenrec	ZFY	0	0	0	0	0	0	6.12603	4.00712	5.87285	3.23383	2.51983	6.0756
		brf1	htf1	kdf1	lvf1	ovf1	brm1	htm1	kdm1	lvm1	tsm1		MaxTPM Somatico	TPM Testis
platypus	RPS4X	184.464	529.29	265.308	424.852	377.443	149.272	382.974	214.375	362.907	159.852		382.974	159.852
platypus	HSFX	0.126675	0.0483876	0.0954876	0.0939175	0.126924	0.350703	0.485098	0.309374	0.552243	110.374		110.374	110.374
platypus	RMBX	28.4423	35.6979	22.3975	21.8638	25.0105	36.7076	81.2124	35.433	54.2922	21.7699		81.2124	21.7699
platypus	CULB4	25.1865	23.7422	22.2186	31.6795	30.0746	23.2939	34.0503	22.5229	30.2272	112.146		112.146	112.146
platypus	KDM5C	7.12377	10.2662	15.2929	21.794	19.5578	7.73691	21.0106	15.3183	20.3134	11.8352		21.0106	11.8352
platypus	UBA1	122.881	181.051	148.438	157.997	97.2225	106.039	174.351	146.181	132.831	168.495		174.351	168.495
platypus	EIF2S3X	46.569	98.4123	75.6857	106.954	64.0413	39.0391	68.6799	51.0636	74.3407	49.4532		74.3407	49.4532
platypus	TXLNG	15.1895	29.1239	30.684	48.9483	38.7228	14.2085	27.7821	29.9374	29.3712	75.9286		75.9286	75.9286
platypus	DDX3X	80.1249	95.5377	98.9731	153.392	70.0006	108.511	224.985	118.873	235.465	234.829		235.465	234.829
platypus	EIFA1X	154.517	177.12	72.3264	104.273	59.2409	91.7655	156.88	72.5785	80.4157	65.5121		156.88	65.5121
platypus	USP9X	47.7571	26.0785	25.7697	35.0498	20.572	31.7964	26.2629	22.0247	34.1946	91.5215		91.5215	91.5215
platypus	KDM6A	16.9923	24.1475	26.8658	36.0924	19.0004	18.3016	42.6734	19.3984	31.1646	16.8906		42.6734	16.8906
platypus	TMSB4X	2674.69	3364.5	1562.9	988.459	2117.26	1591.67	5347.3	1358.13	4342.53	242.796		5347.3	242.796
platypus	ZFX	3.90725	5.00597	4.72552	5.5792	3.18549	3.45175	6.55311	4.21116	4.85312	3.85637		6.55311	3.85637
		brf1	htf1	kdf1	lvf1	ovf1	brm1	htm1	kdm1	lvm1	tsm1		MAX TPM SOMATICO	TPM TESTIS
chicken	RPS4X	125.458	568.502	503.775	434.875	294.734	111.289	284.293	420.806	360.303	363.817		420.806	363.817
chicken	RMBX	30.4784	44.1356	24.2161	29.0288	36.4081	42.8727	31.18	22.5708	26.1225	53.3741		360.303	53.3741
chicken	CULB4	14.6178	14.8164	13.5224	17.2942	12.9337	21.399	25.3723	14.0919	17.313	79.0097		79.0097	79.0097
chicken	KDM5C	32.5066	47.5062	34.968	44.5587	35.3689	20.0528	29.0142	31.1554	43.0389	21.5509		43.0389	21.5509
chicken	UBA1	68.1769	68.6883	47.7711	51.6999	37.8618	43.0588	53.1666	53.4507	66.2569	48.3265		66.2569	48.3265
chicken	EIF2S3X	57.3627	146.344	113.341	151.977	67.1689	58.8618	164.343	85.4455	115.808	78.4638		164.343	78.4638
chicken	TXLNG	8.43689	14.6621	33.5544	14.6883	18.7089	10.2338	17.5043	24.7981	13.1103	37.8393		115.808	37.8393
chicken	DDX3X	191.068	500.369	595.376	345.785	808.466	182.27	500.338	463.91	299.054	165.817		500.338	165.817
chicken	EIFA1X	31.0468	49.8093	48.1955	51.0582	29.7735	54.8152	83.6384	37.6557	50.0118	163.411		299.054	163.411
chicken	USP9X	15.6895	28.8441	18.6373	26.6407	16.9574	21.6262	33.7878	18.695	29.0381	67.4935		67.4935	67.4935
chicken	KDM6A	13.6277	10.7002	13.7375	9.5475	12.5066	16.7809	16.3336	12.7583	7.49629	50.5134		50.5134	50.5134
chicken	TMSB4X	504.15	1512.96	772.253	1360.87	1247.49	540.588	972.1	765.573	1338.78	211.64		1338.78	211.64
chicken	ZFX	10.8094	19.4315	17.0282	19.2563	16.2952	13.0311	27.2706	17.0626	22.0649	26.5013		1338.78	26.5013
		brf1	htf1	kdf1	lvf1	ovf1	brm1	htm1	kdm1	lvm1	tsm1		MAX TPM SOMATICO	TPM TESTIS
anolis carolinensis	RPS4X	343.147	2375.69	3352.86	3612.09	614.079	876.424	7158.47	8523.48	9572.06	839.517		9572.06	839.517
anolis carolinensis	RMBX	69.9113	89.2023	75.9205	84.07	76.2683	73.6952	95.4555	78.9094	96.1394	86.6521		96.1394	86.6521
anolis carolinensis	CULB4	15.1632	24.8603	16.8135	21.5128	31.7596	15.0142	21.5301	14.3466	18.4641	134.767		134.767	134.767
anolis carolinensis	KDM5C	17.947	27.096	16.5692	17.1815	38.7308	19.5838	28.3368	18.1093	18.1962	19.8095		28.3368	19.8095
anolis carolinensis	UBA1	65.9439	88.5835	43.4431	34.3432	141.455	114.075	134.495	69.1526	59.2614	125.074		134.495	125.074
anolis carolinensis	TSPYL2	7.56712	16.2516	12.0385	12.2342	4.4957	10.8456	26.6718	18.7455	20.2716	22.6314		26.6718	22.6314
anolis carolinensis	EIF2S3X	28.1691	90.3564	229.779	130.378	52.3324	29.3049	135.582	282.597	151.805	87.4004		282.597	87.4004
anolis carolinensis	TXLNG	10.2984	9.74085	17.1378	13.3066	20.4605	9.70714	11.9478	18.7127	11.9136	13.2579		18.7127	13.2579
anolis carolinensis	DDX3X	119.981	201.011	118.702	112.826	115.092	110.779	205.359	107.489	112.578	401.811		401.811	401.811
anolis carolinensis	EIFA1X	131.802	225.167	178.415	200.329	158.873	125.196	247.919	264.236	212.422	146.469		264.236	146.469
anolis carolinensis	USP9X	14.7386	20.0081	16.1969	15.8601	23.0615	14.8738	17.5476	15.8876	14.8434	34.5849		34.5849	34.5849
anolis carolinensis	KDM6A	12.9516	17.7819	17.8737	20.2128	7.89197	12.523	13.328	16.7728	17.9326	42.0586		42.0586	42.0586
anolis carolinensis	TMSB4X	1542.5	2782.39	2714.39	1448.9	1100.17	3207.79	4121.41	2860.45	2770.84	482.879		4121.41	482.879
anolis carolinensis	ZFX	9.6841	17.4757	16.7759	16.5801	13.854	8.78103	20.7913	20.9158	19.427	43.1931		43.1931	43.1931

## Sheet: Supplementary Table 4c
Supplementary Table 4c. Gene expression values used in the study (Ancestral data).
ANCESTRAL EXPRESSION VALUES -CALCULATION- (TPM)
	Female TPM					Median TPM Ancestral						Max TPM Ancestral
Gene	Chicken	Anolis	Platypus		Gene	Female	Male	Median Female.Male	Ancestral (Median Female.Male/2)		Gene	Female	Male	Median Female.Male	Ancestral (Median Female.Male/2)
RPS4X	568.502	3612.09	529.29		RPS4X	568.502	420.806	494.654	247.327		RPS4X	3612.09	9572.06	6592.08	3296.04
HSFX	NA	NA	0.126924		HSFX	0.126924	110.374	55.2505	27.6252		HSFX	0.126924	110.374	55.2505	27.6252
RMBX	44.1356	89.2023	35.6979		RMBX	44.1356	81.2124	62.674	31.337		RMBX	89.2023	96.1394	92.6709	46.3354
CULB4	17.2942	31.7596	31.6795		CULB4	31.6795	112.146	71.9127	35.9563		CULB4	31.7596	134.767	83.2632	41.6316
KDM5C	47.5062	38.7308	21.794		KDM5C	38.7308	28.3368	33.5338	16.7669		KDM5C	47.5062	43.0389	45.2725	22.6363
UBA1	68.6883	141.455	181.051		UBA1	141.455	134.495	137.975	68.9874		UBA1	181.051	174.351	177.701	88.8506
TSPYL2	NA	16.2516	NA		TSPYL2	16.2516	26.6718	21.4617	10.7308		TSPYL2	16.2516	26.6718	21.4617	10.7308
EIF2S3X	151.977	229.779	106.954		EIF2S3X	151.977	164.343	158.16	79.0799		EIF2S3X	229.779	282.597	256.188	128.094
TXLNG	33.5544	20.4605	48.9483		TXLNG	33.5544	37.8393	35.6969	17.8484		TXLNG	48.9483	75.9286	62.4384	31.2192
DDX3X	808.466	201.011	153.392		DDX3X	201.011	401.811	301.411	150.705		DDX3X	808.466	500.338	654.402	327.201
EIFA1X	51.0582	225.167	177.12		EIFA1X	177.12	163.411	170.266	85.1328		EIFA1X	225.167	264.236	244.702	122.351
USP9X	28.8441	23.0615	47.7571		USP9X	28.8441	67.4935	48.1688	24.0844		USP9X	47.7571	91.5215	69.6393	34.8197
KDM6A	13.7375	20.2128	36.0924		KDM6A	20.2128	42.6734	31.4431	15.7216		KDM6A	36.0924	50.5134	43.3029	21.6515
TMSB4X	1512.96	2782.39	3364.5		TMSB4X	2782.39	4121.41	3451.9	1725.95		TMSB4X	3364.5	5347.3	4355.9	2177.95
ZFX	19.4315	17.4757	5.5792		ZFX	17.4757	27.2706	22.3731	11.1866		ZFX	19.4315	43.1931	31.3123	15.6562
	Male TPM
Gene	Chicken	Anolis	Platypus
RPS4X	420.806	9572.06	382.974
HSFX	NA	NA	110.374
RMBX	53.3741	96.1394	81.2124
CULB4	79.0097	134.767	112.146
KDM5C	43.0389	28.3368	21.0106
UBA1	66.2569	134.495	174.351
TSPYL2	NA	26.6718	NA
EIF2S3X	164.343	282.597	74.3407
TXLNG	37.8393	18.7127	75.9286
DDX3X	500.338	401.811	235.465
EIFA1X	163.411	264.236	156.88
USP9X	67.4935	34.5849	91.5215
KDM6A	50.5134	42.0586	42.6734
TMSB4X	1338.78	4121.41	5347.3
ZFX	27.2706	43.1931	6.55311
Platypus	TPM											Platypus	Max TPM							Max TPM	TPM						Platypus	Median TPM							Median TPM	TPM							Max TPM	TPM
Gene	brf1	htf1	kdf1	lvf1	ovf1	brm1	htm1	kdm1	lvm1	tsm1		Gene	Somatic	Br	Ht	Kd	Lv	Ts	Gene	Somatic Ancestral	Br Ancestral	Ht Ancestral	Kd Ancestral	Lv Ancestral	Ts Ancestral		Gene	Somatic	Br	Ht	Kd	Lv	Ts	Gene	Somatic Ancestral	Br Ancestral	Ht Ancestral	Kd Ancestral	Lv Ancestral	Ts Ancestral		Gene	Somatic Ancestral	Br Ancestral	Ht Ancestral	Kd Ancestral	Lv Ancestral	Ts Ancestral	Gene
RPS4X	184.464	529.29	265.308	424.852	377.443	149.272	382.974	214.375	362.907	159.852		RPS4X	382.974	149.272	382.974	214.375	362.907	159.852	RPS4X	3458.61	378.995	2608.58	3052.89	3431.76	454.395		RPS4X	214.375	149.272	382.974	214.375	362.907	159.852	RPS4X	2577.72	378.995	2608.58	3052.89	3431.76	454.395		RPS4X	3458.61	378.995	2608.58	3052.89	3431.76	454.395	RPS4X
HSFX	0.126675	0.0483876	0.0954876	0.0939175	0.126924	0.350703	0.485098	0.309374	0.552243	110.374		HSFX	110.374	0.350703	0.485098	0.309374	0.552243	110.374	HSFX	110.374	0.350703	0.485098	0.309374	0.552243	110.374		HSFX	0.485098	0.350703	0.485098	0.309374	0.552243	110.374	HSFX	0.485098	0.350703	0.485098	0.309374	0.552243	110.374		HSFX	110.374	0.350703	0.485098	0.309374	0.552243	110.374	HSFX
RMBX	28.4423	35.6979	22.3975	21.8638	25.0105	36.7076	81.2124	35.433	54.2922	21.7699		RMBX	81.2124	36.7076	81.2124	35.433	54.2922	21.7699	RMBX	76.9086	51.0918	69.2826	45.6377	58.8514	53.932		RMBX	36.7076	36.7076	81.2124	35.433	54.2922	21.7699	RMBX	51.5132	51.0918	69.2826	45.6377	58.8514	53.932		RMBX	76.9086	51.0918	69.2826	45.6377	58.8514	53.932	RMBX
CULB4	25.1865	23.7422	22.2186	31.6795	30.0746	23.2939	34.0503	22.5229	30.2272	112.146		CULB4	112.146	23.2939	34.0503	22.5229	30.2272	112.146	CULB4	108.641	19.9024	26.9842	16.9872	22.0014	108.641		CULB4	30.2272	23.2939	34.0503	22.5229	30.2272	112.146	CULB4	23.3634	19.9024	26.9842	16.9872	22.0014	108.641		CULB4	108.641	19.9024	26.9842	16.9872	22.0014	108.641	CULB4
KDM5C	7.12377	10.2662	15.2929	21.794	19.5578	7.73691	21.0106	15.3183	20.3134	11.8352		KDM5C	21.0106	7.73691	21.0106	15.3183	20.3134	11.8352	KDM5C	30.7954	15.7912	26.1205	21.5277	27.1828	17.7319		KDM5C	15.3183	7.73691	21.0106	15.3183	20.3134	11.8352	KDM5C	21.3055	15.7912	26.1205	21.5277	27.1828	17.7319		KDM5C	30.7954	15.7912	26.1205	21.5277	27.1828	17.7319	KDM5C
UBA1	122.881	181.051	148.438	157.997	97.2225	106.039	174.351	146.181	132.831	168.495		UBA1	174.351	106.039	174.351	146.181	132.831	168.495	UBA1	125.034	87.7243	120.671	89.5947	86.1164	113.965		UBA1	146.181	106.039	174.351	146.181	132.831	168.495	UBA1	104.474	87.7243	120.671	89.5947	86.1164	113.965		UBA1	125.034	87.7243	120.671	89.5947	86.1164	113.965	UBA1
TSPYL2	NA	NA	NA	NA	NA	NA	NA	NA	NA	NA		TSPYL2	NA	NA	NA	NA	NA	NA	TSPYL2	26.6718	10.8456	26.6718	18.7455	20.2716	22.6314		TSPYL2	NA	NA	NA	NA	NA	NA	TSPYL2	20.2716	10.8456	26.6718	18.7455	20.2716	22.6314		TSPYL2	26.6718	10.8456	26.6718	18.7455	20.2716	22.6314	TSPYL2
EIF2S3X	46.569	98.4123	75.6857	106.954	64.0413	39.0391	68.6799	51.0636	74.3407	49.4532		EIF2S3X	74.3407	39.0391	68.6799	51.0636	74.3407	49.4532	EIF2S3X	173.76	42.4019	122.868	139.702	113.984	71.7725		EIF2S3X	51.0636	39.0391	68.6799	51.0636	74.3407	49.4532	EIF2S3X	90.697	42.4019	122.868	139.702	113.984	71.7725		EIF2S3X	173.76	42.4019	122.868	139.702	113.984	71.7725	EIF2S3X
TXLNG	15.1895	29.1239	30.684	48.9483	38.7228	14.2085	27.7821	29.9374	29.3712	75.9286		TXLNG	75.9286	14.2085	27.7821	29.9374	29.3712	75.9286	TXLNG	44.1602	11.3831	19.0781	24.4827	18.1317	42.3419		TXLNG	29.3712	14.2085	27.7821	29.9374	29.3712	75.9286	TXLNG	19.6078	11.3831	19.0781	24.4827	18.1317	42.3419		TXLNG	44.1602	11.3831	19.0781	24.4827	18.1317	42.3419	TXLNG
DDX3X	80.1249	95.5377	98.9731	153.392	70.0006	108.511	224.985	118.873	235.465	234.829		DDX3X	235.465	108.511	224.985	118.873	235.465	234.829	DDX3X	379.205	133.853	310.227	230.091	215.699	267.486		DDX3X	224.985	108.511	224.985	118.873	235.465	234.829	DDX3X	212.206	133.853	310.227	230.091	215.699	267.486		DDX3X	379.205	133.853	310.227	230.091	215.699	267.486	DDX3X
EIFA1X	154.517	177.12	72.3264	104.273	59.2409	91.7655	156.88	72.5785	80.4157	65.5121		EIFA1X	156.88	91.7655	156.88	72.5785	80.4157	65.5121	EIFA1X	194.842	90.5924	162.813	124.823	114.283	125.131		EIFA1X	80.4157	91.7655	156.88	72.5785	80.4157	65.5121	EIFA1X	115.884	90.5924	162.813	124.823	114.283	125.131		EIFA1X	194.842	90.5924	162.813	124.823	114.283	125.131	EIFA1X
USP9X	47.7571	26.0785	25.7697	35.0498	20.572	31.7964	26.2629	22.0247	34.1946	91.5215		USP9X	91.5215	31.7964	26.2629	22.0247	34.1946	91.5215	USP9X	64.5333	22.7655	25.8661	18.8691	26.0254	64.5333		USP9X	31.7964	31.7964	26.2629	22.0247	34.1946	91.5215	USP9X	25.574	22.7655	25.8661	18.8691	26.0254	64.5333		USP9X	64.5333	22.7655	25.8661	18.8691	26.0254	64.5333	USP9X
KDM6A	16.9923	24.1475	26.8658	36.0924	19.0004	18.3016	42.6734	19.3984	31.1646	16.8906		KDM6A	42.6734	18.3016	42.6734	19.3984	31.1646	16.8906	KDM6A	45.0818	15.8685	24.1117	16.3098	18.8645	36.4875		KDM6A	19.3984	18.3016	42.6734	19.3984	31.1646	16.8906	KDM6A	17.5016	15.8685	24.1117	16.3098	18.8645	36.4875		KDM6A	45.0818	15.8685	24.1117	16.3098	18.8645	36.4875	KDM6A
TMSB4X	2674.69	3364.5	1562.9	988.459	2117.26	1591.67	5347.3	1358.13	4342.53	242.796		TMSB4X	5347.3	1591.67	5347.3	1358.13	4342.53	242.796	TMSB4X	3602.5	1780.02	3480.27	1661.38	2817.38	312.438		TMSB4X	1591.67	1591.67	5347.3	1358.13	4342.53	242.796	TMSB4X	1739.23	1780.02	3480.27	1661.38	2817.38	312.438		TMSB4X	3602.5	1780.02	3480.27	1661.38	2817.38	312.438	TMSB4X
ZFX	3.90725	5.00597	4.72552	5.5792	3.18549	3.45175	6.55311	4.21116	4.85312	3.85637		ZFX	6.55311	3.45175	6.55311	4.21116	4.85312	3.85637	ZFX	25.6723	8.42129	18.205	14.0632	15.4483	24.5169		ZFX	4.21116	3.45175	6.55311	4.21116	4.85312	3.85637	ZFX	15.6891	8.42129	18.205	14.0632	15.4483	24.5169		ZFX	25.6723	8.42129	18.205	14.0632	15.4483	24.5169	ZFX
Chicken	TPM											Chicken	Max TPM														Chicken	Median TPM															Median TPM	TPM
Gene	brf1	htf1	kdf1	lvf1	ovf1	brm1	htm1	kdm1	lvm1	tsm1		Gene	Somatic	Br	Ht	Kd	Lv	Ts									Gene	Somatic	Br	Ht	Kd	Lv	Ts									Gene	Somatic Ancestral	Br Ancestral	Ht Ancestral	Kd Ancestral	Lv Ancestral	Ts Ancestral	Gene
RPS4X	125.458	568.502	503.775	434.875	294.734	111.289	284.293	420.806	360.303	363.817		RPS4X	420.806	111.289	284.293	420.806	360.303	363.817									RPS4X	360.303	111.289	284.293	420.806	360.303	363.817									RPS4X	2577.72	378.995	2608.58	3052.89	3431.76	454.395	RPS4X
HSFX	NA	NA	NA	NA	NA	NA	NA	NA	NA	NA		HSFX	NA	NA	NA	NA	NA	NA									HSFX	NA	NA	NA	NA	NA	NA									HSFX	0.485098	0.350703	0.485098	0.309374	0.552243	110.374	HSFX
RMBX	30.4784	44.1356	24.2161	29.0288	36.4081	42.8727	31.18	22.5708	26.1225	53.3741		RMBX	53.3741	42.8727	31.18	22.5708	26.1225	53.3741									RMBX	31.18	42.8727	31.18	22.5708	26.1225	53.3741									RMBX	51.5132	51.0918	69.2826	45.6377	58.8514	53.932	RMBX
CULB4	14.6178	14.8164	13.5224	17.2942	12.9337	21.399	25.3723	14.0919	17.313	79.0097		CULB4	79.0097	21.399	25.3723	14.0919	17.313	79.0097									CULB4	21.399	21.399	25.3723	14.0919	17.313	79.0097									CULB4	23.3634	19.9024	26.9842	16.9872	22.0014	108.641	CULB4
KDM5C	32.5066	47.5062	34.968	44.5587	35.3689	20.0528	29.0142	31.1554	43.0389	21.5509		KDM5C	43.0389	20.0528	29.0142	31.1554	43.0389	21.5509									KDM5C	29.0142	20.0528	29.0142	31.1554	43.0389	21.5509									KDM5C	21.3055	15.7912	26.1205	21.5277	27.1828	17.7319	KDM5C
UBA1	68.1769	68.6883	47.7711	51.6999	37.8618	43.0588	53.1666	53.4507	66.2569	48.3265		UBA1	66.2569	43.0588	53.1666	53.4507	66.2569	48.3265									UBA1	53.1666	43.0588	53.1666	53.4507	66.2569	48.3265									UBA1	104.474	87.7243	120.671	89.5947	86.1164	113.965	UBA1
TSPYL2	NA	NA	NA	NA	NA	NA	NA	NA	NA	NA		TSPYL2	NA	NA	NA	NA	NA	NA									TSPYL2	NA	NA	NA	NA	NA	NA									TSPYL2	20.2716	10.8456	26.6718	18.7455	20.2716	22.6314	TSPYL2
EIF2S3X	57.3627	146.344	113.341	151.977	67.1689	58.8618	164.343	85.4455	115.808	78.4638		EIF2S3X	164.343	58.8618	164.343	85.4455	115.808	78.4638									EIF2S3X	85.4455	58.8618	164.343	85.4455	115.808	78.4638									EIF2S3X	90.697	42.4019	122.868	139.702	113.984	71.7725	EIF2S3X
TXLNG	8.43689	14.6621	33.5544	14.6883	18.7089	10.2338	17.5043	24.7981	13.1103	37.8393		TXLNG	37.8393	10.2338	17.5043	24.7981	13.1103	37.8393									TXLNG	17.5043	10.2338	17.5043	24.7981	13.1103	37.8393									TXLNG	19.6078	11.3831	19.0781	24.4827	18.1317	42.3419	TXLNG
DDX3X	191.068	500.369	595.376	345.785	808.466	182.27	500.338	463.91	299.054	165.817		DDX3X	500.338	182.27	500.338	463.91	299.054	165.817									DDX3X	299.054	182.27	500.338	463.91	299.054	165.817									DDX3X	212.206	133.853	310.227	230.091	215.699	267.486	DDX3X
EIFA1X	31.0468	49.8093	48.1955	51.0582	29.7735	54.8152	83.6384	37.6557	50.0118	163.411		EIFA1X	163.411	54.8152	83.6384	37.6557	50.0118	163.411									EIFA1X	54.8152	54.8152	83.6384	37.6557	50.0118	163.411									EIFA1X	115.884	90.5924	162.813	124.823	114.283	125.131	EIFA1X
USP9X	15.6895	28.8441	18.6373	26.6407	16.9574	21.6262	33.7878	18.695	29.0381	67.4935		USP9X	67.4935	21.6262	33.7878	18.695	29.0381	67.4935									USP9X	29.0381	21.6262	33.7878	18.695	29.0381	67.4935									USP9X	25.574	22.7655	25.8661	18.8691	26.0254	64.5333	USP9X
KDM6A	13.6277	10.7002	13.7375	9.5475	12.5066	16.7809	16.3336	12.7583	7.49629	50.5134		KDM6A	50.5134	16.7809	16.3336	12.7583	7.49629	50.5134									KDM6A	16.3336	16.7809	16.3336	12.7583	7.49629	50.5134									KDM6A	17.5016	15.8685	24.1117	16.3098	18.8645	36.4875	KDM6A
TMSB4X	504.15	1512.96	772.253	1360.87	1247.49	540.588	972.1	765.573	1338.78	211.64		TMSB4X	1338.78	540.588	972.1	765.573	1338.78	211.64									TMSB4X	765.573	540.588	972.1	765.573	1338.78	211.64									TMSB4X	1739.23	1780.02	3480.27	1661.38	2817.38	312.438	TMSB4X
ZFX	10.8094	19.4315	17.0282	19.2563	16.2952	13.0311	27.2706	17.0626	22.0649	26.5013		ZFX	27.2706	13.0311	27.2706	17.0626	22.0649	26.5013									ZFX	22.0649	13.0311	27.2706	17.0626	22.0649	26.5013									ZFX	15.6891	8.42129	18.205	14.0632	15.4483	24.5169	ZFX
Anolis	TPM											Anolis	Max TPM														Anolis	Median TPM
Gene	brf1	htf1	kdf1	lvf1	ovf1	brm1	htm1	kdm1	lvm1	tsm1		Gene	Somatic	Br	Ht	Kd	Lv	Ts									Gene	Somatic	Br	Ht	Kd	Lv	Ts
RPS4X	343.147	2375.69	3352.86	3612.09	614.079	876.424	7158.47	8523.48	9572.06	839.517		RPS4X	9572.06	876.424	7158.47	8523.48	9572.06	839.517									RPS4X	7158.47	876.424	7158.47	8523.48	9572.06	839.517
HSFX	NA	NA	NA	NA	NA	NA	NA	NA	NA	NA		HSFX	NA	NA	NA	NA	NA	NA									HSFX	NA	NA	NA	NA	NA	NA
RMBX	69.9113	89.2023	75.9205	84.07	76.2683	73.6952	95.4555	78.9094	96.1394	86.6521		RMBX	96.1394	73.6952	95.4555	78.9094	96.1394	86.6521									RMBX	86.6521	73.6952	95.4555	78.9094	96.1394	86.6521
CULB4	15.1632	24.8603	16.8135	21.5128	31.7596	15.0142	21.5301	14.3466	18.4641	134.767		CULB4	134.767	15.0142	21.5301	14.3466	18.4641	134.767									CULB4	18.4641	15.0142	21.5301	14.3466	18.4641	134.767
KDM5C	17.947	27.096	16.5692	17.1815	38.7308	19.5838	28.3368	18.1093	18.1962	19.8095		KDM5C	28.3368	19.5838	28.3368	18.1093	18.1962	19.8095									KDM5C	19.5838	19.5838	28.3368	18.1093	18.1962	19.8095
UBA1	65.9439	88.5835	43.4431	34.3432	141.455	114.075	134.495	69.1526	59.2614	125.074		UBA1	134.495	114.075	134.495	69.1526	59.2614	125.074									UBA1	114.075	114.075	134.495	69.1526	59.2614	125.074
TSPYL2	7.56712	16.2516	12.0385	12.2342	4.4957	10.8456	26.6718	18.7455	20.2716	22.6314		TSPYL2	26.6718	10.8456	26.6718	18.7455	20.2716	22.6314									TSPYL2	20.2716	10.8456	26.6718	18.7455	20.2716	22.6314
EIF2S3X	28.1691	90.3564	229.779	130.378	52.3324	29.3049	135.582	282.597	151.805	87.4004		EIF2S3X	282.597	29.3049	135.582	282.597	151.805	87.4004									EIF2S3X	135.582	29.3049	135.582	282.597	151.805	87.4004
TXLNG	10.2984	9.74085	17.1378	13.3066	20.4605	9.70714	11.9478	18.7127	11.9136	13.2579		TXLNG	18.7127	9.70714	11.9478	18.7127	11.9136	13.2579									TXLNG	11.9478	9.70714	11.9478	18.7127	11.9136	13.2579
DDX3X	119.981	201.011	118.702	112.826	115.092	110.779	205.359	107.489	112.578	401.811		DDX3X	401.811	110.779	205.359	107.489	112.578	401.811									DDX3X	112.578	110.779	205.359	107.489	112.578	401.811
EIFA1X	131.802	225.167	178.415	200.329	158.873	125.196	247.919	264.236	212.422	146.469		EIFA1X	264.236	125.196	247.919	264.236	212.422	146.469									EIFA1X	212.422	125.196	247.919	264.236	212.422	146.469
USP9X	14.7386	20.0081	16.1969	15.8601	23.0615	14.8738	17.5476	15.8876	14.8434	34.5849		USP9X	34.5849	14.8738	17.5476	15.8876	14.8434	34.5849									USP9X	15.8876	14.8738	17.5476	15.8876	14.8434	34.5849
KDM6A	12.9516	17.7819	17.8737	20.2128	7.89197	12.523	13.328	16.7728	17.9326	42.0586		KDM6A	42.0586	12.523	13.328	16.7728	17.9326	42.0586									KDM6A	16.7728	12.523	13.328	16.7728	17.9326	42.0586
TMSB4X	1542.5	2782.39	2714.39	1448.9	1100.17	3207.79	4121.41	2860.45	2770.84	482.879		TMSB4X	4121.41	3207.79	4121.41	2860.45	2770.84	482.879									TMSB4X	2860.45	3207.79	4121.41	2860.45	2770.84	482.879
ZFX	9.6841	17.4757	16.7759	16.5801	13.854	8.78103	20.7913	20.9158	19.427	43.1931		ZFX	43.1931	8.78103	20.7913	20.9158	19.427	43.1931									ZFX	20.7913	8.78103	20.7913	20.9158	19.427	43.1931
[truncated: 6 more columns]

## Sheet: Supplementary Table 4d
Supplementary Table 4d. Retrogene expression values used in the study.
RETROGENES EXPRESSION VALUES (TPM)
			X-female (TPM)					X-male (TPM)
Retrogene	Parental gene	Species	brf1	htf1	kdf1	lvf1	ovf1	brm1	htm1	kdm1	lvm1	tsm1
EIF1AY_R_armadillo_2	EIF1AX_armadillo	armadillo	0	0	0	0	0	0	0	0	0	0
EIF1AY_R_armadillo_3	EIF1AX_armadillo	armadillo	2.31975	0.419214	0	0.423476	0.372313	0.224232	0	0	0	0
EIF1AY_R_guinea_3	EIF1AX_guinea	guinea	177.472		136.953		115.892	236.233	120.708	124.767	174.065	94.6204
EIF1AY_R_guinea_1	EIF1AX_guinea	guinea	0.315561		0		0.0930956	0.15135	0	0	0	0.13713
EIF1AY_R_guinea_2	EIF1AX_guinea	guinea	7.9073		1.2377		1.74863	9.47456	3.39555	0.880362	0.938866	3.70252
EIF1AY_R_guinea_4	EIF1AX_guinea	guinea	0.104992		0.518415		0	0	0.0870237	0	0.160019	0.234893
EIF1AY_R_hamster	EIF1AX_hamster_2	hamster	8.84538	27.4547	3.6265	26.3454	10.9575	12.2344	0	4.61435	19.724	51.2697
EIF1AY_R_human	EIF1AY_human	human	0	2.15183	12.1131	0	4.40068	0.680607	14.6923	2.49055	5.62112	35.652
EIF1AY_R_lemur	EIF1AX_lemur_3	lemur						2.03914		0	0
EIF1AY_R_lemur_2	EIF1AY_lemur	lemur						3.85001		2.33285	0.383736
EIF1AY_R_macaque	EIF1AX_macaque_2	macaque	0.375324	0.829305	1.11476	1.15437	0	14.5386	78.1338	47.1251	39.2691	10.188
EIF1AY_R_marmoset	EIF1AX_marmoset_2	marmoset	0	0	0	0.655986	0	0.231945	0.460597	0	0	0.0817949
EIF1AY_R_mouse_18	EIF1AX_mouse	mouse	0	0	0	0	0	0	0	0.759204	0	13.5412
EIF1AY_R_mouse_14	EIF1AX_mouse	mouse	0	0	0	0	0	0	0	0	0	0
EIF1AY_R_mouse_4	EIF1AX_mouse	mouse	0	0	0	0	1.58161	0	0	0	0	0
EIF1AY_R_mouse_5	EIF1AX_mouse	mouse	0	0	0	0	0	0	0.232818	0	0	0
EIF1AY_R_mouse_6	EIF1AX_mouse	mouse	0	0	0	0	0.401535	0	0	1.33246	0	0
EIF1AY_R_mouse_7	EIF1AX_mouse	mouse	0	0	0	0	0	0	0	0	0	0.512601
EIF1AY_R_mouse_8	EIF1AX_mouse	mouse	0	0	0	0	0	0	0	0	0	0
EIF1AY_R_mouse_9	EIF1AX_mouse	mouse	0	0	0	0	0	0	0	0	0	0
EIF1AY_R_mouse_10	EIF1AX_mouse	mouse	0	0	0	0	0	0	0	0	0	0.259141
EIF1AY_R_mouse_11	EIF1AX_mouse	mouse	0	0	0	0	0	0	0	0	0	0
EIF1AY_R_mouse_12	EIF1AX_mouse	mouse	0	0	0	0	0	0	0	0	0	0
EIF1AY_R_mouse_3	EIF1AX_mouse	mouse	0	0	0	0	0	0	0	0	0	1.79411
EIF1AY_R_mouse_15	EIF1AX_mouse	mouse	0	0	0	0	1.58161	0	0	0	0	0
EIF1AY_R_mouse_16	EIF1AX_mouse	mouse	0	0	0	0	0	0	0	0	0	3.15341
EIF1AY_R_mouse_1	EIF1AX_mouse	mouse	0	0	0.212213	0	0	0	0.35317	0	0	0.461966
EIF1AY_R_mouse_2	EIF1AX_mouse	mouse	0	0	0	0	0	0	0	0	0	0
EIF1AY_R_rabbit	EIF1AX_rabbit	rabbit	104.004	126.026	94.2036	134.772	92.8218	73.9692	53.2575	65.6248	86.8054	72.974
EIF1AY_R_rabbit_3	EIF1AX_rabbit	rabbit	0.125546	0	0	0	0	0	0.282628	0	0	0.17405
EIF1AY_R_rat	EIF1AX_rat	rat	0	0	0	0	0	0	0	0	0	0.242239
EIF1AY_R_rat_2	EIF1AX_rat	rat	0	0	0	0	0	0	0	0	0	0
EIF1AY_R_tenrec	EIF1AX_tenrec	tenrec	22.4536	67.3221	49.8248	66.0571	51.2377	19.9044	54.8134	48.7671	92.4202	30.6353
EIF1AY_R_tenrec_2	EIF1AY_tenrec	tenrec	16.8254	49.1615	39.2551	58.0381	40.7921	17.2301	49.98	35.6178	67.161	36.1483
EIF1AY_R_treeshrew	EIF1AX_treeshrew	treeshrew	0	0	0	0		0	0.165294	0	0	0
EIF1AY_R_treeshrew_2	EIF1AY_treeshrew	treeshrew	7.55716	5.96364	11.2702	15.6126		5.67737	3.35778	5.00881	4.15925	2.85901
EIF1AY_R_treeshrew_3	EIF1AX_treeshrew	treeshrew	0	0	0	0		0.269636	0	0.322821	0	0.151335
EIF1AY_R_treeshrew_4	EIF1AX_treeshrew	treeshrew	0	0	0	0		0	0	0	0	0
EIF2S3Y_R_armadillo	EIF2S3X_armadillo	armadillo	2.25934	3.78354	7.60601	4.40058	4.85052	1.15548	1.58875	1.85107	2.4884	0.433964
EIF2S3Y_R_cow_2	EIF2S3Y_cow	cow	0.0196492	0		0	0	0	0.0439322		0	0.0679999
EIF2S3Y_R_human	EIF2S3X_human_3	human	0	0	0	0	0	0.0466163	0.0691562	0	0	0.0609891
EIF2S3Y_R_human_2	EIF2S3X_human_4	human	0.0719023	3.10891	0	0	0.0440806	0.886735	0	0	0.0905772	3.13711
EIF2S3Y_R_macaque_2	EIF2S3X_macaque	macaque	0	0	0	0	0	0	0	0	0	0
EIF2S3Y_R_macaque_3	EIF2S3X_macaque	macaque	0	0	0	0	0	0.0368946	0	0	0.103107	0.125016
EIF2S3Y_R_macaque_1	EIF2S3X_macaque	macaque	0	0.13688	0.0794166	0	0	0.0203316	0	0.0336171	0.0598243	0.177285
EIF2S3Y_R_marmoset	EIF2S3X_marmoset_2	marmoset	16.6188	25.5036	20.6112	24.7411	26.1087	14.3113	31.4929	13.7211	21.2927	4.87743
EIF2S3Y_R_marmoset_2	EIF2S3X_marmoset_4	marmoset	0.0491037	0.339337	0.159565	0	0.187285	0.074246	0.178402	0.0553667	0.0962307	0.106348
EIF2S3Y_R_mouse	EIF2S3Y_mouse	mouse	9.49458	9.29526	0	9.19245	8.40211	5.6522	0	0.381698	11.7431	0.563098
EIF2S3Y_R_tenrec_4	EIF2S3X_tenrec	tenrec	16.8254	49.1615	39.2551	58.0381	40.7921	17.2301	49.98	35.6178	67.161	36.1483
EIF2S3Y_R_tenrec_2	EIF2S3X_tenrec	tenrec	2.7977	4.60405	4.63601	7.38633	4.41648	1.75621	0.221504	0.0621442	0.317341	0.526106
EIF2S3Y_R_tenrec_3	EIF2S3X_tenrec	tenrec	5.85433	14.843	15.7896	32.8267	17.5832	0	0	0	0	0.331515
EIF2S3Y_R_treeshrew	EIF2S3Y_treeshrew	treeshrew	17.9428	43.6183	45.1311	51.0568		8.38757	27.786	17.9623	22.0483	10.8025
RPS4Y_R_armadillo_12	RPS4X_armadillo	armadillo	0	0	0	0	0	0	0	0	0	0
RPS4Y_R_armadillo_10	RPS4X_armadillo	armadillo	0	0	0	0	0	0	0	0	0	0
RPS4Y_R_armadillo_11	RPS4X_armadillo	armadillo	593.282	180.2	669.343	121.352	244.154	211.835	196.099	178.48	94.1946	17.5733
RPS4Y_R_armadillo_13	RPS4X_armadillo	armadillo	0	0	0	0	0	0	0	0	0	0
RPS4Y_R_armadillo_2	RPS4X_armadillo	armadillo	0	0	0.219251	0	0	0.181299	0.160821	0	0	0
RPS4Y_R_armadillo_3	RPS4X_armadillo	armadillo	0	0	0	0	4.76073e-05	0	0.000414736	0	0	0
RPS4Y_R_armadillo_4	RPS4X_armadillo	armadillo	0	0	0	0	0	0	0	0	0	0
RPS4Y_R_armadillo_5	RPS4X_armadillo	armadillo	0	0	0	0	0.0442477	0	0.114011	0	0	0
RPS4Y_R_armadillo_6	RPS4X_armadillo	armadillo	0	0	0	0	0.0442477	0	0.114011	0	0	0
RPS4Y_R_armadillo_7	RPS4X_armadillo	armadillo	0	0	0	0	0.0442477	0	0.114011	0	0	0
RPS4Y_R_armadillo_8	RPS4X_armadillo	armadillo	0	0	0	0	0.245849	0	0.46664	0	0	0
RPS4Y_R_armadillo_9	RPS4X_armadillo	armadillo	2.40024	0	0	0	0	0.768368	0	0	0	0
RPS4Y_R_cow_16	RPS4Y_cow	cow	18.7592	17.8866		15.3973	28.7909	13.6196	24.2059		64.9516	94.278
RPS4Y_R_cow_10	RPS4Y_cow	cow	0.0844835	0		0	0.962561	0	0		0.216588	0
RPS4Y_R_cow_11	RPS4Y_cow	cow	0.179143	0		0	0	0	0		0	0
RPS4Y_R_cow_12	RPS4X_cow	cow	0.113269	0.239103		0	0.210097	0	0		0.380559	0.126515
RPS4Y_R_cow_13	RPS4X_cow	cow	0.113242	0		0.273569	0	0.170526	0		0	0
RPS4Y_R_cow_14	RPS4Y_cow	cow	0	0.131797		0	0.231493	0	0.148171		0	0.0697153
RPS4Y_R_cow_15	RPS4Y_cow	cow	0	0		0	0	0	0		0	0
RPS4Y_R_cow_2	RPS4X_cow	cow	0.508438	0		0	3.02595	0.425978	0		0	0
RPS4Y_R_cow_3	RPS4Y_cow	cow	0.252288	0.239569		0	0.242723	0.0774035	0		0.379794	0.0934244
RPS4Y_R_cow_4	RPS4Y_cow	cow	0.148081	0		0	0	0.232543	0.26797		0	0
RPS4Y_R_cow_5	RPS4Y_cow	cow	0.201438	0		0	1.17973	0.278976	0		0.209566	1.74229
RPS4Y_R_cow_6	RPS4Y_cow	cow	0.860785	2.0178		0.520408	7.91819	2.00442	0.630373		0.737957	0.922533
RPS4Y_R_cow_7	RPS4Y_cow	cow	0.436916	0.120287		1.38024	0.851703	0.259885	0.268516		0.190668	0.067952
RPS4Y_R_cow_8	RPS4Y_cow	cow	0.218051	0		0.846046	1.1464	0.194	0		0.556237	0.124617
RPS4Y_R_cow_9	RPS4Y_cow	cow	0.0579014	0		0	0	0	0		0.194275	0
RPS4Y_R_guinea_3	RPS4X_guinea_2	guinea	0.347807		0		0.419347	0.298293	0.536068	0	0	0
RPS4Y_R_guinea_2	RPS4X_guinea_2	guinea	1.48494		0		1.20741	1.11096	1.40609	2.17837	0	4.95427
RPS4Y_R_guinea_4	RPS4X_guinea_2	guinea	0		0.163988		0.0500082	0.0847072	0.055487	1.35908	0.201584	0.110341
RPS4Y_R_hamster	RPS4Y_hamster	hamster	0.154487	0	0.106006	0.169238	0.140879	0	1.14929	0.101775	0	0.165471
RPS4Y_R_human	RPS4X_human_5	human	0	0	0	0	0	0	0	0	0	0
RPS4Y_R_human_2	RPS4X_human	human	0.131063	0	0	0	16.2917	0	0	0	0.174488	0.0584674
RPS4Y_R_lemur_1	RPS4X_lemur	lemur						1.59433		0.880559	0
RPS4Y_R_lemur_10	RPS4Y_lemur	lemur						0.73248		0.707065	0.485343
RPS4Y_R_lemur_11	RPS4Y_lemur	lemur						1.58305		0.511517	1.15435
RPS4Y_R_lemur_12	RPS4Y_lemur	lemur						2.34975		1.65125	0.24473
RPS4Y_R_lemur_13	RPS4Y_lemur	lemur						1.65218		5.84548	2.56773
RPS4Y_R_lemur_14	RPS4Y_lemur	lemur						0		0	0
RPS4Y_R_lemur_15	RPS4Y_lemur	lemur						2.10274		1.43934	0.64069
RPS4Y_R_lemur_16	RPS4Y_lemur	lemur						0.192164		0.479892	0
RPS4Y_R_lemur_17	RPS4Y_lemur	lemur						0.183753		0.136403	0
RPS4Y_R_lemur_18	RPS4Y_lemur	lemur						0.185153		0.319419	0
RPS4Y_R_lemur_19	RPS4Y_lemur	lemur						0.554569		0.665817	0.117757
RPS4Y_R_lemur_2	RPS4Y_lemur	lemur						0.68521		0	0
RPS4Y_R_lemur_20	RPS4Y_lemur	lemur						0.125866		0.35937	0
RPS4Y_R_lemur_21	RPS4Y_lemur	lemur						0.202844		0.329767	0.162036
RPS4Y_R_lemur_22	RPS4Y_lemur	lemur						0.45701		0.47723	1.07657
RPS4Y_R_lemur_23	RPS4Y_lemur	lemur						0.354495		0.481732	0.135501
RPS4Y_R_lemur_24	RPS4Y_lemur	lemur						0.302702		0	0
RPS4Y_R_lemur_25	RPS4Y_lemur	lemur						0.843685		0.452937	0
RPS4Y_R_lemur_26	RPS4Y_lemur	lemur						0.348162		0.313357	0.648676
RPS4Y_R_lemur_27	RPS4Y_lemur	lemur						0.37859		0	0
RPS4Y_R_lemur_28	RPS4Y_lemur	lemur						2.72115		0.135347	0.331956
RPS4Y_R_lemur_29	RPS4X_lemur	lemur						0.310555		0.909473	0.438732
RPS4Y_R_lemur_30	RPS4X_lemur	lemur						0.399244		1.49975	1.41317
RPS4Y_R_lemur_31	RPS4Y_lemur	lemur						2.06781		2.51591	0.468184
RPS4Y_R_lemur_32	RPS4Y_lemur	lemur						0.29166		0.227328	0
RPS4Y_R_lemur_34	RPS4Y_lemur	lemur						3.71689		1.53276	2.40254
RPS4Y_R_lemur_35	RPS4Y_lemur	lemur						0.900532		0	0.223071
RPS4Y_R_lemur_36	RPS4Y_lemur	lemur						4.73446		1.36101	0.111974
RPS4Y_R_lemur_37	RPS4Y_lemur	lemur						9.20448		6.44101	4.0091
RPS4Y_R_lemur_38	RPS4Y_lemur	lemur						1.09929		0.344184	0
RPS4Y_R_lemur_39	RPS4Y_lemur	lemur						0.133832		0.063785	0
RPS4Y_R_lemur_4	RPS4Y_lemur	lemur						2.95133		2.49336	9.05267
RPS4Y_R_lemur_40	RPS4Y_lemur	lemur						0		0.202577	0
RPS4Y_R_lemur_41	RPS4Y_lemur	lemur						0.320205		0	0
RPS4Y_R_lemur_5	RPS4Y_lemur	lemur						3.11908		1.13925	1.80856
RPS4Y_R_lemur_6	RPS4Y_lemur	lemur						0.515649		0.460242	0.40568
RPS4Y_R_lemur_7	RPS4Y_lemur	lemur						108.257		148.811	418.833
RPS4Y_R_lemur_8	RPS4Y_lemur	lemur						0.613359		0.436063	0
RPS4Y_R_lemur_9	RPS4Y_lemur	lemur						0.984915		0.716344	0.49102
RPS4Y_R_macaque_2	RPS4Y_macaque	macaque	1.7889	2.31468	1.35223	2.27203	2.09305	0.60061	0	1.11907	1.2481	0.62664
RPS4Y_R_macaque_3	RPS4Y_macaque	macaque	1.99347	1.27189	1.62789	1.45148	5.11084	1.20561	1.05704	2.15446	1.30585	0.915806
RPS4Y_R_macaque_4	RPS4Y_macaque	macaque	139.596	155.736	92.1692	120.266	464.821	45.8094	138.217	146.834	143.571	18.4562
RPS4Y_R_macaque_5	RPS4Y_macaque	macaque	0.560757	1.03527	1.23034	0.959584	1.93007	1.21037	0.682205	1.00841	1.05106	0.927034
RPS4Y_R_macaque_6	RPS4Y_macaque	macaque	1.5788	1.29373	1.51971	0.804489	4.31472	0.542486	1.2619	2.3234	1.29596	0.112258
RPS4Y_R_marmoset_10	RPS4Y_marmoset	marmoset	0	0	0.0401384	0	0	0.0498033	0.15833	0	0.050812	0.101279
RPS4Y_R_marmoset_11	RPS4X_marmoset	marmoset	0	0	0.0401384	0	0	0.0498033	0.15833	0	0.050812	0.101279
RPS4Y_R_marmoset_12	RPS4X_marmoset	marmoset	0.791518	1.55427	0.822733	1.22878	0.489957	1.06589	0.482975	0.363378	0.812896	1.26223
RPS4Y_R_marmoset_13	RPS4X_marmoset	marmoset	0.4506	0.27141	0.191531	0	0.319231	0.569183	0.455178	0.461032	0.242462	1.20463
RPS4Y_R_marmoset_14	RPS4Y_marmoset	marmoset	142.916	203.865	283.689	179.395	435.095	107.195	258.101	247.309	193.706	63.1931
RPS4Y_R_marmoset_15	RPS4Y_marmoset	marmoset	0.322743	0.936348	0.355629	0.544261	0.523749	0.177057	0.286506	0.200603	0.347579	0.333832
RPS4Y_R_marmoset_2	RPS4Y_marmoset	marmoset	0.344824	0.124226	0.23732	0	0.583843	87.7155	117.008	130.211	173.212	42.1923
RPS4Y_R_marmoset_3	RPS4X_marmoset	marmoset	1.57074	2.85441	3.3977	2.44942	2.27958	0.374045	0.893569	0.705535	1.17007	1.36275
RPS4Y_R_marmoset_4	RPS4Y_marmoset	marmoset	0.449951	1.77562	1.64339	3.22049	0.952051	0.586591	0.622616	0.775477	3.15459	0.997549
RPS4Y_R_marmoset_6	RPS4X_marmoset	marmoset	2.15895	1.12214	1.63671	1.88683	1.38937	2.20586	0.875853	1.3387	1.93112	19.9615
RPS4Y_R_marmoset_7	RPS4Y_marmoset	marmoset	0.617808	0.996139	0.643331	0.99969	0.83912	0.641502	0.796684	0.424043	0.940818	1.94639
RPS4Y_R_marmoset_8	RPS4Y_marmoset	marmoset	1.53198	0.758903	1.58659	1.56052	1.50714	1.04683	0.929743	0.834313	2.59132	1.7061
RPS4Y_R_marmoset_9	RPS4Y_marmoset	marmoset	0	0	0.0401384	0	0	0.0498033	0.15833	0	0.050812	0.101279
RPS4Y_R_mouse_11	RPS4X_mouse	mouse	0.0946038	0.228526	0.481713	0	0.402715	0.14346	0.231437	0.262968	0	0
RPS4Y_R_mouse_10	RPS4X_mouse_3	mouse	0	0	0	0	0	0	0	0	0	0.315553
RPS4Y_R_mouse_2	RPS4X_mouse	mouse	0.0897489	0	0.207492	0	0.123347	0	0.513373	0.299013	0.830799	0.124042
RPS4Y_R_mouse_3	RPS4X_mouse_2	mouse	0.145095	1.01346	0.75102	0.449543	0.492258	0.10786	2.06641	0.686698	0.987584	0.499736
RPS4Y_R_mouse_4	RPS4X_mouse	mouse	0.099416	0.484267	0.584885	0	0	0.122129	0.389138	0.15488	0	0.131905
RPS4Y_R_mouse_5	RPS4X_mouse	mouse	0	0	0.767087	0	0.100614	0.0681804	0.349653	0.055052	0.584972	0
RPS4Y_R_mouse_6	RPS4X_mouse	mouse	0	0.21336	0.102702	0	0.103836	0	0.0841434	0.0499439	0	0
RPS4Y_R_mouse_7	RPS4X_mouse	mouse	0	0.403819	0.427682	0	2.28077	3.80862	0.229928	0	5.48109e-08	0
RPS4Y_R_mouse_8	RPS4X_mouse_3	mouse	0.122132	0.216724	0.642254	0.321361	0.178307	0.228134	0.233943	0.229494	0.586355	0
RPS4Y_R_mouse_9	RPS4X_mouse_3	mouse	0	0	0.102986	0	0	0	0	0	0	0.224191
RPS4Y_R_pig	RPS4X_pig	pig	403.641	2698.53	550.73	798.815	2292.08	327.998	1525.36	685.75	1060.18	1425.32
RPS4Y_R_rabbit	RPS4Y_rabbit	rabbit	0.706372	2.74653	4.06373	5.55279	5.64126	0.823866	1.42346	3.49073	6.42468	40.2077
RPS4Y_R_rabbit_2	RPS4Y_rabbit	rabbit	99.8021	280.229	159.245	354.662	705.823	135.334	253.889	206.027	183.636	220.199
RPS4Y_R_rabbit_3	RPS4Y_rabbit	rabbit	1.48229	1.57705	0.24362	0.766516	4.54887	0.908939	1.11849	0.665288	0.22215	1.45638
RPS4Y_R_rabbit_4	RPS4Y_rabbit	rabbit	0.189401	0.281362	0.0423318	0	0.180377	0.0775017	0	0	0	0.108153
RPS4Y_R_rabbit_5	RPS4Y_rabbit	rabbit	0.612684	1.5985	0.439515	1.20082	1.888	0.470737	1.16764	1.33175	1.06597	0.719259
RPS4Y_R_rabbit_6	RPS4Y_rabbit	rabbit	0.0801715	0	0	0	0.05996	0.0490148	0	0	0.174044	0.0607907
RPS4Y_R_rat_5	RPS4Y_rat	rat	0.0831551	0	0	0	0.232468	0.0782939	0	0.488559	0	0
RPS4Y_R_rat_2	RPS4X_rat_2	rat	5.8545	5.41835	8.81849	6.93502	1.87772	0.357455	3.25768	7.68721	4.56963	70.1878
RPS4Y_R_rat_3	RPS4Y_rat	rat	0	0.160374	0	0	0	0	0	0.0832917	1.26001	0
RPS4Y_R_rat_4	RPS4Y_rat	rat	0	0	0	0.678015	0	0	0.172319	0	0	0.156495
RPS4Y_R_rat_6	RPS4Y_rat	rat	0.0717141	0.162218	0	0	0.400882	0	0.262313	0.0842727	0.509866	0
RPS4Y_R_rat_7	RPS4Y_rat	rat	0.0717661	0.162345	0	0.258168	0	0.0826188	0.131226	0.0843181	0.510327	0
RPS4Y_R_sheep	RPS4X_sheep	sheep	119.007	79.7199	277.048	100.766	99.9537	47.0297	49.5028	406.374	320.75	60.2646
RPS4Y_R_sheep_10	RPS4X_sheep	sheep	0.647483	0	0	0	0	0.849693	0	0	0.791289	1.50642
RPS4Y_R_sheep_2	RPS4X_sheep	sheep	0	0.919491	0	0	2.0948	0	0.968006	6.81535	2.00898	0.908403
RPS4Y_R_sheep_3	RPS4X_sheep	sheep	0.678718	0.480028	1.33554	0.508117	1.87631	0.320595	0.405664	0	0	1.14217
RPS4Y_R_sheep_4	RPS4X_sheep	sheep	0.564068	0.390528	0	0	1.12539	0.109844	0.195052	0.877712	0	0.221529
RPS4Y_R_sheep_5	RPS4X_sheep	sheep	0.0601647	0.181193	0.234665	0	0	0	0.0983945	0	0	0
RPS4Y_R_sheep_6	RPS4X_sheep	sheep	0.116585	0	0.227278	0	0.1266	1.68734	0.286091	2.49155	0	2.21794
RPS4Y_R_sheep_7	RPS4X_sheep	sheep	0	0	0	0	0	0	0	0.442524	0	0
RPS4Y_R_sheep_8	RPS4X_sheep	sheep	0.257272	0.19343	0	0	0	1.86254	0	0.458125	0	2.94836
RPS4Y_R_sheep_9	RPS4X_sheep	sheep	0.186403	0	0	0	0.269934	0	0	0.885051	0	0
RPS4Y_R_tenrec_10	RPS4Y_tenrec	tenrec	0	3.79688	1.17116	0	0.69727	0	0	0.862712	0	0
RPS4Y_R_tenrec_11	RPS4Y_tenrec	tenrec	20.2949	90.4417	176.641	373.067	135.875	1.6934	1.68628	2.80899	5.79876	1.40936
RPS4Y_R_tenrec_12	RPS4Y_tenrec	tenrec	0	0	0	0	0	0	0	0.116142	0	0
RPS4Y_R_tenrec_2	RPS4Y_tenrec	tenrec	0	0	0	0	0	0	0	0	0	0
RPS4Y_R_tenrec_3	RPS4Y_tenrec	tenrec	0	0	0	0	0	0	0	0	0	0
RPS4Y_R_tenrec_4	RPS4Y_tenrec	tenrec	0	0	0	0	0	0	0	0	0	0
RPS4Y_R_tenrec_5	RPS4Y_tenrec	tenrec	0	0	0	0	0	0	0	0	0	0
RPS4Y_R_tenrec_6	RPS4Y_tenrec	tenrec	0	0	0	0	0	0	0	0	0	0
RPS4Y_R_tenrec_7	RPS4Y_tenrec	tenrec	0	0	0	0	0	0	0	0	0	0
RPS4Y_R_tenrec_8	RPS4X_tenrec	tenrec	0	0	0	0	0	0	0	0	0	0
RPS4Y_R_tenrec_9	RPS4Y_tenrec	tenrec	0	0	0	0	0	0	0	0	0	0
RPS4Y_R_treeshrew_7	RPS4X_treeshrew	treeshrew	7.32784	6.61225	9.1689	9.61581		11.1529	9.11361	10.6595	8.74897	10.3805
RPS4Y_R_treeshrew_2	RPS4X_treeshrew	treeshrew	0.48302	0.71012	0.704244	0.909726		1.07581	1.23767	1.27033	0.936393	1.94202
RPS4Y_R_treeshrew_3	RPS4Y_treeshrew	treeshrew	2.89663	3.11405	4.12036	4.24283		3.24387	5.50022	4.65632	4.04602	4.00796
RPS4Y_R_treeshrew_4	RPS4Y_treeshrew	treeshrew	0.528708	0.901744	0.736413	1.32986		0.61264	0.49677	1.0887	0.684546	2.6931
RPS4Y_R_treeshrew_5	RPS4Y_treeshrew	treeshrew	2.73212	0.63989	0.588469	0.939724		2.61807	0.990287	0.639971	0.921745	1.24127
RPS4Y_R_treeshrew_6	RPS4X_treeshrew	treeshrew	1.24498	14.8649	1.56326	2.04694		1.5484	1.94374	2.60139	1.86683	2.60531
TMSB4Y_R_armadillo_12	TMSB4Y_armadillo	armadillo	0	0	0	0	0	0	0	0	0	0
TMSB4Y_R_armadillo_13	TMSB4Y_armadillo	armadillo	0	0	0	0	0	0	0	0	0	0
TMSB4Y_R_armadillo_14	TMSB4Y_armadillo	armadillo	0	0	0	0	0	0	0	0	0	0
TMSB4Y_R_armadillo_15	TMSB4Y_armadillo	armadillo	0	0	0	0	0	0	0	0	0	0
TMSB4Y_R_armadillo_16	TMSB4Y_armadillo	armadillo	0	0	0	0	0	0	0	0	0	0
TMSB4Y_R_armadillo_17	TMSB4Y_armadillo	armadillo	0	0	0	0	0	0	0	0	0	0
TMSB4Y_R_armadillo_18	TMSB4Y_armadillo	armadillo	0	0	0	0	0	0	0	0	0	0
TMSB4Y_R_armadillo_19	TMSB4Y_armadillo	armadillo	0	0	0	0	0	0	0	0	0	0
TMSB4Y_R_armadillo_20	TMSB4Y_armadillo	armadillo	0	0	0	0	0	0	0	0	0	0
TMSB4Y_R_armadillo_21	TMSB4Y_armadillo	armadillo	0	0	0	0	0	0	0	0	0	0
TMSB4Y_R_armadillo_22	TMSB4Y_armadillo	armadillo	0	0	0	0	0	0	0	0	0	0
TMSB4Y_R_armadillo_23	TMSB4Y_armadillo	armadillo	0	0	0	0	0	0	0	0	0	0
TMSB4Y_R_armadillo_24	TMSB4Y_armadillo	armadillo	0	0	0	0	0	0	0	0	0	0
TMSB4Y_R_armadillo_25	TMSB4Y_armadillo	armadillo	0	0	0	0	0	0	0	0	0	0
TMSB4Y_R_armadillo_26	TMSB4Y_armadillo	armadillo	0	0	0	0	0	0	0	0	0	0
TMSB4Y_R_armadillo_27	TMSB4Y_armadillo	armadillo	0	0	0	0	0	0	0	0	0	0
TMSB4Y_R_armadillo_28	TMSB4Y_armadillo	armadillo	0	0	0	0	0	0	0	0	0	0
TMSB4Y_R_armadillo_29	TMSB4Y_armadillo	armadillo	0	0	0	0	0	0	0	0	0	0
TMSB4Y_R_armadillo_30	TMSB4Y_armadillo	armadillo	0	0	0	0	0	0	0	0	0	0
TMSB4Y_R_armadillo_31	TMSB4Y_armadillo	armadillo	0	0	6.82816	0	0	0	0	0	0	0
TMSB4Y_R_armadillo_34	TMSB4Y_armadillo	armadillo	0	4.2256	0	0	0	0	0	2.03391	0	0
TMSB4Y_R_armadillo_32	TMSB4Y_armadillo	armadillo	0	0	0	0	0	0	0	0	0	0
TMSB4Y_R_armadillo_33	TMSB4Y_armadillo	armadillo	0	0	0	0	0	0	0	0	0	0
TMSB4Y_R_armadillo_35	TMSB4Y_armadillo	armadillo	0	0	0	0	0	0	0	0	0	0
TMSB4Y_R_armadillo_36	TMSB4Y_armadillo	armadillo	0	0	0	0	0	0	0	0	0	0
TMSB4Y_R_armadillo_37	TMSB4Y_armadillo	armadillo	0	0	0	0	0	0	0	0	0	0
TMSB4Y_R_armadillo_38	TMSB4Y_armadillo	armadillo	0	0	0	0	0	0	0	0	0	0
TMSB4Y_R_armadillo_39	TMSB4Y_armadillo	armadillo	0	0	0	0	0	0	0	0	0	0
TMSB4Y_R_armadillo_40	TMSB4Y_armadillo	armadillo	0	0	0	0	0	0	0	0	0	0
TMSB4Y_R_armadillo_41	TMSB4Y_armadillo	armadillo	0	0	0	0	0	0	0	0	0	0
TMSB4Y_R_armadillo_43	TMSB4Y_armadillo	armadillo	7.729	0	0	0	0	0	0	0	0	0
TMSB4Y_R_armadillo_42	TMSB4Y_armadillo	armadillo	0	0	0	0	0	0	0	0	0	0
TMSB4Y_R_armadillo_44	TMSB4Y_armadillo	armadillo	41.8946	28.1232	13.8078	0	8.74421	9.37504	0	0	0	0
TMSB4Y_R_armadillo_45	TMSB4Y_armadillo	armadillo	209.19	0	13.8078	39.7095	8.74421	13.4641	10.3168	15.0298	8.5074	0
TMSB4Y_R_armadillo_1	TMSB4Y_armadillo	armadillo	5.23509	3.20112	2.7079	1.03339	1.38006	1.11853	0.991734	1.15442	0	1.31259
TMSB4Y_R_armadillo_2	TMSB4Y_armadillo	armadillo	25554.1	6369.93	9255.81	5629.57	4756.8	9428.6	7798.25	8476.8	6303.59	696.818
TMSB4Y_R_armadillo_7	TMSB4Y_armadillo	armadillo	0	0	0	0	0	0	0	0	0	0
TMSB4Y_R_armadillo_8	TMSB4Y_armadillo	armadillo	0	0	0	0	0	0	0	0	0	0
TMSB4Y_R_armadillo_9	TMSB4Y_armadillo	armadillo	0	0	0	0	0	0	0	0	0	0
TMSB4Y_R_armadillo_10	TMSB4Y_armadillo	armadillo	0	0	0	0	0	0	0	0	0	0
TMSB4Y_R_armadillo_11	TMSB4Y_armadillo	armadillo	0	0	0	0	0	0	0	0	0	0
TMSB4Y_R_cow_10	TMSB4X_cow	cow	0	0		0	0	2.83017	0		0	0
TMSB4Y_R_cow_11	TMSB4X_cow	cow	0	0		0	0	2.83017	0		0	0
TMSB4Y_R_cow_12	TMSB4X_cow	cow	0	0		0	29.8863	0	0		8.68767	0
TMSB4Y_R_cow_13	TMSB4X_cow	cow	4.6225	13.0127		52.1004	21.5394	0	0		0	5.16238
TMSB4Y_R_cow_4	TMSB4X_cow	cow	0	0		0	0	0	0		0	0
TMSB4Y_R_cow_5	TMSB4X_cow	cow	0	0		0	0	0	0		0	0
TMSB4Y_R_cow_6	TMSB4X_cow	cow	0	0		0	0	0	0		0	0
TMSB4Y_R_cow_7	TMSB4X_cow	cow	0	0		0	0	0	0		0	0
TMSB4Y_R_cow_8	TMSB4X_cow	cow	6.05252	0		0	0	0	0		0	0
TMSB4Y_R_cow_9	TMSB4X_cow	cow	0	0		0	0	0	0		0	0
TMSB4Y_R_human_6	TMSB4X_human_4	human	0	0	0	0	0	1.76751	1.86529	2.47823	0	1.04743
TMSB4Y_R_human_2	TMSB4Y_human	human	7.57537	0	2.12248	0	3.18809	0	0	2.55549	3.47298	1.03924
TMSB4Y_R_human_3	TMSB4Y_human	human	0	0	2.1717	7.21806	3.2647	2.05933	0	6.6575	14.5274	2.28349
TMSB4Y_R_human_4	TMSB4Y_human	human	2.3444	0	0.658439	0	0.494629	1.06423	0	0.754283	1.04431	0.31644
TMSB4Y_R_human_5	TMSB4X_human_2	human	0	0	0	0	0	0	0	0	0	0
TMSB4Y_R_human_7	TMSB4Y_human	human	0	3.77854	18.6708	0	8.76393	1.89057	0	8.11089	0	1.1317
TMSB4Y_R_lemur	TMSB4Y_lemur	lemur						14.3435		1.36672	0
TMSB4Y_R_lemur_2	TMSB4Y_lemur	lemur						11.2627		5.1506	0
TMSB4Y_R_macaque_5	TMSB4Y_macaque	macaque	0	0	2.74306	3.44111	9.257	5.75536	5.39977	13.7152	3.90746	14.5038
TMSB4Y_R_macaque_2	TMSB4Y_macaque	macaque	0	0	0	0	0	1.76639	0	0	14.4235	2.81262
TMSB4Y_R_macaque_3	TMSB4Y_macaque	macaque	4.05096	0	0	0	0	0	3.3836	0	0	2.27976
TMSB4Y_R_macaque_4	TMSB4Y_macaque	macaque	4.05096	0	2.40636	0	5.76944	1.8544	0	2.14083	7.52093	2.27976
TMSB4Y_R_macaque_6	TMSB4Y_macaque	macaque	0	0	0	0	0	0	0	0	0	0
TMSB4Y_R_mouse	TMSB4X_mouse_2	mouse	0	0	0	0	0	0	0	0	0	0
TMSB4Y_R_pig_3	TMSB4Y_pig	pig	2.36202e-05	367.921	0	0	0	0	2.91726e-06	1.24867e-06	0.0231417	0
TMSB4Y_R_pig_2	TMSB4Y_pig	pig	0.0949816	48.198	0	0	0	0.0172508	0.15691	8.71816e-06	350.642	0
TMSB4Y_R_pig_4	TMSB4Y_pig	pig	4876.05	5615.6	2529.53	1116.34	2049.16	3484.25	2228.66	4693.08	2125.84	1507.42
TMSB4Y_R_pig_5	TMSB4Y_pig	pig	0	0	0	0	0	0	0	0	0	0
TMSB4Y_R_pig_6	TMSB4Y_pig	pig	0	0	0	0	0	0	0	0	0	0
TMSB4Y_R_rabbit_6	TMSB4Y_rabbit	rabbit	0	0	0	0	0	0	0	0	0	4.5422
TMSB4Y_R_rabbit_3	TMSB4Y_rabbit	rabbit	0	0	0	0	0	0	0	0	0	0
TMSB4Y_R_rabbit_4	TMSB4Y_rabbit	rabbit	0	0	0	0	0	0	4.01676	0	0	0
TMSB4Y_R_rabbit_5	TMSB4Y_rabbit	rabbit	0	0	0	0	0	0	0	0	0	0
TMSB4Y_R_rabbit_1	TMSB4X_rabbit	rabbit	0	0	0	0	0	0	0	0	0	0
TMSB4Y_R_rat_2	TMSB4X_rat	rat	0	6.88257	0	5.47234	2.12589	1.43201	5.56258	0	1.17866	0
TMSB4Y_R_rat_5	TMSB4X_rat	rat	0	0	0	5.00614	1.94479	1.60618	0	0	0	0
TMSB4Y_R_tenrec_4	TMSB4X_tenrec	tenrec	1.33981	5.45609	0	0	3.98267	1.59453	5.6548	2.0984	0	7.75833
TMSB4Y_R_tenrec_5	TMSB4X_tenrec	tenrec	0	0	0	0	0	0	0	0	0	0
TMSB4Y_R_tenrec_6	TMSB4X_tenrec	tenrec	0	0	0	0	0	0	0	0	0	0
TMSB4Y_R_tenrec_7	TMSB4X_tenrec	tenrec	0	0	0	0	0	0	0	0	0	0
TMSB4Y_R_tenrec_8	TMSB4X_tenrec	tenrec	0	0	0	0	0	0	0	0	0	0
TMSB4Y_R_tenrec_9	TMSB4X_tenrec	tenrec	1.43408	0	0	0	0	0	0	0	0	0
TMSB4Y_R_tenrec_10	TMSB4X_tenrec	tenrec	0	5.89247	17.1559	0	1.43325	0	0	0	0	0
TMSB4Y_R_treeshrew	TMSB4X_treeshrew	treeshrew	1.14044	0	0	2.41023		1.9608	3.5369	4.39776	0	0
TMSB4Y_R_treeshrew_2	TMSB4X_treeshrew	treeshrew	4.43963	0	1.60786	0		1.27221	0	0	2.734	5.34765
TMSB4Y_R_treeshrew_3	TMSB4X_treeshrew	treeshrew	0.943125	0	0	2.25731		0	0	1.37291	0	3.85958
TMSB4Y_R_treeshrew_4	TMSB4X_treeshrew	treeshrew	0	0	0	0		0	0	0	0	0
TMSB4Y_R_treeshrew_6	TMSB4X_treeshrew	treeshrew	0	0	0	0		0	0	0	0	0
TMSB4Y_R_treeshrew_7	TMSB4X_treeshrew	treeshrew	0	0	0	2.2597		1.15045	0	0	0	0
TMSB4Y_R_treeshrew_8	TMSB4Y_treeshrew	treeshrew	0	0	0	0		0	0	0	0	3.05344
TMSB4Y_R_treeshrew_9	TMSB4X_treeshrew	treeshrew	0	0	0	0		0	0	0	0	0

## Sheet: Supplementary 5a
Supplementary Table 5a. Data used for gene expression of XY gametologs (Fig2a-b)
		Current X-female	Current X-male	Current Y-male				Ancestral				X-female		X-male		Y-male			#¡NUM! =	NA
Species	Gene	Median TPM	Median TPM	Median TPM		Species	Gene	Median TPM		Species	Gene	Current/Ancestral	Log2 Current/Ancestral	Current/Ancestral	Log2 Current/Ancestral	Current/Ancestral	Log2 Current/Ancestral
Human	RPS4X	498.834	355.289	340.404		Human	RPS4X	247.327		Human	RPS4X	2.0169	1.01214	1.43652	0.522574	1.37633	0.460826
Human	HSFX	0.189627	0.77248	0.571439		Human	HSFX	27.6252		Human	HSFX	0.00686426	-7.18668	0.0279628	-5.16035	0.0206854	-5.59524
Human	RBMX	29.5007	39.0799	0		Human	RMBX	31.337		Human	RBMX	0.941402	-0.0871166	1.24709	0.31856	0	#NUM!
Human	KDM5D	12.4134	12.2959	7.5095		Human	KDM5C	16.7669		Human	KDM5D	0.740352	-0.433717	0.733346	-0.447434	0.447877	-1.15883
Human	TSPYL2	14.366	19.0262	0.743542		Human	TSPYL2	10.7308		Human	TSPYL2	1.33876	0.420893	1.77304	0.826221	0.0692902	-3.8512
Human	TXLNG	7.04681	3.68861	6.12254		Human	TXLNG	17.8484		Human	TXLNG	0.394814	-1.34076	0.206663	-2.27465	0.34303	-1.54359
Human	DDX3X	66.6017	42.3047	36.2793		Human	DDX3X	150.705		Human	DDX3X	0.441933	-1.1781	0.280712	-1.83284	0.24073	-2.05451
Human	EIFA1X	33.4137	31.5967	43.6726		Human	EIFA1X	85.1328		Human	EIFA1X	0.392489	-1.34928	0.371146	-1.42994	0.512993	-0.962988
Human	USP9X	10.87	12.6064	10.8791		Human	USP9X	24.0844		Human	USP9X	0.451329	-1.14775	0.523425	-0.933944	0.451709	-1.14653
Human	KDM6A	7.37697	5.77187	1.93484		Human	KDM6A	15.7216		Human	KDM6A	0.469226	-1.09164	0.367131	-1.44563	0.123069	-3.02246
Human	TMSB4X	1923.1	1207.18	2.604		Human	TMSB4X	1725.95		Human	TMSB4X	1.11423	0.156045	0.699432	-0.515744	0.00150873	-9.37245
Human	ZFX	4.96044	4.48183	4.86544		Human	ZFX	11.1866		Human	ZFX	0.443428	-1.17323	0.400644	-1.31961	0.434936	-1.20113
Macaque	RPS4X	1304.28	961.777	682.655		Macaque	RPS4X	247.327		Macaque	RPS4X	5.27351	2.39876	3.88869	1.95928	2.76013	1.46474
Macaque	HSFX	2.47362	4.22325	0.620725		Macaque	HSFX	27.6252		Macaque	HSFX	0.0895422	-3.48129	0.152876	-2.70956	0.0224695	-5.47589
Macaque	RBMX	77.2474	73.0624	0.291745		Macaque	RMBX	31.337		Macaque	RBMX	2.46506	1.30162	2.33151	1.22126	0.00930992	-6.74702
Macaque	KDM5D	23.4241	15.4788	7.46971		Macaque	KDM5C	16.7669		Macaque	KDM5D	1.39705	0.482379	0.923174	-0.115326	0.445503	-1.16649
Macaque	TSPYL2	42.5421	41.5849	0.241983		Macaque	TSPYL2	10.7308		Macaque	TSPYL2	3.96447	1.98713	3.87527	1.9543	0.0225502	-5.47071
Macaque	TXLNG	10.6002	8.65783	10.9346		Macaque	TXLNG	17.8484		Macaque	TXLNG	0.593902	-0.751703	0.485075	-1.04372	0.612637	-0.706895
Macaque	DDX3X	100.061	77.5271	28.3838		Macaque	DDX3X	150.705		Macaque	DDX3X	0.663949	-0.590855	0.514428	-0.958958	0.188339	-2.40859
Macaque	EIFA1X	63.2828	55.495	24.0756		Macaque	EIFA1X	85.1328		Macaque	EIFA1X	0.743342	-0.427902	0.651863	-0.617358	0.2828	-1.82215
Macaque	USP9X	17.8438	18.4784	12.1944		Macaque	USP9X	24.0844		Macaque	USP9X	0.740886	-0.432677	0.767236	-0.382257	0.506321	-0.981875
Macaque	KDM6A	10.4667	7.4597	5.30293		Macaque	KDM6A	15.7216		Macaque	KDM6A	0.665753	-0.586941	0.474489	-1.07555	0.337303	-1.56788
Macaque	TMSB4X	0	0	0.777052		Macaque	TMSB4X	1725.95		Macaque	TMSB4X	0	#NUM!	0	#NUM!	0.000450217	-11.1171
Macaque	ZFX	4.89712	3.2748	6.54336		Macaque	ZFX	11.1866		Macaque	ZFX	0.437768	-1.19176	0.292744	-1.77229	0.58493	-0.773663
Marmoset	RPS4X	1.6709	0.958562	111.601		Marmoset	RPS4X	247.327		Marmoset	RPS4X	0.00675582	-7.20965	0.00387568	-8.01133	0.451227	-1.14807
Marmoset	RBMX	0.588417	0.673078	0		Marmoset	RMBX	31.337		Marmoset	RBMX	0.0187771	-5.73488	0.0214787	-5.54095	0	#NUM!
Marmoset	KDM5D	30.2044	15.0391	12.5609		Marmoset	KDM5C	16.7669		Marmoset	KDM5D	1.80143	0.849144	0.896952	-0.156898	0.749149	-0.416675
Marmoset	TSPYL2	26.7371	15.2517	0		Marmoset	TSPYL2	10.7308		Marmoset	TSPYL2	2.49161	1.31708	1.42129	0.507205	0	#NUM!
Marmoset	DDX3X	114.12	93.5148	23.919		Marmoset	DDX3X	150.705		Marmoset	DDX3X	0.757238	-0.401182	0.620514	-0.688464	0.158714	-2.6555
Marmoset	EIFA1X	99.06	132.303	0.27821		Marmoset	EIFA1X	85.1328		Marmoset	EIFA1X	1.16359	0.218587	1.55407	0.636054	0.00326795	-8.2574
Marmoset	USP9X	18.3267	23.8149	1.78263		Marmoset	USP9X	24.0844		Marmoset	USP9X	0.760936	-0.394153	0.98881	-0.0162353	0.0740161	-3.75602
Marmoset	KDM6A	6.1144	3.51013	4.9878		Marmoset	KDM6A	15.7216		Marmoset	KDM6A	0.388918	-1.36246	0.223268	-2.16315	0.317259	-1.65627
Marmoset	ZFX	10.6818	6.09083	8.67809		Marmoset	ZFX	11.1866		Marmoset	ZFX	0.954876	-0.0666141	0.544477	-0.877058	0.77576	-0.366318
Mouselemur	RPS4X	#NUM!	108.633	169.82		Mouselemur	RPS4X	247.327		Mouselemur	RPS4X	#NUM!	#NUM!	0.439227	-1.18696	0.68662	-0.542416
Mouselemur	HSFX	#NUM!	0	1.39435		Mouselemur	HSFX	27.6252		Mouselemur	HSFX	#NUM!	#NUM!	0	#NUM!	0.0504738	-4.30832
Mouselemur	KDM5D	#NUM!	11.7066	16.5436		Mouselemur	KDM5C	16.7669		Mouselemur	KDM5D	#NUM!	#NUM!	0.698196	-0.518296	0.986682	-0.0193432
Mouselemur	UBA1	#NUM!	44.9228	3.66413		Mouselemur	UBA1	68.9874		Mouselemur	UBA1	#NUM!	#NUM!	0.651173	-0.618886	0.053113	-4.23479
Mouselemur	EIF2S3X	#NUM!	40.6333	20.5547		Mouselemur	EIF2S3X	79.0799		Mouselemur	EIF2S3X	#NUM!	#NUM!	0.513826	-0.960647	0.259924	-1.94384
Mouselemur	TXLNG	#NUM!	15.1442	3.51731		Mouselemur	TXLNG	17.8484		Mouselemur	TXLNG	#NUM!	#NUM!	0.84849	-0.23703	0.197066	-2.34325
Mouselemur	DDX3X	#NUM!	54.2535	42.6946		Mouselemur	DDX3X	150.705		Mouselemur	DDX3X	#NUM!	#NUM!	0.359997	-1.47394	0.283299	-1.8196
Mouselemur	EIFA1X	#NUM!	36.7366	23.7677		Mouselemur	EIFA1X	85.1328		Mouselemur	EIFA1X	#NUM!	#NUM!	0.431521	-1.2125	0.279184	-1.84071
Mouselemur	USP9X	#NUM!	46.19	21.9402		Mouselemur	USP9X	24.0844		Mouselemur	USP9X	#NUM!	#NUM!	1.91784	0.939481	0.910971	-0.134523
Mouselemur	KDM6A	#NUM!	6.99661	13.0471		Mouselemur	KDM6A	15.7216		Mouselemur	KDM6A	#NUM!	#NUM!	0.445033	-1.16802	0.829885	-0.269017
Mouselemur	TMSB4X	#NUM!	0	0.954273		Mouselemur	TMSB4X	1725.95		Mouselemur	TMSB4X	#NUM!	#NUM!	0	#NUM!	0.000552897	-10.8207
Mouselemur	ZFX	#NUM!	8.38939	12.5983		Mouselemur	ZFX	11.1866		Mouselemur	ZFX	#NUM!	#NUM!	0.749952	-0.415131	1.1262	0.171461
Treeshrew	RPS4X	480.112	400.911	463.655		Treeshrew	RPS4X	247.327		Treeshrew	RPS4X	1.9412	0.956952	1.62098	0.696862	1.87466	0.906632
Treeshrew	HSFX	0.0786438	0.270798	0.0425359		Treeshrew	HSFX	27.6252		Treeshrew	HSFX	0.00284681	-8.45644	0.00980256	-6.67263	0.00153975	-9.34309
Treeshrew	RBMX	60.5683	60.7311	0.347169		Treeshrew	RMBX	31.337		Treeshrew	RBMX	1.93281	0.950696	1.938	0.954569	0.0110786	-6.49608
Treeshrew	CULB4	23.0138	22.8738	63.3812		Treeshrew	CULB4	35.9563		Treeshrew	CULB4	0.640049	-0.643747	0.636155	-0.652549	1.76273	0.817809
Treeshrew	KDM5D	21.0732	12.5071	9.30446		Treeshrew	KDM5C	16.7669		Treeshrew	KDM5D	1.25683	0.329795	0.745938	-0.422872	0.554931	-0.849621
Treeshrew	UBA1	55.664	49.268	0.21352		Treeshrew	UBA1	68.9874		Treeshrew	UBA1	0.806872	-0.309589	0.714159	-0.485684	0.00309506	-8.33582
Treeshrew	TSPYL2	1.68555	1.65184	0		Treeshrew	TSPYL2	10.7308		Treeshrew	TSPYL2	0.157075	-2.67047	0.153934	-2.69962	0	#NUM!
Treeshrew	EIF2S3X	73.5168	31.2072	56.4094		Treeshrew	EIF2S3X	79.0799		Treeshrew	EIF2S3X	0.929652	-0.105237	0.394629	-1.34143	0.713321	-0.487376
Treeshrew	TXLNG	12.5109	6.71749	5.87869		Treeshrew	TXLNG	17.8484		Treeshrew	TXLNG	0.700951	-0.512615	0.376363	-1.4098	0.329368	-1.60223
Treeshrew	EIFA1X	81.5627	67.2718	1068.97		Treeshrew	EIFA1X	85.1328		Treeshrew	EIFA1X	0.958064	-0.0618061	0.790198	-0.339714	12.5564	3.65036
Treeshrew	USP9X	14.5036	15.8482	8.94706		Treeshrew	USP9X	24.0844		Treeshrew	USP9X	0.602198	-0.73169	0.658026	-0.603784	0.371488	-1.42861
Treeshrew	KDM6A	11.8362	6.92265	5.29843		Treeshrew	KDM6A	15.7216		Treeshrew	KDM6A	0.752862	-0.409543	0.440328	-1.18335	0.337017	-1.56911
Treeshrew	TMSB4X	2696.39	2830.25	1.1335		Treeshrew	TMSB4X	1725.95		Treeshrew	TMSB4X	1.56226	0.643637	1.63982	0.713538	0.000656741	-10.5724
Treeshrew	ZFX	10.7157	7.02239	10.8979		Treeshrew	ZFX	11.1866		Treeshrew	ZFX	0.957909	-0.0620388	0.627752	-0.671733	0.97419	-0.0377242
Treeshrew	DDX3Y	#NUM!	#NUM!	192.36		Treeshrew	DDX3X	150.705		Treeshrew	DDX3Y	#NUM!	#NUM!	#NUM!	#NUM!	1.2764	0.352076
Mouse	RBMX	30.2127	22.811	0.0290286		Mouse	RMBX	31.337		Mouse	RBMX	0.964124	-0.0527088	0.727925	-0.458139	0.000926336	-10.0762
Mouse	KDM5D	18.9319	11.4293	4.94597		Mouse	KDM5C	16.7669		Mouse	KDM5D	1.12912	0.175201	0.681658	-0.55288	0.294984	-1.76129
Mouse	UBA1	95.9549	100.747	0.208082		Mouse	UBA1	68.9874		Mouse	UBA1	1.3909	0.476023	1.46037	0.546333	0.00301624	-8.37303
Mouse	TSPYL2	10.8966	13.282	0.0652788		Mouse	TSPYL2	10.7308		Mouse	TSPYL2	1.01545	0.0221122	1.23774	0.307705	0.00608329	-7.36093
Mouse	EIF2S3X	101.923	67.0713	76.9797		Mouse	EIF2S3X	79.0799		Mouse	EIF2S3X	1.28886	0.366099	0.848146	-0.237616	0.973443	-0.038832
Mouse	DDX3X	157.376	107.435	30.185		Mouse	DDX3X	150.705		Mouse	DDX3X	1.04427	0.0624888	0.712879	-0.488271	0.200292	-2.31983
Mouse	USP9X	33.2528	36.7758	0.0582963		Mouse	USP9X	24.0844		Mouse	USP9X	1.38068	0.465377	1.52695	0.610656	0.0024205	-8.69048
Mouse	KDM6A	10.9446	5.74635	8.38861		Mouse	KDM6A	15.7216		Mouse	KDM6A	0.696154	-0.522521	0.365507	-1.45203	0.533573	-0.906241
Mouse	ZFX	10.2267	7.03656	0		Mouse	ZFX	11.1866		Mouse	ZFX	0.914196	-0.129425	0.629018	-0.668826	0	#NUM!
Rat	RPS4X	897.035	837.102	4.56963		Rat	RPS4X	247.327		Rat	RPS4X	3.62692	1.85874	3.38459	1.75898	0.0184761	-5.7582
Rat	RBMX	29.7325	26.8841	0		Rat	RMBX	31.337		Rat	RBMX	0.9488	-0.0758239	0.857904	-0.221112	0	#NUM!
Rat	KDM5D	27.4349	17.3832	7.66572		Rat	KDM5C	16.7669		Rat	KDM5D	1.63625	0.710397	1.03676	0.0520754	0.457194	-1.12912
Rat	UBA1	97.7539	95.3694	0.284685		Rat	UBA1	68.9874		Rat	UBA1	1.41698	0.502821	1.38242	0.467194	0.00412662	-7.92082
Rat	TSPYL2	14.3936	11.1659	0.135111		Rat	TSPYL2	10.7308		Rat	TSPYL2	1.34133	0.423668	1.04054	0.0573341	0.012591	-6.31147
Rat	EIF2S3X	64.8168	46.749	59.0819		Rat	EIF2S3X	79.0799		Rat	EIF2S3X	0.819638	-0.286942	0.591162	-0.758375	0.747116	-0.420596
Rat	DDX3X	92.0003	81.072	20.4889		Rat	DDX3X	150.705		Rat	DDX3X	0.610464	-0.712021	0.53795	-0.894456	0.135953	-2.87882
Rat	USP9X	21.4612	25.2123	0.340365		Rat	USP9X	24.0844		Rat	USP9X	0.891084	-0.166367	1.04683	0.0660309	0.0141322	-6.14487
Rat	KDM6A	6.54026	3.74312	3.68967		Rat	KDM6A	15.7216		Rat	KDM6A	0.416006	-1.26532	0.238088	-2.07043	0.234689	-2.09118
Rat	ZFX	3.19345	4.11561	0		Rat	ZFX	11.1866		Rat	ZFX	0.285472	-1.80858	0.367906	-1.44259	0	#NUM!
Guineapig	RBMX	121.179	64.4378	0		Guineapig	RMBX	31.337		Guineapig	RBMX	3.86697	1.9512	2.05629	1.04004	0	#NUM!
Guineapig	UBA1	59.2905	61.086	3.39931		Guineapig	UBA1	68.9874		Guineapig	UBA1	0.859439	-0.218533	0.885466	-0.175491	0.0492744	-4.34302
Guineapig	TSPYL2	4.76022	5.32	0.0551789		Guineapig	TSPYL2	10.7308		Guineapig	TSPYL2	0.443602	-1.17266	0.495767	-1.01227	0.00514208	-7.60343
Guineapig	EIF2S3X	122.063	61.9356	68.1944		Guineapig	EIF2S3X	79.0799		Guineapig	EIF2S3X	1.54354	0.62624	0.783203	-0.352542	0.862348	-0.213658
Guineapig	DDX3X	146.677	184.867	2.87511		Guineapig	DDX3X	150.705		Guineapig	DDX3X	0.973269	-0.0390902	1.22668	0.294759	0.0190777	-5.71197
Guineapig	USP9X	74.1189	80.9263	2.84822		Guineapig	USP9X	24.0844		Guineapig	USP9X	3.07747	1.62174	3.36011	1.74851	0.11826	-3.07997
Guineapig	KDM6A	29.145	10.8391	8.4057		Guineapig	KDM6A	15.7216		Guineapig	KDM6A	1.85383	0.890505	0.689443	-0.536496	0.534661	-0.903305
Guineapig	ZFX	29.8848	16.7129	11.814		Guineapig	ZFX	11.1866		Guineapig	ZFX	2.67148	1.41764	1.49402	0.579198	1.05609	0.0787347
Guineapig	HSFY	#NUM!	#NUM!	86.0386		Guineapig	HSFX	27.6252		Guineapig	HSFY	#NUM!	#NUM!	#NUM!	#NUM!	3.11449	1.639
Hamster	RPS4X	757.439	581.187	0.235619		Hamster	RPS4X	247.327		Hamster	RPS4X	3.0625	1.61471	2.34987	1.23258	0.000952663	-10.0357
Hamster	RBMX	16.2874	17.7694	0		Hamster	RMBX	31.337		Hamster	RBMX	0.519751	-0.944109	0.567042	-0.818472	0	#NUM!
Hamster	KDM5D	16.0407	9.79284	4.92664		Hamster	KDM5C	16.7669		Hamster	KDM5D	0.956688	-0.0638794	0.584058	-0.775817	0.293831	-1.76694
Hamster	UBA1	106.417	101.786	4.77844		Hamster	UBA1	68.9874		Hamster	UBA1	1.54256	0.625327	1.47542	0.561128	0.0692654	-3.85172
Hamster	TSPYL2	9.17435	11.8163	0.177951		Hamster	TSPYL2	10.7308		Hamster	TSPYL2	0.854952	-0.226084	1.10115	0.139014	0.0165832	-5.91413
Hamster	EIF2S3X	111.976	63.8332	9.09222		Hamster	EIF2S3X	79.0799		Hamster	EIF2S3X	1.41598	0.501804	0.807198	-0.309005	0.114975	-3.12061
Hamster	DDX3X	146.478	78.3357	8.68985		Hamster	DDX3X	150.705		Hamster	DDX3X	0.971952	-0.0410432	0.519794	-0.943989	0.0576612	-4.11626
Hamster	USP9X	29.3099	27.9462	2.39167		Hamster	USP9X	24.0844		Hamster	USP9X	1.21696	0.283287	1.16035	0.214554	0.0993036	-3.33201
Hamster	KDM6A	20.4917	9.22259	13.1109		Hamster	KDM6A	15.7216		Hamster	KDM6A	1.30342	0.382297	0.58662	-0.769501	0.833945	-0.261976
Hamster	ZFX	12.8874	11.6705	0.0313525		Hamster	ZFX	11.1866		Hamster	ZFX	1.15204	0.204193	1.04326	0.0611	0.00280269	-8.47897
Hamster	HSFY	#NUM!	#NUM!	0.120185		Hamster	HSFX	27.6252		Hamster	HSFY	#NUM!	#NUM!	#NUM!	#NUM!	0.00435057	-7.84458
Rabbit	RPS4X	735.157	655.171	0.778202		Rabbit	RPS4X	247.327		Rabbit	RPS4X	2.97241	1.57163	2.64901	1.40545	0.00314645	-8.31206
Rabbit	RBMX	122.563	101.926	0.0522067		Rabbit	RMBX	31.337		Rabbit	RBMX	3.91114	1.96759	3.25257	1.70158	0.00166598	-9.22942
Rabbit	KMD5D	27.5646	23.1741	0		Rabbit	KDM5C	16.7669		Rabbit	KMD5D	1.64399	0.7172	1.38213	0.466896	0	#NUM!
Rabbit	UBA1	69.5847	75.6833	9.7154		Rabbit	UBA1	68.9874		Rabbit	UBA1	1.00866	0.0124375	1.09706	0.133642	0.140829	-2.82799
Rabbit	TSPYL2	9.34132	11.2571	0		Rabbit	TSPYL2	10.7308		Rabbit	TSPYL2	0.870512	-0.200064	1.04904	0.069067	0	#NUM!
Rabbit	EOF2S3X	51.007	34.7956	30.0161		Rabbit	EIF2S3X	79.0799		Rabbit	EOF2S3X	0.645005	-0.632617	0.440006	-1.18441	0.379567	-1.39757
Rabbit	DDX3X	176.245	114.755	44.5665		Rabbit	DDX3X	150.705		Rabbit	DDX3X	1.16947	0.225851	0.761452	-0.393175	0.29572	-1.7577
Rabbit	EIFA1X	0.529796	1.1976	15.5281		Rabbit	EIFA1X	85.1328		Rabbit	EIFA1X	0.00622316	-7.32814	0.0140674	-6.1515	0.182399	-2.45483
Rabbit	USP9X	41.5603	44.0359	21.2849		Rabbit	USP9X	24.0844		Rabbit	USP9X	1.72561	0.787107	1.8284	0.870581	0.883764	-0.178266
Rabbit	KDM6A	15.0476	10.6933	5.90731		Rabbit	KDM6A	15.7216		Rabbit	KDM6A	0.957131	-0.0632118	0.680169	-0.556036	0.375746	-1.41217
Rabbit	TMSB4X	0	0	2.61204		Rabbit	TMSB4X	1725.95		Rabbit	TMSB4X	0	#NUM!	0	#NUM!	0.00151339	-9.368
Rabbit	ZFX	12.9696	10.0228	11.6205		Rabbit	ZFX	11.1866		Rabbit	ZFX	1.15939	0.213361	0.895964	-0.158488	1.03879	0.0549074
Rabbit	HSFY	#NUM!	#NUM!	0.305277		Rabbit	HSFX	27.6252		Rabbit	HSFY	#NUM!	#NUM!	#NUM!	#NUM!	0.0110507	-6.49972
Sheep	RBMX	79.8779	102.925	0		Sheep	RMBX	31.337		Sheep	RBMX	2.549	1.34993	3.28446	1.71566	0	#NUM!
Sheep	CULB4	9.93377	14.9077	45.7536		Sheep	CULB4	35.9563		Sheep	CULB4	0.276273	-1.85583	0.414606	-1.27019	1.27248	0.34764
Sheep	KDM5D	35.7164	14.9274	12.9239		Sheep	KDM5C	16.7669		Sheep	KDM5D	2.13017	1.09097	0.890288	-0.167655	0.770799	-0.375574
Sheep	UBA1	54.3304	17.762	57.1564		Sheep	UBA1	68.9874		Sheep	UBA1	0.787541	-0.344573	0.257467	-1.95754	0.828505	-0.271418
Sheep	TRPYL2	30.0434	33.4573	0		Sheep	TSPYL2	10.7308		Sheep	TRPYL2	2.79973	1.48529	3.11787	1.64056	0	#NUM!
Sheep	IEF2S3X	91.3754	42.2616	50.6716		Sheep	EIF2S3X	79.0799		Sheep	IEF2S3X	1.15548	0.208495	0.534417	-0.903963	0.640765	-0.642132
Sheep	DDX3X	103.675	151.841	11.2556		Sheep	DDX3X	150.705		Sheep	DDX3X	0.687932	-0.539662	1.00753	0.0108272	0.074686	-3.74302
Sheep	USP9X	21.4153	26.462	15.0876		Sheep	USP9X	24.0844		Sheep	USP9X	0.889177	-0.169457	1.09872	0.135824	0.626446	-0.674738
Sheep	KDM6A	9.17925	11.5723	6.88233		Sheep	KDM6A	15.7216		Sheep	KDM6A	0.583864	-0.776297	0.736078	-0.442069	0.437763	-1.19178
Sheep	ZFX	7.82202	7.87382	10.8889		Sheep	ZFX	11.1866		Sheep	ZFX	0.699233	-0.516154	0.703863	-0.506633	0.973388	-0.0389134
Sheep	HSFY	#NUM!	#NUM!	0		Sheep	HSFX	27.6252		Sheep	HSFY	#NUM!	#NUM!	#NUM!	#NUM!	0	#NUM!
Cow	RPS4X	1.33427	0.760146	145.225		Cow	RPS4X	247.327		Cow	RPS4X	0.00539477	-7.53422	0.00307344	-8.34593	0.587177	-0.768132
Cow	RBMX	103.703	72.7825	0.0434416		Cow	RMBX	31.337		Cow	RBMX	3.30928	1.72652	2.32258	1.21573	0.00138627	-9.49457
Cow	UBA1	83.2217	91.1139	0		Cow	UBA1	68.9874		Cow	UBA1	1.20633	0.270626	1.32073	0.401338	0	#NUM!
Cow	TSPYL2	20.3938	24.6185	996.13		Cow	TSPYL2	10.7308		Cow	TSPYL2	1.90049	0.92637	2.29418	1.19798	92.8287	6.5365
Cow	EIF2S3X	89.8207	47.9137	0.393553		Cow	EIF2S3X	79.0799		Cow	EIF2S3X	1.13582	0.183738	0.60589	-0.722872	0.00497665	-7.65061
Cow	TXLNG	5.84257	3.65662	5.76958		Cow	TXLNG	17.8484		Cow	TXLNG	0.327344	-1.61112	0.204871	-2.28721	0.323254	-1.62926
Cow	DDX3X	73.8051	60.9691	0.0140764		Cow	DDX3X	150.705		Cow	DDX3X	0.489731	-1.02994	0.404558	-1.30558	9.34033e-05	-13.3862
Cow	EIFA1X	153.803	201.367	66.2575		Cow	EIFA1X	85.1328		Cow	EIFA1X	1.80662	0.853297	2.36533	1.24204	0.778284	-0.361631
Cow	USP9X	21.1297	15.5661	4.7445		Cow	USP9X	24.0844		Cow	USP9X	0.877318	-0.188828	0.646315	-0.629692	0.196995	-2.34377
Cow	KDM6A	11.0563	6.49419	4.22305		Cow	KDM6A	15.7216		Cow	KDM6A	0.703258	-0.507875	0.413075	-1.27552	0.268615	-1.89639
Cow	ZFX	11.2844	6.92677	#NUM!		Cow	ZFX	11.1866		Cow	ZFX	1.00874	0.0125581	0.619204	-0.691514	#NUM!	#NUM!
Cow	HSFY	#NUM!	#NUM!	0.794039		Cow	HSFX	27.6252		Cow	HSFY	#NUM!	#NUM!	#NUM!	#NUM!	0.0287432	-5.12063
Pig	HSFX	0	0	274.344		Pig	HSFX	27.6252		Pig	HSFX	0	#NUM!	0	#NUM!	9.93094	3.31193
Pig	RBMX	37.222	35.6379	52.5895		Pig	RMBX	31.337		Pig	RBMX	1.1878	0.248289	1.13725	0.185546	1.67819	0.746908
Pig	CULB4	18.143	21.693	2.91622		Pig	CULB4	35.9563		Pig	CULB4	0.504585	-0.986831	0.603314	-0.729018	0.0811044	-3.62408
Pig	KDM5D	14.8313	15.3958	2.09377		Pig	KDM5C	16.7669		Pig	KDM5D	0.884557	-0.176973	0.918224	-0.123082	0.124875	-3.00144
Pig	UBA1	135.166	94.2821	0.386443		Pig	UBA1	68.9874		Pig	UBA1	1.95929	0.97033	1.36666	0.450651	0.00560164	-7.47994
Pig	TSPYL2	16.878	14.0326	0		Pig	TSPYL2	10.7308		Pig	TSPYL2	1.57285	0.653384	1.30769	0.387015	0	#NUM!
Pig	EIF2S3X	67.6281	43.3387	106.265		Pig	EIF2S3X	79.0799		Pig	EIF2S3X	0.855188	-0.225687	0.548037	-0.867654	1.34377	0.426289
Pig	TXLNG	6.56248	5.57226	7.16101		Pig	TXLNG	17.8484		Pig	TXLNG	0.367678	-1.44348	0.312199	-1.67946	0.401213	-1.31756
Pig	DDX3X	108.867	107.824	126.261		Pig	DDX3X	150.705		Pig	DDX3X	0.722386	-0.469159	0.715461	-0.483055	0.837798	-0.255325
Pig	EIFA1X	94.6546	83.098	53.1592		Pig	EIFA1X	85.1328		Pig	EIFA1X	1.11185	0.152956	0.976098	-0.0349019	0.624427	-0.679395
Pig	USP9X	19.5585	16.5584	16.3363		Pig	USP9X	24.0844		Pig	USP9X	0.812082	-0.300303	0.687518	-0.540531	0.678296	-0.560014
Pig	KDM6A	14.3689	11.3688	8.9725		Pig	KDM6A	15.7216		Pig	KDM6A	0.913959	-0.129799	0.723135	-0.467663	0.570713	-0.809163
Pig	TMSB4X	0	0	217.728		Pig	TMSB4X	1725.95		Pig	TMSB4X	0	#NUM!	0	#NUM!	0.12615	-2.98679
Pig	ZFX	12.4356	7.68685	14.8071		Pig	ZFX	11.1866		Pig	ZFX	1.11166	0.152712	0.68715	-0.541304	1.32365	0.404524
Hedgehog	RPS4X	273.516	279.048	1.60686		Hedgehog	RPS4X	247.327		Hedgehog	RPS4X	1.10589	0.145207	1.12825	0.174092	0.0064969	-7.26603
Hedgehog	RBMX	61.5275	49.3723	0.486684		Hedgehog	RMBX	31.337		Hedgehog	RBMX	1.96342	0.973366	1.57553	0.655836	0.0155307	-6.00874
Hedgehog	CULB4	238.229	211.331	0.739134		Hedgehog	CULB4	35.9563		Hedgehog	CULB4	6.6255	2.72803	5.87744	2.55519	0.0205564	-5.60427
Hedgehog	UBA1	244.742	205.698	0.683123		Hedgehog	UBA1	68.9874		Hedgehog	UBA1	3.54764	1.82686	2.98167	1.57612	0.00990213	-6.65804
Hedgehog	TSPYL2	75.1854	67.1809	0		Hedgehog	TSPYL2	10.7308		Hedgehog	TSPYL2	7.00648	2.80869	6.26055	2.64629	0	#NUM!
Hedgehog	EIF2S3X	126.813	67.0026	87.7174		Hedgehog	EIF2S3X	79.0799		Hedgehog	EIF2S3X	1.60361	0.681322	0.847277	-0.239094	1.10923	0.149552
Hedgehog	DDX3X	237.462	92.6383	47.386		Hedgehog	DDX3X	150.705		Hedgehog	DDX3X	1.57567	0.655968	0.614698	-0.70205	0.314428	-1.6692
Hedgehog	USP9X	65.7802	38.3652	18.4143		Hedgehog	USP9X	24.0844		Hedgehog	USP9X	2.73124	1.44956	1.59295	0.6717	0.764572	-0.387275
Hedgehog	KDM6A	16.7858	8.23156	22.3364		Hedgehog	KDM6A	15.7216		Hedgehog	KDM6A	1.06769	0.0944953	0.523584	-0.933506	1.42075	0.506652
Hedgehog	TMSB4X	3926.33	2169.02	4.37605		Hedgehog	TMSB4X	1725.95		Hedgehog	TMSB4X	2.27488	1.18579	1.25671	0.329653	0.00253544	-8.62355
Hedgehog	ZFX	10.3095	6.89398	14.5855		Hedgehog	ZFX	11.1866		Hedgehog	ZFX	0.921594	-0.117797	0.616273	-0.698358	1.30384	0.382766
Hedgehog	HSFY	#NUM!	#NUM!	0		Hedgehog	HSFX	27.6252		Hedgehog	HSFY	#NUM!	#NUM!	#NUM!	#NUM!	0	#NUM!
Hedgehog	EIF1AY	#NUM!	#NUM!	31.1677		Hedgehog	EIFA1X	85.1328		Hedgehog	EIF1AY	#NUM!	#NUM!	#NUM!	#NUM!	0.366106	-1.44967
Armadillo	HSFX	3.34503	1.72955	1.32619		Armadillo	HSFX	27.6252		Armadillo	HSFX	0.121086	-3.0459	0.0626077	-3.99752	0.0480065	-4.38063
Armadillo	RBMX	152.142	114.872	1.85887		Armadillo	RMBX	31.337		Armadillo	RBMX	4.85502	2.27948	3.6657	1.87409	0.0593187	-4.07537
Armadillo	CULB4	15.1214	10.1046	0		Armadillo	CULB4	35.9563		Armadillo	CULB4	0.420549	-1.24966	0.281026	-1.83123	0	#NUM!
Armadillo	KDM5D	20.1726	16.7066	8.99703		Armadillo	KDM5C	16.7669		Armadillo	KDM5D	1.20312	0.26678	0.996403	-0.00519825	0.536595	-0.898094
Armadillo	UBA1	83.5315	89.9972	0.670213		Armadillo	UBA1	68.9874		Armadillo	UBA1	1.21082	0.275987	1.30455	0.383547	0.009715	-6.68557
Armadillo	TSPYL2	51.011	27.1128	0.954536		Armadillo	TSPYL2	10.7308		Armadillo	TSPYL2	4.75368	2.24905	2.52662	1.33721	0.0889526	-3.49082
Armadillo	EIF2S3X	103.3	80.0114	1.62161		Armadillo	EIF2S3X	79.0799		Armadillo	EIF2S3X	1.30627	0.385454	1.01178	0.0168941	0.020506	-5.60781
Armadillo	DDX3X	182.072	160.018	45.3046		Armadillo	DDX3X	150.705		Armadillo	DDX3X	1.20813	0.272779	1.0618	0.0865077	0.300617	-1.734
Armadillo	EIFA1X	33.0113	42.0687	0		Armadillo	EIFA1X	85.1328		Armadillo	EIFA1X	0.387762	-1.36676	0.494154	-1.01697	0	#NUM!
Armadillo	USP9X	30.3005	13.1495	12.6253		Armadillo	USP9X	24.0844		Armadillo	USP9X	1.2581	0.331245	0.545974	-0.873095	0.524209	-0.931787
Armadillo	KDM6A	2.07252	2.51018	5.30093		Armadillo	KDM6A	15.7216		Armadillo	KDM6A	0.131827	-2.92329	0.159665	-2.64688	0.337176	-1.56843
Armadillo	TMSB4X	2.7079	1.11853	118.413		Armadillo	TMSB4X	1725.95		Armadillo	TMSB4X	0.00156893	-9.316	0.000648064	-10.5916	0.0686074	-3.86549
Armadillo	ZFX	10.581	6.69879	8.94467		Armadillo	ZFX	11.1866		Armadillo	ZFX	0.945864	-0.080296	0.598825	-0.739794	0.79959	-0.322668
Tenrec	RBMX	42.644	42.2479	0		Tenrec	RMBX	31.337		Tenrec	RBMX	1.36082	0.444475	1.34818	0.431015	0	#NUM!
Tenrec	CULB4	4.05864	4.71951	0.560345		Tenrec	CULB4	35.9563		Tenrec	CULB4	0.112877	-3.14718	0.131257	-2.92954	0.015584	-6.00379
Tenrec	EIF2S3X	110.105	71.1076	#NUM!		Tenrec	EIF2S3X	79.0799		Tenrec	EIF2S3X	1.39233	0.477499	0.899187	-0.153307	#NUM!	#NUM!
Tenrec	TXLNG	10.4674	13.5693	0.111282		Tenrec	TXLNG	17.8484		Tenrec	TXLNG	0.586463	-0.769887	0.76025	-0.395453	0.00623482	-7.32544
Tenrec	DDX3X	60.1715	45.9783	21.2746		Tenrec	DDX3X	150.705		Tenrec	DDX3X	0.399266	-1.32458	0.305088	-1.7127	0.141167	-2.82453
Tenrec	EIFA1X	51.2377	48.7671	1.87599		Tenrec	EIFA1X	85.1328		Tenrec	EIFA1X	0.601856	-0.73251	0.572835	-0.803808	0.0220361	-5.50399
Tenrec	USP9X	17.5781	16.9323	3.81965		Tenrec	USP9X	24.0844		Tenrec	USP9X	0.729853	-0.454322	0.703039	-0.508324	0.158594	-2.65659
Tenrec	KDM6A	8.13324	5.24086	11.9365		Tenrec	KDM6A	15.7216		Tenrec	KDM6A	0.51733	-0.950843	0.333355	-1.58487	0.759246	-0.397361
Tenrec	ZFX	7.31309	7.72796	5.87285		Tenrec	ZFX	11.1866		Tenrec	ZFX	0.653738	-0.613214	0.690825	-0.533608	0.524991	-0.929634
Tenrec	HSFY1	#NUM!	#NUM!	3.12956		Tenrec	HSFX	27.6252		Tenrec	HSFY1	#NUM!	#NUM!	#NUM!	#NUM!	0.113286	-3.14195
Panda	RPS4X	2318.68	1241.93	0.146835		Panda	RPS4X	247.327		Panda	RPS4X	9.37496	3.22881	5.02141	2.32809	0.000593686	-10.718
Panda	RBMX	76.0812	63.8025	0.0157014		Panda	RBMX	31.337		Panda	RBMX	2.42784	1.27967	2.03601	1.02575	0.000501051	-10.9628
Panda	CULB4	11.1953	16.9036	0		Panda	CULB4	35.9563		Panda	CULB4	0.311359	-1.68335	0.470113	-1.08892	0	#NUM!
Panda	KDM5D	28.4766	19.232	5.38847		Panda	KDM5D	16.7669		Panda	KDM5D	1.69838	0.764163	1.14702	0.197896	0.321375	-1.63767
Panda	UBA1	96.4498	95.9232	2.8422		Panda	UBA1	68.9874		Panda	UBA1	1.39808	0.483444	1.39044	0.475546	0.0411988	-4.60125
Panda	TSPYL2	24.9896	107.132	2.54136		Panda	TSPYL2	10.7308		Panda	TSPYL2	2.32876	1.21956	9.98358	3.31956	0.236828	-2.07809
Panda	EIF2S3X	198.288	83.8047	26.1071		Panda	EIF2S3X	79.0799		Panda	EIF2S3X	2.50744	1.32622	1.05975	0.0837204	0.330136	-1.59887
Panda	TXLNG	13.4531	17.3762	4.61077		Panda	TXLNG	17.8484		Panda	TXLNG	0.753739	-0.407863	0.973544	-0.0386824	0.258329	-1.95272
Panda	DDX3X	125.395	30.63	27.9324		Panda	DDX3X	150.705		Panda	DDX3X	0.832052	-0.265254	0.203244	-2.29871	0.185344	-2.43172
Panda	EIFA1X	59.1892	13.9901	12.6407		Panda	EIFA1X	85.1328		Panda	EIFA1X	0.695257	-0.524382	0.164333	-2.60531	0.148482	-2.75164
Panda	USP9X	24.73	25.6854	7.86781		Panda	USP9X	24.0844		Panda	USP9X	1.0268	0.0381613	1.06648	0.0928516	0.326677	-1.61406
Panda	KDM6A	7.20316	2.99326	7.61604		Panda	KDM6A	15.7216		Panda	KDM6A	0.458171	-1.12604	0.190392	-2.39296	0.484433	-1.04563
Panda	TMSB4X	6189.46	1996.18	#NUM!		Panda	TMSB4X	1725.95		Panda	TMSB4X	3.58611	1.84242	1.15657	0.209849	#NUM!	#NUM!
Panda	ZFX	23.5134	22.6383	2.73958		Panda	ZFX	11.1866		Panda	ZFX	2.10193	1.07171	2.0237	1.017	0.244899	-2.02974
Panda	HSFY	#NUM!	#NUM!	0		Panda	HSFY	27.6252		Panda	HSFY	#NUM!	#NUM!	#NUM!	#NUM!	0	#NUM!

## Sheet: Supplementary 5b
Supplementary Table 5b. Data used for gene expression by tissue (Fig2c)
		Current/Ancestral Median TPM																		LOG2 Current/Ancestral Median TPM																TISSUE CODE			CHROMOSOME CODE			#¡NUM! =	NA
Species	Gene	Xf Br	Xf Ht	Xf Kd	Xf Lv	Xf Ov	Xm Br	Xm Ht	Xm Kd	Xm Lv	Xm Ts	Ym Br	Ym Ht	Ym Kd	Ym Lv	Ym Ts		Species	Gene	Xf Br	Xf Ht	Xf Kd	Xf Lv	Xf Ov	Xm Br	Xm Ht	Xm Kd	Xm Lv	Xm Ts	Ym Br	Ym Ht	Ym Kd	Ym Lv	Ym Ts		Br	Brain		Xf	X-female		#¡VALOR! =	NA
Human	RPS4X	1.60658	0.928508	0.887159	1.72693	1.32162	0.773046	0.927711	1.45547	1.29685	0.510273	0.753836	0.888843	1.46543	1.16229	0.414748		Human	RPS4X	0.683989	-0.107014	-0.172735	0.788206	0.402304	-0.371375	-0.108252	0.541482	0.37501	-0.970658	-0.407678	-0.17	0.55132	0.216971	-1.26969		Ht	Heart		Xm	X-male
Human	HSFX	1.48411	19.8909	3.16706	2.01908	0.715117	3.35814	1.59242	1.6755	0.172511	0.00932385	6.65184	1.00506	1.84708	0.153514	0.679024		Human	HSFX	0.569594	4.31403	1.66314	1.0137	-0.483749	1.74766	0.671222	0.744594	-2.53524	-6.74486	2.73375	0.00728007	0.885245	-2.70356	-0.558465		Kd	Kidney		Ym	Y-male
Human	RBMX	0.967922	0.711916	1.20821	0.742951	1.438	0.477288	0.539583	2.06192	0.719807	0.502001	0	0	0.0354357	0	0.621376		Human	RBMX	-0.0470368	-0.490222	0.272876	-0.42866	0.524059	-1.06707	-0.890082	1.04399	-0.474319	-0.994237	#NUM!	#NUM!	-4.81865	#NUM!	-0.686461		Lv	Liver
Human	KDM5D	0.691669	0.649718	0.69924	0.615997	0.310043	0.676425	0.433921	0.688956	0.392794	0.377613	0.318421	0.546116	0.476133	0.369681	0.318216		Human	KDM5D	-0.531845	-0.622114	-0.51614	-0.699004	-1.68946	-0.563999	-1.2045	-0.537516	-1.34816	-1.40502	-1.65099	-0.87272	-1.07056	-1.43565	-1.65192		Ov	Ovary
Human	TSPYL2	5.62433	1.28205	0.335135	1.17425	1.08541	6.57121	0.689865	1.01497	0.283016	2.84939	0.0685571	0	0.0185776	0.0599009	7.75426		Human	TSPYL2	2.49168	0.358453	-1.57719	0.231738	0.118244	2.71616	-0.535613	0.0214386	-1.82104	1.51065	-3.86655	#NUM!	-5.75029	-4.06128	2.95499		Ts	Testis
Human	TXLNG	0.684263	0.266432	0.146247	0.619345	0.428653	0.340994	0.210726	0.28132	0.689961	0.0773987	0.300789	0.563446	0.246895	0.650596	0.094056		Human	TXLNG	-0.547377	-1.90816	-2.77352	-0.691186	-1.22212	-1.55218	-2.24656	-1.82971	-0.535412	-3.69155	-1.73318	-0.827651	-2.01803	-0.620167	-3.41034
Human	DDX3X	0.323206	0.313126	0.739789	0.924514	0.578685	0.387004	0.309939	0.355882	0.127434	0.134624	0.205806	0.161252	0.294665	0.168213	0.21499		Human	DDX3X	-1.62947	-1.67518	-0.434814	-0.113233	-0.789151	-1.36958	-1.68994	-1.49053	-2.97218	-2.89299	-2.28064	-2.63261	-1.76285	-2.57164	-2.21766
Human	EIFA1X	0.220148	0.154072	0.461984	0.596957	0.880767	0.332069	0.201406	0.311887	0.439357	0.255564	0.211351	3.16698	0.601729	0.622883	0.292061		Human	EIFA1X	-2.18345	-2.69833	-1.11408	-0.7443	-0.183168	-1.59045	-2.31182	-1.68091	-1.18654	-1.96824	-2.24229	1.66311	-0.732814	-0.682968	-1.77566
Human	USP9X	0.451961	0.416818	0.874783	0.708207	0.409508	0.429087	0.673733	0.497933	0.434132	0.199475	0.487366	0.53992	0.828376	0.37465	0.10877		Human	USP9X	-1.14573	-1.26251	-0.193004	-0.497757	-1.28804	-1.22066	-0.56975	-1.00598	-1.20379	-2.32572	-1.03692	-0.889182	-0.271642	-1.41639	-3.20064
Human	KDM6A	0.541321	0.479177	0.31613	0.634961	0.468355	0.417919	0.353374	0.315072	0.29807	0.238076	0.100299	0.161476	0.168543	0.107895	0.0405054		Human	KDM6A	-0.885445	-1.06137	-1.66141	-0.65526	-1.09433	-1.25871	-1.50073	-1.66625	-1.74628	-2.07051	-3.31762	-2.63061	-2.56881	-3.2123	-4.62574
Human	TMSB4X	1.32	0.69117	0.462602	0.894552	1.78821	0.750126	0.292905	1.33407	0.657834	2.16903	0.00163601	0.000428466	0.0029187	0.000760139	0.0139315		Human	TMSB4X	0.400542	-0.532888	-1.11216	-0.160763	0.838513	-0.414796	-1.77149	0.41584	-0.604204	1.11705	-9.2556	-11.1885	-8.42046	-10.3614	-6.1655
Human	ZFX	0.70158	0.283848	0.180263	0.575101	0.351381	0.211439	0.247708	0.26267	0.390841	0.114282	0.326545	0.30673	0.20742	0.250447	6.54427		Human	ZFX	-0.51132	-1.81681	-2.47183	-0.798113	-1.50889	-2.24169	-2.01329	-1.92867	-1.35535	-3.12933	-1.61465	-1.70496	-2.26937	-1.99742	2.71023
Macaque	RPS4X	7.00221	2.49244	1.92837	2.99921	11.4432	2.28461	2.51134	2.76884	3.15279	0.322494	1.41019	1.78251	2.04898	2.72429	0.318017		Macaque	RPS4X	2.80781	1.31756	0.947378	1.58458	3.51642	1.19195	1.32846	1.46928	1.65663	-1.63265	0.495894	0.83391	1.03491	1.44588	-1.65282
Macaque	HSFX	38.4938	89.3222	13.6416	11.2401	19.4889	17.3367	8.70597	5.00373	2.87107	0.181337	1.41267	1.27959	0.94321	1.49322	0.736221		Macaque	HSFX	5.26655	6.48095	3.76994	3.49058	4.28458	4.11575	3.12201	2.323	1.52159	-2.46326	0.498421	0.355678	-0.0843488	0.578422	-0.44179
Macaque	RBMX	2.40731	2.94462	3.18992	2.5989	5.34119	1.6968	1.27025	2.15592	1.34573	0.666201	0	0	0.00823371	0.00878665	0.190177		Macaque	RBMX	1.26742	1.55808	1.67352	1.3779	2.41716	0.762815	0.345114	1.1083	0.428384	-0.58597	#NUM!	#NUM!	-6.92424	-6.83047	-2.39459
Macaque	KDM5D	2.92748	0.661797	1.41371	0.922769	1.03142	1.61039	0.325795	0.854743	0.804719	0.29364	0.168051	0.305486	0.41248	0.393723	0.257276		Macaque	KDM5D	1.54966	-0.59554	0.499491	-0.115959	0.0446263	0.687412	-1.61797	-0.226438	-0.313442	-1.76788	-2.57303	-1.71082	-1.2776	-1.34475	-1.95861
Macaque	TSPYL2	83.6412	1.36177	3.53383	3.22981	31.2203	26.8789	1.55913	1.20797	0.951526	4.97476	0	0.00907261	0.00408376	0.0198999	1.57632		Macaque	TSPYL2	6.38614	0.445479	1.82123	1.69145	4.96441	4.7484	0.640745	0.272591	-0.0716844	2.31463	#NUM!	-6.78427	-7.93589	-5.6511	0.656557
Macaque	TXLNG	1.02931	0.504798	0.291573	0.772874	0.841901	0.853772	0.896574	0.316442	0.660382	0.153044	1.06848	0.60021	0.545696	0.663688	0.57799		Macaque	TXLNG	0.0416761	-0.986222	-1.77807	-0.371696	-0.248277	-0.228078	-0.157505	-1.65999	-0.598627	-2.70798	0.0955606	-0.736461	-0.873831	-0.591423	-0.790884
Macaque	DDX3X	0.540987	0.4493	0.842954	0.800076	0.904609	0.542168	0.332185	0.652184	0.37853	1.35588	0.205931	0.112035	0.256011	0.120543	0.452371		Macaque	DDX3X	-0.886334	-1.15425	-0.246474	-0.321791	-0.144633	-0.883188	-1.58994	-0.616648	-1.40152	0.439233	-2.27977	-3.15798	-1.96572	-3.05238	-1.14442
Macaque	EIFA1X	0.152684	0.454332	0.673503	0.606895	1.17767	0.516386	0.383429	0.764621	0.957656	0.373115	0.0972813	0.259092	0.51644	0.299389	0.0220748		Macaque	EIFA1X	-2.71138	-1.13818	-0.570243	-0.720482	0.235933	-0.953478	-1.38297	-0.387184	-0.0624202	-1.42231	-3.36169	-1.94846	-0.953327	-1.73991	-5.50146
Macaque	USP9X	0.796628	1.42901	0.575642	0.915593	0.86738	0.561155	0.703593	0.679091	0.972581	0.365057	0.563874	0.554341	0.718971	0.256153	0.0585958		Macaque	USP9X	-0.328022	0.515014	-0.796756	-0.127221	-0.205264	-0.833528	-0.507186	-0.558324	-0.04011	-1.45381	-0.826555	-0.851155	-0.475994	-1.96492	-4.09306
Macaque	KDM6A	0.258396	0.575411	0.58559	0.674074	1.30614	0.444536	0.375718	0.330569	0.524201	0.183576	0.31601	0.364585	0.237309	0.36656	0.105007		Macaque	KDM6A	-1.95234	-0.797335	-0.772038	-0.569022	0.385305	-1.16963	-1.41228	-1.59698	-0.931808	-2.44555	-1.66196	-1.45567	-2.07516	-1.44788	-3.25145
Macaque	TMSB4X	0	0	0	0	0	0	0	0	0	0	0.00195033	0.00018854	0.000753175	0.000131705	0.00106605		Macaque	TMSB4X	#NUM!	#NUM!	#NUM!	#NUM!	#NUM!	#NUM!	#NUM!	#NUM!	#NUM!	#NUM!	-9.00207	-12.3728	-10.3747	-12.8904	-9.87351
Macaque	ZFX	0.0887318	0.543556	0.291914	0.603274	0.310527	0.291623	0.35284	0.104297	0.293776	0.123571	0.519861	0.309574	0.428511	0.455841	0.246908		Macaque	ZFX	-3.49441	-0.879499	-1.77638	-0.729114	-1.68721	-1.77783	-1.50292	-3.26123	-1.76721	-3.01658	-0.943801	-1.69164	-1.2226	-1.1334	-2.01796
Marmoset	RPS4X	0.00313477	0.00223204	0.00416171	0.00785574	0.00442689	0.0064216	0.00253537	0.00167677	0	0.0356231	0.747635	0.261054	0.298217	0.428877	0.121416		Marmoset	RPS4X	-8.31742	-8.80742	-7.90861	-6.99204	-7.81949	-7.28285	-8.62359	-9.2201	#NUM!	-4.81104	-0.419594	-1.93758	-1.74557	-1.22136	-3.04197
Marmoset	RBMX	0.0209326	0	0.0242986	0	0.0175925	0.0198965	0.00880602	0.0157107	0.0123973	0.012076	0	0	0	0	0.725077		Marmoset	RBMX	-5.57811	#NUM!	-5.36298	#NUM!	-5.82889	-5.65134	-6.82729	-5.99211	-6.33383	-6.37171	#NUM!	#NUM!	#NUM!	#NUM!	-0.463794
Marmoset	KDM5D	1.93103	0.722567	1.82293	1.43246	0.808247	2.06583	0.447059	0.830464	0.930384	0.447926	0.782405	0.443272	0.454949	0.62883	0.192051		Marmoset	KDM5D	0.949373	-0.468796	0.866256	0.518496	-0.307132	1.04672	-1.16146	-0.26801	-0.104102	-1.15867	-0.354012	-1.17374	-1.13622	-0.669258	-2.38044
Marmoset	TSPYL2	31.1814	1.39745	2.22096	0.850881	17.5261	18.5328	0.571828	0.541847	0.271451	3.80055	0	0	0	0	1.39263		Marmoset	TSPYL2	4.96261	0.482793	1.15118	-0.23297	4.13143	4.21201	-0.806347	-0.884042	-1.88124	1.92621	#NUM!	#NUM!	#NUM!	#NUM!	0.477813
Marmoset	DDX3X	0.821579	0.567729	0.746335	0.973428	1.05384	0.806616	0.431454	0.786679	0.589652	0.2614	0.215916	0.0794736	0.171238	0.11299	0.135943		Marmoset	DDX3X	-0.283529	-0.816725	-0.422105	-0.0388541	0.0756529	-0.310046	-1.21272	-0.346153	-0.762065	-1.93567	-2.21146	-3.65338	-2.54593	-3.14573	-2.87893
Marmoset	EIFA1X	0.861403	0.887569	1.11206	0.767026	1.67216	1.17699	1.05696	1.82289	1.91639	0.678912	0.00311436	0.00172641	0.00130419	0.00345965	0.183291		Marmoset	EIFA1X	-0.215239	-0.172068	0.153239	-0.382652	0.741709	0.235105	0.0799144	0.866228	0.938394	-0.558704	-8.32685	-9.17801	-9.58263	-8.17516	-2.44779
Marmoset	USP9X	1.0842	0.70275	0.733198	1.68419	1.27975	0.832812	1.12248	1.27387	1.25692	0.284186	0.0824294	0.107614	0.104538	0.053047	0.00717671		Marmoset	USP9X	0.116628	-0.508916	-0.447726	0.752052	0.355863	-0.263936	0.166695	0.349214	0.329898	-1.81509	-3.6007	-3.21606	-3.2579	-4.23659	-7.12246
Marmoset	KDM6A	0.440758	0.350834	0.342089	0.414333	0.29705	0.352501	0.214902	0.187996	0.306119	0.0710944	0.297231	0.385655	0.267613	0.445336	0.0312495		Marmoset	KDM6A	-1.18194	-1.51114	-1.54756	-1.27114	-1.75122	-1.5043	-2.21825	-2.41122	-1.70784	-3.81412	-1.75034	-1.37462	-1.90178	-1.16703	-5.00002
Marmoset	ZFX	0.805484	0.685217	0.618835	0.648111	0.771029	0.624295	0.482722	0.287461	0.313524	0.280059	0.997773	0.41739	0.345162	0.564048	0.183009		Marmoset	ZFX	-0.312073	-0.545367	-0.692374	-0.625686	-0.375144	-0.679701	-1.05073	-1.79856	-1.67335	-1.8362	-0.00321658	-1.26053	-1.53466	-0.82611	-2.45001
Mouselemur	RPS4X	#VALUE!	#VALUE!	#VALUE!	#VALUE!	#VALUE!	0.529446	#VALUE!	0.258154	0.967491	#VALUE!	0.815754	#VALUE!	0.403558	0.587761	#VALUE!		Mouselemur	RPS4X	#VALUE!	#VALUE!	#VALUE!	#VALUE!	#VALUE!	-0.917443	#VALUE!	-1.9537	-0.0476805	#VALUE!	-0.293795	#VALUE!	-1.30915	-0.766699	#VALUE!
Mouselemur	HSFX	#VALUE!	#VALUE!	#VALUE!	#VALUE!	#VALUE!	0	#VALUE!	0	0	#VALUE!	6.01257	#VALUE!	4.507	1.33714	#VALUE!		Mouselemur	HSFX	#VALUE!	#VALUE!	#VALUE!	#VALUE!	#VALUE!	#NUM!	#VALUE!	#NUM!	#NUM!	#VALUE!	2.58798	#VALUE!	2.17217	0.419155	#VALUE!
Mouselemur	KDM5D	#VALUE!	#VALUE!	#VALUE!	#VALUE!	#VALUE!	0.749002	#VALUE!	0.646442	0.417355	#VALUE!	0.844758	#VALUE!	0.625679	1.32932	#VALUE!		Mouselemur	KDM5D	#VALUE!	#VALUE!	#VALUE!	#VALUE!	#VALUE!	-0.416958	#VALUE!	-0.629408	-1.26065	#VALUE!	-0.243389	#VALUE!	-0.676506	0.410694	#VALUE!
Mouselemur	UBA1	#VALUE!	#VALUE!	#VALUE!	#VALUE!	#VALUE!	0.414839	#VALUE!	0.649618	0.930089	#VALUE!	0.0371841	#VALUE!	0.0357138	0.0553018	#VALUE!		Mouselemur	UBA1	#VALUE!	#VALUE!	#VALUE!	#VALUE!	#VALUE!	-1.26938	#VALUE!	-0.622337	-0.104559	#VALUE!	-4.74917	#VALUE!	-4.80738	-4.17653	#VALUE!
Mouselemur	EIF2S3X	#VALUE!	#VALUE!	#VALUE!	#VALUE!	#VALUE!	0.680308	#VALUE!	0.475546	0.861001	#VALUE!	0.307944	#VALUE!	0.24056	0.482908	#VALUE!		Mouselemur	EIF2S3X	#VALUE!	#VALUE!	#VALUE!	#VALUE!	#VALUE!	-0.555739	#VALUE!	-1.07234	-0.215913	#VALUE!	-1.69926	#VALUE!	-2.05553	-1.05018	#VALUE!
Mouselemur	TXLNG	#VALUE!	#VALUE!	#VALUE!	#VALUE!	#VALUE!	1.47982	#VALUE!	0.821957	1.10715	#VALUE!	0.343696	#VALUE!	0.123774	0.386796	#VALUE!		Mouselemur	TXLNG	#VALUE!	#VALUE!	#VALUE!	#VALUE!	#VALUE!	0.565425	#VALUE!	-0.282866	0.146845	#VALUE!	-1.5408	#VALUE!	-3.01422	-1.37036	#VALUE!
Mouselemur	DDX3X	#VALUE!	#VALUE!	#VALUE!	#VALUE!	#VALUE!	0.239321	#VALUE!	0.57255	0.23041	#VALUE!	0.298871	#VALUE!	0.359162	0.199829	#VALUE!		Mouselemur	DDX3X	#VALUE!	#VALUE!	#VALUE!	#VALUE!	#VALUE!	-2.06298	#VALUE!	-0.804526	-2.11773	#VALUE!	-1.74241	#VALUE!	-1.47729	-2.32316	#VALUE!
Mouselemur	EIFA1X	#VALUE!	#VALUE!	#VALUE!	#VALUE!	#VALUE!	0.369491	#VALUE!	0.506165	0.513621	#VALUE!	0.199802	#VALUE!	0.327476	0.547264	#VALUE!		Mouselemur	EIFA1X	#VALUE!	#VALUE!	#VALUE!	#VALUE!	#VALUE!	-1.43639	#VALUE!	-0.982321	-0.961224	#VALUE!	-2.32335	#VALUE!	-1.61054	-0.86969	#VALUE!
Mouselemur	USP9X	#VALUE!	#VALUE!	#VALUE!	#VALUE!	#VALUE!	2.13583	#VALUE!	1.7632	2.62689	#VALUE!	1.28194	#VALUE!	0.842465	0.755564	#VALUE!		Mouselemur	USP9X	#VALUE!	#VALUE!	#VALUE!	#VALUE!	#VALUE!	1.0948	#VALUE!	0.818197	1.39336	#VALUE!	0.358325	#VALUE!	-0.247311	-0.404374	#VALUE!
Mouselemur	KDM6A	#VALUE!	#VALUE!	#VALUE!	#VALUE!	#VALUE!	0.542539	#VALUE!	0.362203	0.390161	#VALUE!	0.95809	#VALUE!	0.777871	0.685767	#VALUE!		Mouselemur	KDM6A	#VALUE!	#VALUE!	#VALUE!	#VALUE!	#VALUE!	-0.882202	#VALUE!	-1.46513	-1.35786	#VALUE!	-0.061767	#VALUE!	-0.362398	-0.544209	#VALUE!
Mouselemur	TMSB4X	#VALUE!	#VALUE!	#VALUE!	#VALUE!	#VALUE!	0	#VALUE!	0	0	#VALUE!	0.00160201	#VALUE!	0.000194276	0.000344399	#VALUE!		Mouselemur	TMSB4X	#VALUE!	#VALUE!	#VALUE!	#VALUE!	#VALUE!	#NUM!	#VALUE!	#NUM!	#NUM!	#VALUE!	-9.2859	#VALUE!	-12.3296	-11.5036	#VALUE!
Mouselemur	ZFX	#VALUE!	#VALUE!	#VALUE!	#VALUE!	#VALUE!	1.02842	#VALUE!	0.409954	0.431841	#VALUE!	1.80202	#VALUE!	0.738359	0.465941	#VALUE!		Mouselemur	ZFX	#VALUE!	#VALUE!	#VALUE!	#VALUE!	#VALUE!	0.0404331	#VALUE!	-1.28647	-1.21143	#VALUE!	0.849612	#VALUE!	-0.437606	-1.10178	#VALUE!
Treeshrew	RPS4X	1.08197	0.993122	0.785335	1.37484	#VALUE!	1.00146	1.04753	0.952722	1.57303	0.213095	3.10612	1.96432	0.853116	2.7085	0.630875		Treeshrew	RPS4X	0.113658	-0.009957	-0.34862	0.459261	#VALUE!	0.00210045	0.0669916	-0.0698725	0.653551	-2.23043	1.63511	0.974034	-0.229186	1.4375	-0.664574
Treeshrew	HSFX	3.65192	1.28999	0.993513	0.654959	#VALUE!	2.06901	0.558233	0.483714	0.0973676	0.154051	0.121287	0.55358	0.102789	0	1.38017		Treeshrew	HSFX	1.86866	0.367362	-0.00938992	-0.610524	#VALUE!	1.04894	-0.841059	-1.04777	-3.36041	-2.69852	-3.0435	-0.853138	-3.28224	#NUM!	0.464844
Treeshrew	RBMX	2.05067	1.785	1.82975	2.01991	#VALUE!	1.80959	0.765717	1.39311	1.1186	0.354896	0.00809768	0.00514249	0.0196791	0.00456704	0		Treeshrew	RBMX	1.03609	0.835924	0.87165	1.01429	#VALUE!	0.85566	-0.385117	0.478307	0.16169	-1.49453	-6.94828	-7.60332	-5.66719	-7.77453	#NUM!
Treeshrew	CULB4	1.29487	0.899826	1.77044	1.14647	#VALUE!	1.06892	0.682525	1.77042	1.02437	0.333668	2.26095	3.69878	2.53273	3.43267	0.768715		Treeshrew	CULB4	0.372803	-0.152282	0.824106	0.197196	#VALUE!	0.0961557	-0.551046	0.82409	0.03474	-1.58351	1.17693	1.88705	1.34069	1.77933	-0.379479
Treeshrew	KDM5D	1.31764	0.773737	1.00145	0.971882	#VALUE!	0.822194	0.441372	0.622857	0.806581	0.228869	0.47511	0.200004	0.572494	0.684026	0.308603		Treeshrew	KDM5D	0.397953	-0.370085	0.00208923	-0.0411477	#VALUE!	-0.282449	-1.17993	-0.683026	-0.310109	-2.12741	-1.07367	-2.3219	-0.804668	-0.547877	-1.69618
Treeshrew	UBA1	0.90394	0.561054	0.865957	1.25564	#VALUE!	0.573329	0.36632	0.612201	0.739903	0.437439	0.00643755	0.000888634	0.00143263	0.00322261	0.215561		Treeshrew	UBA1	-0.145701	-0.833788	-0.207633	0.32842	#VALUE!	-0.802565	-1.44883	-0.707922	-0.434591	-1.19285	-7.27927	-10.1361	-9.44712	-8.27756	-2.21383
Treeshrew	TSPYL2	2.92739	0.11799	0.0543138	0.118813	#VALUE!	2.05617	0.0539824	0.0471618	0.0814854	0.229704	0	0	0	0.00532842	0.544572		Treeshrew	TSPYL2	1.54961	-3.08326	-4.20254	-3.07324	#VALUE!	1.03996	-4.21137	-4.40624	-3.61732	-2.12215	#NUM!	#NUM!	#NUM!	-7.55208	-0.876804
Treeshrew	EIF2S3X	0.563704	0.83463	0.572572	0.68026	#VALUE!	0.326945	0.286171	0.365229	0.329182	0.265218	0.710248	0.514079	0.660179	0.582449	0.488603		Treeshrew	EIF2S3X	-0.82699	-0.260791	-0.804471	-0.555843	#VALUE!	-1.61288	-1.80505	-1.45313	-1.60304	-1.91475	-0.493606	-0.959939	-0.59907	-0.779796	-1.03327
Treeshrew	TXLNG	0.801518	0.740348	0.578847	0.964486	#VALUE!	0.597985	0.383763	0.323819	0.998114	0.0667719	0.545781	0.335843	0.18073	0.508239	0.18146		Treeshrew	TXLNG	-0.319194	-0.433724	-0.788747	-0.0521676	#VALUE!	-0.741819	-1.38171	-1.62674	-0.00272352	-3.90461	-0.873606	-1.57414	-2.46809	-0.976422	-2.46228
Treeshrew	EIFA1X	0.537341	0.294385	1.2762	1.22281	#VALUE!	0.734948	0.382026	0.926884	0.888276	0.347034	11.6489	8.3361	9.29383	27.0881	3.89187		Treeshrew	EIFA1X	-0.89609	-1.76422	0.351852	0.290205	#VALUE!	-0.444286	-1.38826	-0.10954	-0.17092	-1.52685	3.54212	3.05937	3.21627	4.75959	1.96046
Treeshrew	USP9X	0.897277	0.56906	0.760139	0.622431	#VALUE!	0.732822	0.624863	0.654775	0.692835	0.139944	0.413714	0.242186	0.39807	0.447775	0.140105		Treeshrew	USP9X	-0.156374	-0.813348	-0.395666	-0.684015	#VALUE!	-0.448464	-0.678388	-0.610929	-0.529416	-2.83708	-1.27329	-2.04581	-1.3289	-1.15915	-2.83542
Treeshrew	KDM6A	1.059	0.65333	0.674446	0.561116	#VALUE!	0.64715	0.400139	0.41273	0.498187	0.0884413	0.402977	0.221058	0.315894	0.391342	0.070528		Treeshrew	KDM6A	0.0827052	-0.614116	-0.568224	-0.83363	#VALUE!	-0.627827	-1.32143	-1.27673	-1.00524	-3.49914	-1.31123	-2.1775	-1.66249	-1.3535	-3.82566
Treeshrew	TMSB4X	1.49109	1.11155	1.19342	4.69244	#VALUE!	1.77816	1.40582	1.54861	1.55688	1.66295	0.000712144	0.000158892	0.00159876	0.000422357	0.00104754		Treeshrew	TMSB4X	0.576366	0.152579	0.2551	2.23034	#VALUE!	0.830384	0.491417	0.630972	0.638656	0.733744	-10.4555	-12.6197	-9.28883	-11.2092	-9.89877
Treeshrew	ZFX	1.11235	0.635338	0.635399	0.54325	#VALUE!	0.788278	0.25173	0.411567	0.466492	0.509259	1.20986	0.338668	0.638699	0.865007	0.648269		Treeshrew	ZFX	0.153605	-0.654405	-0.654265	-0.880311	#VALUE!	-0.343223	-1.99005	-1.2808	-1.10008	-0.973528	0.274838	-1.56206	-0.646792	-0.209216	-0.625335
Treeshrew	DDX3Y	#VALUE!	#VALUE!	#VALUE!	#VALUE!	#VALUE!	#VALUE!	#VALUE!	#VALUE!	#VALUE!	#VALUE!	1.24751	0.85499	1.0636	1.14388	1.16389		Treeshrew	DDX3Y	#VALUE!	#VALUE!	#VALUE!	#VALUE!	#VALUE!	#VALUE!	#VALUE!	#VALUE!	#VALUE!	#VALUE!	0.319052	-0.22602	0.0889573	0.193933	0.218954
Mouse	RBMX	0.782933	0.684544	1.51653	0.885201	1.58577	0.575785	0.399947	0.643778	0.375951	0.168052	0.000677087	0	0.00084379	0	1.43182		Mouse	RBMX	-0.35304	-0.546784	0.600772	-0.175923	0.66518	-0.796398	-1.32212	-0.635365	-1.41138	-2.57302	-10.5284	#NUM!	-10.2108	#NUM!	0.517851
Mouse	KDM5D	0.706987	0.721862	0.917726	0.922115	0.535269	0.537693	0.477081	0.631129	0.739371	0.194573	0.226905	0.174542	0.272116	0.428191	0.549569		Mouse	KDM5D	-0.500244	-0.470204	-0.123865	-0.116981	-0.901663	-0.895146	-1.06769	-0.663993	-0.43563	-2.36161	-2.13984	-2.51835	-1.87771	-1.22367	-0.863627
Mouse	UBA1	1.40744	1.05289	1.73533	1.98713	1.51028	0.930364	0.74981	1.45688	1.86638	0.58694	0.00196232	0.00100543	0.00173156	0.00480417	0.0936501		Mouse	UBA1	0.493074	0.0743538	0.795207	0.990686	0.594812	-0.104132	-0.415404	0.542882	0.900239	-0.768715	-8.99323	-9.95798	-9.17371	-7.7015	-3.41658
Mouse	TSPYL2	9.84471	0.665498	0.905143	0.830323	8.30242	6.49631	0.497978	0.425143	0.518256	1.59066	0.0324048	0.00244749	0.00303563	0	0.283322		Mouse	TSPYL2	3.29935	-0.587495	-0.143783	-0.268256	3.05353	2.69962	-1.00585	-1.23398	-0.948264	0.669626	-4.94765	-8.67448	-8.36379	#NUM!	-1.81948
Mouse	EIF2S3X	1.30695	1.12307	0.899262	0.91029	1.21543	1.02375	0.519664	0.784959	0.731589	0.122471	0.611485	0.639656	0.739667	0.999118	0.981086		Mouse	EIF2S3X	0.386206	0.167453	-0.153186	-0.135602	0.28147	0.0338675	-0.944349	-0.34931	-0.450894	-3.02949	-0.70961	-0.644631	-0.435051	-0.00127336	-0.0275488
Mouse	DDX3X	0.8435	0.782925	1.38089	1.18039	1.33977	0.741377	0.47752	1.16005	0.652203	0.0934869	0.141489	0.259447	0.253927	0.169923	0.0239603		Mouse	DDX3X	-0.24554	-0.353054	0.465598	0.239265	0.421982	-0.431721	-1.06637	0.21419	-0.616608	-3.41909	-2.82124	-1.94649	-1.97752	-2.55705	-5.38321
Mouse	USP9X	2.11943	1.7341	2.0409	1.035	1.49361	1.51759	1.51168	2.31642	1.26646	0.357168	0.00269563	0.00331701	0.00146062	0.00172041	0.0609948		Mouse	USP9X	1.08368	0.794189	1.02921	0.0496275	0.578803	0.601784	0.59615	1.21189	0.340806	-1.48533	-8.53516	-8.2359	-9.4192	-9.18303	-4.03517
Mouse	KDM6A	0.698032	0.636268	0.532673	0.54147	1.18968	0.342434	0.312383	0.381107	0.392655	0.0879275	0.458222	0.51358	0.582406	0.770627	0.0571652		Mouse	KDM6A	-0.518635	-0.652294	-0.908679	-0.885048	0.250579	-1.5461	-1.67861	-1.39173	-1.34867	-3.50754	-1.12588	-0.961339	-0.779904	-0.375896	-4.12872
Mouse	ZFX	0.570493	0.721268	0.654462	0.405757	0.73818	0.51284	0.507225	0.581683	0.362205	0.2035	0	0	0	0	0.620819		Mouse	ZFX	-0.80972	-0.471393	-0.611618	-1.30131	-0.437955	-0.963418	-0.979303	-0.781695	-1.46512	-2.2969	#NUM!	#NUM!	#NUM!	#NUM!	-0.687755
Rat	RPS4X	1.21125	1.57789	1.1103	3.16365	4.32992	2.10233	3.0657	1.98928	4.27211	0.198725	0.00239467	0.00850628	0.0182678	0.0125917	0.192921		Rat	RPS4X	0.276494	0.657998	0.150952	1.66159	2.11434	1.07199	1.61622	0.992248	2.09495	-2.33115	-8.70596	-6.87726	-5.77455	-6.31138	-2.37392
Rat	RBMX	0.975528	0.747312	1.20773	0.90662	1.58125	0.627068	0.432204	0.746677	0.599745	0.112196	0	0	0.00112188	0	0.313699		Rat	RBMX	-0.0357442	-0.420218	0.272302	-0.14143	0.661066	-0.673306	-1.21022	-0.421444	-0.737578	-3.15591	#NUM!	#NUM!	-9.79987	#NUM!	-1.67255
Rat	KDM5D	0.92364	1.01251	1.44634	2.02683	0.843751	1.1546	0.613448	0.957675	1.40407	0.278754	0.458384	0.225384	0.423304	0.529085	0.0905509		Rat	KDM5D	-0.114598	0.0179305	0.532408	1.01922	-0.245111	0.207396	-0.704986	-0.062392	0.489618	-1.84294	-1.12537	-2.14954	-1.24023	-0.918428	-3.46513
Rat	UBA1	1.25234	1.10352	1.46665	2.21972	1.04149	0.89938	0.831403	1.21092	1.49914	0.225169	0.000592334	0	0.0104312	0.00429668	0.430719		Rat	UBA1	0.324621	0.142116	0.552526	1.15038	0.0586482	-0.152997	-0.26638	0.276102	0.584131	-2.15092	-10.7213	#NUM!	-6.58295	-7.86256	-1.21518
Rat	TSPYL2	5.78815	0.467056	0.757129	2.47199	3.20165	4.29245	0.217925	0.28361	0.550815	0.688426	0.0124577	0	0.00882557	0	0.344414		Rat	TSPYL2	2.5331	-1.09833	-0.401389	1.30567	1.67881	2.1018	-2.1981	-1.81802	-0.860361	-0.538626	-6.32681	#NUM!	-6.8241	#NUM!	-1.53779
Rat	EIF2S3X	0.948748	0.658626	0.485495	0.575092	1.10179	0.800364	0.344803	0.572277	0.420523	0.334143	1.04732	0.443432	0.691456	0.774444	0.354218		Rat	EIF2S3X	-0.0759032	-0.60247	-1.04247	-0.798135	0.139849	-0.321272	-1.53616	-0.805215	-1.24974	-1.58146	0.0666993	-1.17322	-0.53229	-0.368767	-1.49729
Rat	DDX3X	0.628146	0.457688	0.683289	0.80949	0.887435	0.607428	0.360344	0.865987	0.53706	0.0880091	0.184385	0.138926	0.172359	0.194905	0.026397		Rat	DDX3X	-0.670829	-1.12756	-0.549432	-0.304915	-0.172287	-0.719215	-1.47255	-0.207582	-0.896844	-3.5062	-2.43921	-2.84761	-2.53651	-2.35915	-5.24348
Rat	USP9X	1.75065	0.801046	0.950805	0.842371	1.04322	1.37783	1.02015	1.09529	0.868249	0.191361	0.0157386	0.00839131	0.014518	0.0276852	0.177207		Rat	USP9X	0.807895	-0.320042	-0.072779	-0.247473	0.0610463	0.462402	0.0287776	0.131308	-0.20382	-2.38563	-5.98955	-6.89689	-6.10602	-5.17474	-2.49649
Rat	KDM6A	0.335534	0.294701	0.365915	0.555944	0.699488	0.223059	0.202965	0.240484	0.390833	0.0420067	0.194068	0.225895	0.224473	0.273975	0.0749693		Rat	KDM6A	-1.57547	-1.76268	-1.45042	-0.84699	-0.515629	-2.16451	-2.3007	-2.05598	-1.35538	-4.57324	-2.36537	-2.14628	-2.15538	-1.86789	-3.73756
Rat	ZFX	0.273784	0.218574	0.181752	0.192607	0.327253	0.33523	0.258705	0.241207	0.279082	0.0957441	0	0	0	0	0.150384		Rat	ZFX	-1.86889	-2.19381	-2.45996	-2.37627	-1.61152	-1.57678	-1.95062	-2.05166	-1.84124	-3.38467	#NUM!	#NUM!	#NUM!	#NUM!	-2.73328
Guineapig	RBMX	3.8705	#VALUE!	5.00408	#VALUE!	3.99447	2.5643	1.25259	1.66061	1.18687	0.592388	0	0	0.0188596	0	0.0962104		Guineapig	RBMX	1.95252	#VALUE!	2.3231	#VALUE!	1.99801	1.35856	0.32491	0.731718	0.247163	-0.755385	#NUM!	#NUM!	-5.72856	#NUM!	-3.37766
Guineapig	UBA1	1.35724	#VALUE!	0.21552	#VALUE!	0.609843	0.668995	0.756135	0.883351	0.51887	0.209961	0.0216224	0.0252747	0.0149055	0.12487	0.107201		Guineapig	UBA1	0.440673	#VALUE!	-2.2141	#VALUE!	-0.71349	-0.579932	-0.403285	-0.178942	-0.946555	-2.25181	-5.53133	-5.30616	-6.06801	-3.0015	-3.22162
Guineapig	TSPYL2	2.10453	#VALUE!	0.136409	#VALUE!	1.05884	2.26766	0.13068	0.180183	0.262436	0.476868	0.00308657	0	0.510629	0.00272198	0.348995		Guineapig	TSPYL2	1.0735	#VALUE!	-2.87399	#VALUE!	0.0824836	1.1812	-2.93589	-2.47247	-1.92996	-1.06834	-8.33978	#NUM!	-0.969653	-8.52113	-1.51872
Guineapig	EIF2S3X	1.73307	#VALUE!	1.12288	#VALUE!	1.906	1.52044	0.689647	0.724855	0.917511	0.2357	2.60864	0.84595	0.441415	0.588859	0.232676		Guineapig	EIF2S3X	0.793328	#VALUE!	0.167198	#VALUE!	0.930547	0.60449	-0.536069	-0.464236	-0.124203	-2.08497	1.3833	-0.241356	-1.17979	-0.764006	-2.10361
Guineapig	DDX3X	1.153	#VALUE!	2.25146	#VALUE!	1.27444	1.3285	0.893817	1.55517	1.08856	0.21482	0.0259535	0.00681771	0.023654	0.0132384	0.0819315		Guineapig	DDX3X	0.205397	#VALUE!	1.17086	#VALUE!	0.349859	0.409794	-0.161949	0.637069	0.122425	-2.2188	-5.26793	-7.1965	-5.40177	-6.23912	-3.60944
Guineapig	USP9X	6.06288	#VALUE!	3.97692	#VALUE!	1.35793	4.10319	3.08139	2.71443	2.92046	0.244786	0.388714	0.133756	0.148073	0.0980855	0.0408366		Guineapig	USP9X	2.6	#VALUE!	1.99165	#VALUE!	0.441412	2.03674	1.62358	1.44065	1.54619	-2.03041	-1.36322	-2.90233	-2.75562	-3.34982	-4.61399
Guineapig	KDM6A	2.13866	#VALUE!	1.90998	#VALUE!	1.08707	1.02882	0.755122	0.629272	0.604436	0.115499	1.02878	1.01121	0.405172	0.468738	0.0859836		Guineapig	KDM6A	1.09671	#VALUE!	0.93356	#VALUE!	0.120449	0.0409853	-0.405219	-0.668244	-0.726339	-3.11404	0.0409289	0.0160792	-1.30339	-1.09315	-3.53979
Guineapig	ZFX	3.08596	#VALUE!	2.27816	#VALUE!	1.44574	2.59169	1.04042	0.695065	0.860294	0.51114	2.13918	0.7666	0.47474	0.608124	0.159305		Guineapig	ZFX	1.62572	#VALUE!	1.18787	#VALUE!	0.531811	1.37389	0.0571669	-0.524781	-0.217098	-0.96821	1.09706	-0.383455	-1.07479	-0.717562	-2.65013
Guineapig	HSFY	#VALUE!	#VALUE!	#VALUE!	#VALUE!	#VALUE!	#VALUE!	#VALUE!	#VALUE!	#VALUE!	#VALUE!	254.169	177.363	189.869	101.893	1.00271		Guineapig	HSFY	#VALUE!	#VALUE!	#VALUE!	#VALUE!	#VALUE!	#VALUE!	#VALUE!	#VALUE!	#VALUE!	#VALUE!	7.98965	7.47056	7.56886	6.67092	0.00390403
Hamster	RPS4X	1.64532	1.33234	0.792642	1.86021	2.8054	1.60511	3.9771	1.38113	2.17291	0.236897	0.00237038	0.0013439	0	0.000649255	0		Hamster	RPS4X	0.71837	0.413964	-0.335259	0.895467	1.48821	0.68267	1.99172	0.465848	1.11963	-2.07767	-8.72067	-9.53936	#NUM!	-10.5889	#NUM!
Hamster	RBMX	0.712484	0.367372	0.423182	0.615358	0.447357	0.428029	0.313031	0.489213	0.327292	0.10112	0	0	0	0	0.14022		Hamster	RBMX	-0.489071	-1.44469	-1.24065	-0.700501	-1.1605	-1.22422	-1.67562	-1.03146	-1.61135	-3.30587	#NUM!	#NUM!	#NUM!	#NUM!	-2.83424
Hamster	KDM5D	0.700048	0.417454	0.989449	1.09347	0.453526	0.381681	0.400668	0.540764	0.701933	0.198164	0.395281	0.150078	0.272051	0.506177	0.0484621		Hamster	KDM5D	-0.514473	-1.26031	-0.0153022	0.12891	-1.14074	-1.38956	-1.31952	-0.886929	-0.510595	-2.33523	-1.33905	-2.73622	-1.87805	-0.982286	-4.367
Hamster	UBA1	1.5609	1.38443	1.80876	2.99248	0.856311	0.959887	1.03203	1.43598	2.14561	0.605592	0.00311071	0.0355289	0.165328	0.00105175	0.515781		Hamster	UBA1	0.642378	0.469297	0.855	1.58134	-0.223793	-0.0590631	0.0454808	0.522037	1.10139	-0.723581	-8.32854	-4.81486	-2.59659	-9.89299	-0.955169
Hamster	TSPYL2	8.74831	0.353611	0.370205	0.749895	10.7261	9.8141	0.630502	0.427238	0.582899	0.486887	0.00979024	0.0252793	0.00949302	0	1.6754		Hamster	TSPYL2	3.12901	-1.49976	-1.4336	-0.415239	3.42305	3.29486	-0.665427	-1.22689	-0.778681	-1.03834	-6.67444	-5.3059	-6.71892	#NUM!	0.744503
Hamster	EIF2S3X	1.38235	1.48135	0.518656	1.05922	1.74849	1.63511	0.532859	0.684963	1.17876	0.0783785	0.139106	0.07927	0.0844676	0.0785114	0.544346		Hamster	EIF2S3X	0.46712	0.566914	-0.947151	0.0829976	0.806112	0.709386	-0.908174	-0.545903	0.237266	-3.6734	-2.84574	-3.65708	-3.56546	-3.67095	-0.877404
Hamster	DDX3X	1.22085	0.927409	0.976876	1.56898	1.10041	1.09174	0.145208	0.658987	0.602985	0.122778	0.11081	0.0386242	0.0455566	0.0206545	0.610617		Hamster	DDX3X	0.287881	-0.108722	-0.0337526	0.649824	0.138037	0.126633	-2.7838	-0.601679	-0.729806	-3.02588	-3.17384	-4.69435	-4.4562	-5.5974	-0.71166
Hamster	USP9X	1.75288	1.28672	0.946803	1.51366	1.42474	2.13505	0.448177	0.965563	1.12217	0.414058	0.265749	0.0691473	0.127931	0.0753499	0.0591367		Hamster	USP9X	0.809725	0.363698	-0.0788631	0.598042	0.510701	1.09427	-1.15786	-0.0505576	0.166294	-1.2721	-1.91187	-3.85418	-2.96656	-3.73025	-4.0798
Hamster	KDM6A	1.29058	1.15239	0.908214	1.22613	2.14619	0.584933	0.564639	0.537381	0.706835	0.125886	0.781301	0.507861	0.818964	0.911731	0.117183		Hamster	KDM6A	0.368019	0.204632	-0.138895	0.294109	1.10178	-0.773657	-0.824599	-0.895982	-0.500554	-2.98981	-0.35605	-0.977495	-0.288128	-0.13332	-3.09317
Hamster	ZFX	1.00595	0.652264	0.76821	0.797237	1.09928	1.32906	0.58644	0.745788	0.592316	0.240013	0.015359	0.00150796	0	0	0.438209		Hamster	ZFX	0.00855872	-0.616471	-0.380428	-0.32692	0.136554	0.410406	-0.769945	-0.423163	-0.755561	-2.05882	-6.02478	-9.37319	#NUM!	#NUM!	-1.19031
Hamster	HSFY	#VALUE!	#VALUE!	#VALUE!	#VALUE!	#VALUE!	#VALUE!	#VALUE!	#VALUE!	#VALUE!	#VALUE!	0.256131	2.06563	0	0.217631	2.00294		Hamster	HSFY	#VALUE!	#VALUE!	#VALUE!	#VALUE!	#VALUE!	#VALUE!	#VALUE!	#VALUE!	#VALUE!	#VALUE!	-1.96504	1.04658	#NUM!	-2.20004	1.00212
Rabbit	RPS4X	1.69838	1.29315	1.07474	2.41054	4.58059	1.77536	2.16506	1.20835	1.80534	2.31555	0.00619456	0	0	0.00214435	0.00328732		Rabbit	RPS4X	0.764162	0.370886	0.103991	1.26935	2.19553	0.828114	1.11441	0.273042	0.85227	1.21136	-7.33478	#NUM!	#NUM!	-8.86524	-8.24887
Rabbit	RBMX	3.16219	2.77697	3.83749	4.70587	5.29843	2.3774	1.33602	1.97618	1.63339	1.99671	0.00128719	0.000642842	0	0	0.164101		Rabbit	RBMX	1.66093	1.47351	1.94016	2.23446	2.40557	1.24938	0.417942	0.982714	0.707873	0.997623	-9.60156	-10.6032	#NUM!	#NUM!	-2.60734
Rabbit	KMD5D	2.15001	0.513251	1.50247	1.26478	0.891591	2.5832	0.817808	1.24196	0.965987	1.55674	0.0280821	0	0	0	0.00897799		Rabbit	KMD5D	1.10434	-0.962263	0.587332	0.338882	-0.165546	1.36916	-0.290165	0.312617	-0.0499247	0.638526	-5.15421	#NUM!	#NUM!	#NUM!	-6.79939
Rabbit	UBA1	1.35944	0.547258	1.38237	1.76579	0.715727	0.965424	0.516522	1.04609	1.29793	0.605106	0.138433	0.0722364	0.0399226	0.137062	0.960471		Rabbit	UBA1	0.443008	-0.869707	0.467141	0.820313	-0.482519	-0.0507655	-0.953099	0.0650062	0.37621	-0.72474	-2.85274	-3.79113	-4.64665	-2.8671	-0.058186
Rabbit	TSPYL2	11.9495	0.574795	0.670115	0.48344	4.93229	14.5624	0.422059	0.225233	0.31825	1.19366	0	0	0	0	0.909027		Rabbit	TSPYL2	3.57888	-0.798879	-0.57752	-1.04859	2.30226	3.86418	-1.24448	-2.15051	-1.65177	0.255389	#NUM!	#NUM!	#NUM!	#NUM!	-0.137605
Rabbit	EOF2S3X	0.740573	0.971226	0.450032	0.677316	0.676607	0.683297	0.271047	0.407226	0.365482	0.208961	0.340337	0.2854	0.35129	0.393356	0.205862		Rabbit	EOF2S3X	-0.433286	-0.0421212	-1.1519	-0.562098	-0.563611	-0.549416	-1.88338	-1.2961	-1.45213	-2.25869	-1.55496	-1.80894	-1.50927	-1.34609	-2.28025
Rabbit	DDX3X	1.03727	0.879452	1.64161	1.14899	1.11477	0.851606	0.524004	1.01842	0.487353	0.290031	0.282025	0.178064	0.432212	0.18927	0.230885		Rabbit	DDX3X	0.0527973	-0.185323	0.715108	0.200361	0.156745	-0.231741	-0.93235	0.0263369	-1.03696	-1.78572	-1.8261	-2.48953	-1.21019	-2.40148	-2.11475
Rabbit	EIFA1X	0.00926046	0.00217147	0	0.0207779	0.00894307	0.0130507	0.00565914	0.00222606	0.0535455	0.678078	0.134022	0.0989808	0.241221	0.2978	0.0921878		Rabbit	EIFA1X	-6.7547	-8.84711	#NUM!	-5.58881	-6.80501	-6.25973	-7.4652	-8.81129	-4.22309	-0.560478	-2.89945	-3.33671	-2.05157	-1.74758	-3.43928
Rabbit	USP9X	2.07111	1.59366	2.40485	2.54767	1.77958	1.44349	1.15259	2.3555	2.62822	0.721299	0.98422	0.926916	1.08181	0.443949	0.514174		Rabbit	USP9X	1.0504	0.672345	1.26595	1.34918	0.83154	0.529559	0.204884	1.23603	1.39409	-0.47133	-0.0229469	-0.109489	0.113451	-1.17153	-0.959671
Rabbit	KDM6A	1.16754	0.719272	0.731913	0.836375	1.20318	0.817706	0.521736	0.552817	0.903002	0.254248	0.316376	0.341975	0.352196	0.440667	0.304956		Rabbit	KDM6A	0.223477	-0.475391	-0.450256	-0.257778	0.266848	-0.290345	-0.938607	-0.855127	-0.147199	-1.97569	-1.66029	-1.54804	-1.50555	-1.18224	-1.71333
Rabbit	TMSB4X	0	0	0	0	0	0	0	0	0	0	0.00759047	0.000668397	0	0.000299881	0.0107582		Rabbit	TMSB4X	#NUM!	#NUM!	#NUM!	#NUM!	#NUM!	#NUM!	#NUM!	#NUM!	#NUM!	#NUM!	-7.0416	-10.547	#NUM!	-11.7033	-6.53842
Rabbit	ZFX	1.33926	0.725025	0.71718	0.905678	1.03855	1.14141	0.455575	0.452286	0.61697	0.405622	2.43355	0.490547	0.681053	0.986899	0.393616		Rabbit	ZFX	0.421439	-0.463897	-0.479593	-0.14293	0.0545728	0.190818	-1.13424	-1.14469	-0.696727	-1.30179	1.28306	-1.02754	-0.55416	-0.0190258	-1.34514
Rabbit	HSFY	#VALUE!	#VALUE!	#VALUE!	#VALUE!	#VALUE!	#VALUE!	#VALUE!	#VALUE!	#VALUE!	#VALUE!	2.03311	0.629311	0.269354	0.325405	0.482142		Rabbit	HSFY	#VALUE!	#VALUE!	#VALUE!	#VALUE!	#VALUE!	#VALUE!	#VALUE!	#VALUE!	#VALUE!	#VALUE!	1.02369	-0.668156	-1.89242	-1.61969	-1.05247
Sheep	RBMX	3.91972	1.80983	3.21857	2.3184	4.45366	1.77942	1.74719	2.16353	1.89576	2.06557	0	0	0	0	0		Sheep	RBMX	1.97075	0.855855	1.68642	1.21313	2.15499	0.831404	0.805038	1.11339	0.922777	1.04654	#NUM!	#NUM!	#NUM!	#NUM!	#NUM!
Sheep	CULB4	1.26853	0.293833	0.178076	0.697126	0.330304	0.85464	0.201212	0.343971	0.807388	0.478342	0.85066	1.80329	9.23729	2.66438	0.267323		Sheep	CULB4	0.34316	-1.76693	-2.48943	-0.52051	-1.59813	-0.226611	-2.31321	-1.53964	-0.308665	-1.06388	-0.233346	0.85063	3.20747	1.4138	-1.90334
Sheep	KDM5D	3.17877	0.93133	2.15559	1.20499	1.15031	1.11517	0.541134	0.419137	0.734852	0.727953	0.659928	0.364683	2.91041	0.864863	0.616659		Sheep	KDM5D	1.66847	-0.102636	1.10808	0.269017	0.20202	0.157262	-0.885941	-1.2545	-0.444475	-0.458083	-0.59962	-1.45529	1.54122	-0.209457	-0.697456
Sheep	UBA1	1.71906	0.378874	2.82188	1.05088	0.495964	0.158382	0.0980633	1.10375	0.268077	0.142995	0.539013	0.426199	1.13638	0.727108	0.425991		Sheep	UBA1	0.781617	-1.40021	1.49666	0.0715992	-1.01169	-2.65852	-3.35014	0.142417	-1.89928	-2.80596	-0.891609	-1.2304	0.184446	-0.459758	-1.2311
Sheep	TRPYL2	21.9412	1.51106	2.58003	1.22201	6.68271	8.87478	0.571575	1.78482	0.756178	2.73281	0	0	0.0320698	0	0.0394959		Sheep	TRPYL2	4.45557	0.595558	1.36739	0.289254	2.74043	3.14971	-0.806986	0.835777	-0.403202	1.45039	#NUM!	#NUM!	-4.96264	#NUM!	-4.66215
Sheep	IEF2S3X	1.50547	0.663632	2.05092	0.70085	2.06044	0.760507	0.311706	2.16134	0.861162	0.481843	0.90397	0.666696	1.48218	0.43755	0.350792		Sheep	IEF2S3X	0.590214	-0.591545	1.03627	-0.512823	1.04295	-0.394967	-1.68174	1.11192	-0.215643	-1.05337	-0.145653	-0.5849	0.567721	-1.19248	-1.51131
Sheep	DDX3X	0.890855	0.559793	0.599873	0.56481	0.900805	0.935938	0.674893	1.34121	0.714391	0.445015	0.101604	0.0500998	0.0373887	0.0334162	0.109318		Sheep	DDX3X	-0.166737	-0.837034	-0.737271	-0.824163	-0.150713	-0.0955149	-0.567269	0.423531	-0.485215	-1.16807	-3.29898	-4.31905	-4.74126	-4.90331	-3.19339
Sheep	USP9X	1.83037	0.737006	1.14906	1.45796	0.824253	1.5272	0.687789	1.0501	0.911284	0.607915	0.761982	0.574482	0.452235	0.303968	0.401247		Sheep	USP9X	0.872134	-0.440252	0.20045	0.543951	-0.278841	0.610889	-0.539962	0.0705218	-0.134027	-0.718058	-0.39217	-0.799667	-1.14485	-1.71801	-1.31744
Sheep	KDM6A	1.33911	0.516213	0.418247	0.392767	1.09075	0.694608	0.708497	0.335139	0.315469	0.708221	0.38478	1.645	0.247775	0.383788	0.731602		Sheep	KDM6A	0.421271	-0.953962	-1.25757	-1.34826	0.125318	-0.525729	-0.497166	-1.57717	-1.66443	-0.497729	-1.37789	0.718086	-2.0129	-1.38162	-0.45087
Sheep	ZFX	1.70621	0.415683	0.14125	0.641758	0.564606	0.900392	0.370951	0.0927834	0.405303	1.15837	1.24004	0.371131	1.09063	0.391431	0.641117		Sheep	ZFX	0.770799	-1.26644	-2.82368	-0.639899	-0.824684	-0.151375	-1.4307	-3.42999	-1.30293	0.212096	0.310392	-1.43	0.125163	-1.35317	-0.64134
Sheep	HSFY	#VALUE!	#VALUE!	#VALUE!	#VALUE!	#VALUE!	#VALUE!	#VALUE!	#VALUE!	#VALUE!	#VALUE!	0	0	0	0	0.081319		Sheep	HSFY	#VALUE!	#VALUE!	#VALUE!	#VALUE!	#VALUE!	#VALUE!	#VALUE!	#VALUE!	#VALUE!	#VALUE!	#NUM!	#NUM!	#NUM!	#NUM!	-3.62026
Cow	RPS4X	0.00300717	0.00129534	#VALUE!	0.00444299	0.00740414	0.00424004	0.00205298	#VALUE!	0.0020227	0.00522222	1.11458	0.323975	#VALUE!	0.95414	0.0546828		Cow	RPS4X	-8.37738	-9.59246	#VALUE!	-7.81425	-7.07745	-7.88171	-8.92806	#VALUE!	-8.9495	-7.58112	0.156506	-1.62604	#VALUE!	-0.0677264	-4.19277
Cow	RBMX	2.74356	2.80469	#VALUE!	2.65366	4.19495	1.60974	1.05134	#VALUE!	1.40998	0.245471	0.00202654	0	#VALUE!	0	0.151501		Cow	RBMX	1.45605	1.48784	#VALUE!	1.40798	2.06865	0.686826	0.072226	#VALUE!	0.495679	-2.02638	-8.94677	#NUM!	#VALUE!	#NUM!	-2.7226
Cow	UBA1	1.55762	0.968134	#VALUE!	1.5606	0.820537	1.53959	0.591219	#VALUE!	1.55021	0.241972	0	0	#VALUE!	0	0.00243493		Cow	UBA1	0.63934	-0.0467215	#VALUE!	0.642097	-0.28536	0.622547	-0.758234	#VALUE!	0.632462	-2.04709	#NUM!	#NUM!	#VALUE!	#NUM!	-8.6819
Cow	TSPYL2	9.51902	0.525	#VALUE!	1.66106	4.55234	10.4571	0.327426	#VALUE!	1.4237	0.900359	157.92	16.3507	#VALUE!	25.4793	65.2083		Cow	TSPYL2	3.25081	-0.929611	#VALUE!	0.732105	2.18661	3.38641	-1.61076	#VALUE!	0.50964	-0.151428	7.30305	4.03128	#VALUE!	4.67125	6.02698
Cow	EIF2S3X	0.903842	0.885645	#VALUE!	0.709346	3.05578	0.950532	0.433093	#VALUE!	0.972155	0.106849	0.0131554	0.00479174	#VALUE!	0	0.0034861		Cow	EIF2S3X	-0.145858	-0.175199	#VALUE!	-0.495439	1.61154	-0.0731929	-1.20725	#VALUE!	-0.0407421	-3.22636	-6.24821	-7.70524	#VALUE!	#NUM!	-8.16417
Cow	TXLNG	0.681811	0.27918	#VALUE!	0.577283	0.227931	0.322917	0.142108	#VALUE!	0.3892	0.105937	0.642093	0.283823	#VALUE!	1.04109	0.0743093		Cow	TXLNG	-0.552557	-1.84073	#VALUE!	-0.79265	-2.13333	-1.63077	-2.81494	#VALUE!	-1.36142	-3.23872	-0.639145	-1.81694	#VALUE!	0.0580958	-3.75031
Cow	DDX3X	0.698994	0.442962	#VALUE!	0.383049	0.553857	0.561751	0.34446	#VALUE!	0.253573	0.0743538	0.000130805	3.08015e-06	#VALUE!	5.81317e-05	6.15969e-05		Cow	DDX3X	-0.516648	-1.17474	#VALUE!	-1.3844	-0.852415	-0.831996	-1.53759	#VALUE!	-1.97952	-3.74945	-12.9003	-18.3086	#VALUE!	-14.0703	-13.9868
Cow	EIFA1X	0.617097	0.954692	#VALUE!	1.32835	4.16613	0.850566	1.17313	#VALUE!	2.71953	1.86503	1.32628	0.200696	#VALUE!	0.403493	0.6832		Cow	EIFA1X	-0.69643	-0.0668922	#VALUE!	0.409634	2.05871	-0.233505	0.230364	#VALUE!	1.44336	0.899199	0.407391	-2.31692	#VALUE!	-1.30939	-0.54962
Cow	USP9X	1.34862	0.897405	#VALUE!	0.792028	0.935882	0.726962	0.586788	#VALUE!	0.59242	0.121275	0.277892	0.294033	#VALUE!	0.119817	0.042486		Cow	USP9X	0.431485	-0.156169	#VALUE!	-0.336377	-0.0956018	-0.460048	-0.769089	#VALUE!	-0.755309	-3.04364	-1.8474	-1.76595	#VALUE!	-3.0611	-4.55687
Cow	KDM6A	0.955062	0.475438	#VALUE!	0.450075	1.11164	0.456572	0.326119	#VALUE!	0.428451	0.0823517	0.313856	0.202206	#VALUE!	0.286815	0.0290303		Cow	KDM6A	-0.0663331	-1.07267	#VALUE!	-1.15176	0.15269	-1.13108	-1.61653	#VALUE!	-1.2228	-3.60206	-1.67182	-2.30611	#VALUE!	-1.80181	-5.1063
Cow	ZFX	1.18355	0.657585	#VALUE!	0.616742	0.801727	0.78992	0.332698	#VALUE!	0.462867	0.246037	#VALUE!	#VALUE!	#VALUE!	#VALUE!	#VALUE!		Cow	ZFX	0.243125	-0.604752	#VALUE!	-0.697261	-0.318817	-0.340222	-1.58772	#VALUE!	-1.11133	-2.02305	#VALUE!	#VALUE!	#VALUE!	#VALUE!	#VALUE!
Cow	HSFY	#VALUE!	#VALUE!	#VALUE!	#VALUE!	#VALUE!	#VALUE!	#VALUE!	#VALUE!	0	0	3.43964	0.139083	#VALUE!	0.691331	2.8043		Cow	HSFY	#VALUE!	#VALUE!	#VALUE!	#VALUE!	#VALUE!	#VALUE!	#VALUE!	#VALUE!	#NUM!	#NUM!	1.78226	-2.84599	#VALUE!	-0.532551	1.48764
Pig	HSFX	0	0	0	0	0	0.118358	0	0	0	0	777.011	565.544	218.07	908.737	3.51816		Pig	HSFX	#NUM!	#NUM!	#NUM!	#NUM!	#NUM!	-3.07878	#NUM!	#NUM!	#NUM!	#NUM!	9.60179	9.1435	7.76865	9.82772	1.81482
Pig	RBMX	1.2981	1.29044	1.4121	1.28225	0.81771	0.454141	0.677533	1.02602	0.652054	0.6677	1.22664	0.496524	0.329695	1.9378	1.2392		Pig	RBMX	0.376397	0.367862	0.497838	0.358672	-0.29034	-1.13879	-0.561637	0.0370586	-0.616936	-0.582729	0.294714	-1.01007	-1.60079	0.954418	0.309414
Pig	CULB4	1.19651	0.154791	0.92302	1.38021	0.935624	1.29071	0.648473	1.51206	1.0453	0.37046	0.136279	0.075485	0.073904	0.532551	0.299045		Pig	CULB4	0.258838	-2.6916	-0.115567	0.464884	-0.0959989	0.368169	-0.624881	0.596517	0.0639211	-1.43261	-2.87537	-3.72767	-3.7582	-0.909009	-1.74156
Pig	KDM5D	0.835889	0.54736	0.858446	0.38642	0.478579	0.651043	0.543313	0.723019	0.782261	0.885203	0.143457	0.0687991	0.115619	0.0539957	0.532059		Pig	KDM5D	-0.258617	-0.869439	-0.2202	-1.37176	-1.06317	-0.619176	-0.880143	-0.467894	-0.354278	-0.175919	-2.80131	-3.86147	-3.11255	-4.21101	-0.910341
Pig	UBA1	2.22856	1.95915	1.67314	1.32658	1.39028	1.17576	0.53867	1.10206	1.42298	0.841574	0.00320826	0.0034006	0.000450867	0.00583248	0.098877		Pig	UBA1	1.15611	0.970231	0.742556	0.407714	0.475374	0.233597	-0.892526	0.140205	0.508912	-0.248838	-8.284	-8.2	-11.115	-7.42167	-3.33822
Pig	TSPYL2	19.4812	1.33834	0.488332	1.2852	3.75426	12.8273	0.351404	0.289612	0.692228	2.32443	0	0	0	0	1.01017		Pig	TSPYL2	4.28401	0.420448	-1.03407	0.361989	1.90853	3.68114	-1.5088	-1.78781	-0.53068	1.21687	#NUM!	#NUM!	#NUM!	#NUM!	0.0145963
Pig	EIF2S3X	0.878977	0.929023	0.596679	0.732395	0.89586	0.692142	0.383961	0.507209	0.423659	0.411442	0.892628	1.50932	1.27187	0.917602	0.831045		Pig	EIF2S3X	-0.186102	-0.106213	-0.744972	-0.449307	-0.158654	-0.530861	-1.38097	-0.979349	-1.23903	-1.28124	-0.16387	0.593903	0.346946	-0.124059	-0.267001
Pig	TXLNG	0.553761	0.447581	0.238708	0.728858	0.21042	0.404277	0.251785	0.247904	0.659049	0.147261	0.470123	0.312141	0.288772	0.79131	0.272588		Pig	TXLNG	-0.852665	-1.15978	-2.06668	-0.45629	-2.24866	-1.30658	-1.98974	-2.01215	-0.601543	-2.76355	-1.08889	-1.67973	-1.792	-0.337685	-1.87521
Pig	DDX3X	0.605857	0.262513	1.19374	1.09896	0.94592	0.628645	0.363152	0.907051	0.673322	0.54469	0.954865	0.561197	0.849536	0.964181	1.27627		Pig	DDX3X	-0.722952	-1.92954	0.255493	0.136138	-0.0802097	-0.669683	-1.46136	-0.140745	-0.570631	-0.876493	-0.0666318	-0.833421	-0.235253	-0.0526245	0.351928
Pig	EIFA1X	0.458201	0.342294	1.30871	0.927249	1.64363	1.1678	0.607853	1.07564	0.700293	0.56734	0.329622	0.539486	0.875079	0.661055	0.255015		Pig	EIFA1X	-1.12595	-1.54669	0.38815	-0.108972	0.716882	0.223796	-0.718206	0.10519	-0.513969	-0.817714	-1.60111	-0.890343	-0.192516	-0.597157	-1.97135
Pig	USP9X	1.21157	0.357562	1.04943	0.773711	1.46438	0.824233	0.577895	0.716523	0.570231	0.481863	0.761774	0.62203	0.854464	0.534788	0.253288		Pig	USP9X	0.276882	-1.48373	0.0696038	-0.370133	0.550287	-0.278875	-0.791122	-0.480916	-0.810382	-1.05331	-0.392565	-0.684943	-0.226908	-0.90296	-1.98115
Pig	KDM6A	1.05438	0.639869	0.968291	1.12761	1.05088	0.630278	1.01538	0.620104	0.633973	0.416223	0.526949	0.649134	0.534943	0.482676	0.26605		Pig	KDM6A	0.0764011	-0.644153	-0.0464869	0.173272	0.0715924	-0.665939	0.0220231	-0.689419	-0.657506	-1.26457	-0.924264	-0.623411	-0.902544	-1.05087	-1.91023
Pig	TMSB4X	0.0013175	0	0	0	0	0.00162997	0	0	0	0	0.136792	0.100997	0.0878445	0.0538319	0.984014		Pig	TMSB4X	-9.56799	#NUM!	#NUM!	#NUM!	#NUM!	-9.26094	#NUM!	#NUM!	#NUM!	#NUM!	-2.86995	-3.30761	-3.5089	-4.21539	-0.0232489
Pig	ZFX	0.833235	0.292892	0.88074	0.750034	0.97171	0.69275	0.502338	0.450509	0.378559	0.801052	1.13895	0.770657	0.708941	0.762193	0.691033		Pig	ZFX	-0.263205	-1.77156	-0.183212	-0.414973	-0.0414027	-0.529592	-0.993269	-1.15037	-1.40141	-0.320032	0.187709	-0.37584	-0.496262	-0.391772	-0.533173
Hedgehog	RPS4X	1.41089	0.481117	0.466038	0.757688	0.828955	0.737452	0.728634	0.667059	0.86507	0.33581	0.0811921	0.00419574	0.00339321	0.0197216	0.00411481		Hedgehog	RPS4X	0.496607	-1.05554	-1.10148	-0.400324	-0.270634	-0.439379	-0.456734	-0.584113	-0.209111	-1.57428	-3.62252	-7.89686	-8.20313	-5.66408	-7.92496
Hedgehog	RBMX	1.73937	1.48558	2.54077	1.62654	3.25456	1.20928	0.607941	1.21159	1.21841	0.6673	0	0.00599274	0.0183045	0.00544462	9.69196		Hedgehog	RBMX	0.798564	0.571023	1.34527	0.701803	1.70246	0.274152	-0.717997	0.276906	0.284997	-0.583593	#NUM!	-7.38257	-5.77166	-7.52095	3.27679
Hedgehog	CULB4	15.7586	22.5578	13.5017	11.0738	2.65936	3.60415	10.2768	8.39703	11.4455	10.6422	0.0222191	0.0218435	0.0515198	0.0889655	0.0248977		Hedgehog	CULB4	3.97807	4.49556	3.75507	3.46908	1.41108	1.84966	3.36132	3.06988	3.51671	3.41173	-5.49206	-5.51665	-4.27873	-3.49061	-5.32784
Hedgehog	UBA1	7.62318	2.77883	3.8914	3.28707	2.51734	2.92728	1.53104	2.03238	1.53667	1.6446	0.00250071	0.00483885	0.00987848	0.0397455	16.0786		Hedgehog	UBA1	2.93039	1.47448	1.96029	1.7168	1.3319	1.54956	0.61451	1.02317	0.619806	0.71774	-8.64345	-7.69112	-6.6615	-4.65307	4.00707
Hedgehog	TSPYL2	52.3446	3.69229	6.2454	1.94044	27.853	16.7066	2.5188	1.29434	0.625534	4.02553	1.35249	0	0	0	0		Hedgehog	TSPYL2	5.70997	1.88452	2.64279	0.956386	4.79976	4.06235	1.33274	0.372212	-0.676839	2.00918	0.435618	#NUM!	#NUM!	#NUM!	#NUM!
Hedgehog	EIF2S3X	2.72312	1.28287	1.45241	1.30024	1.82384	1.71629	0.40167	1.15491	1.21295	0.301097	1.7694	0.825266	1.02659	0.916788	0.683359		Hedgehog	EIF2S3X	1.44526	0.359371	0.538445	0.378781	0.866982	0.779296	-1.31592	0.207774	0.278519	-1.7317	0.823262	-0.277069	0.0378576	-0.125339	-0.549284
Hedgehog	DDX3X	2.98544	0.872445	1.33926	1.54808	2.26067	0.845133	0.293564	0.572153	0.393426	1.0505	0.263188	0.190983	0.468096	0.201244	0.545263		Hedgehog	DDX3X	1.57794	-0.196864	0.421436	0.630477	1.17675	-0.242749	-1.76825	-0.805526	-1.34583	0.0710797	-1.92583	-2.38849	-1.09512	-2.31298	-0.874976
Hedgehog	USP9X	3.90644	4.20788	2.71594	2.81832	3.19755	1.77897	1.46081	2.06418	1.16297	0.448621	0.459251	0.615329	1.24154	0.63414	0.704373		Hedgehog	USP9X	1.96585	2.07309	1.44145	1.49484	1.67697	0.831042	0.546771	1.04557	0.217813	-1.15643	-1.12265	-0.700571	0.312133	-0.657126	-0.505588
Hedgehog	KDM6A	0.941408	0.904166	0.939131	0.868838	1.55183	0.556821	0.355727	0.490768	0.342707	0.272562	0.828877	1.36751	1.60296	1.98559	0.204242		Hedgehog	KDM6A	-0.0871075	-0.14534	-0.0906013	-0.202841	0.633973	-0.844716	-1.49116	-1.02689	-1.54495	-1.87534	-0.27077	0.451554	0.680737	0.989565	-2.29165
Hedgehog	TMSB4X	2.54544	1.91224	1.5805	1.57687	6.31968	1.57924	0.855777	1.35987	0.782804	3.55543	0.00771353	0.00213037	0.00322212	0.000481673	0.0153063		Hedgehog	TMSB4X	1.34791	0.935264	0.660383	0.657066	2.65985	0.659227	-0.224693	0.443467	-0.353277	1.83003	-7.01839	-8.87468	-8.27778	-11.0197	-6.02973
Hedgehog	ZFX	0.931295	0.759142	0.796735	0.488442	0.744154	0.779693	0.386644	0.254219	0.354866	0.543863	1.66102	0.702792	0.933302	0.526616	0.489756		Hedgehog	ZFX	-0.102689	-0.397558	-0.327829	-1.03374	-0.426326	-0.359023	-1.37092	-1.97585	-1.49465	-0.878685	0.732072	-0.508831	-0.0995841	-0.925178	-1.02986
Hedgehog	HSFY	#VALUE!	#VALUE!	#VALUE!	#VALUE!	#VALUE!	#VALUE!	#VALUE!	#VALUE!	#VALUE!	#VALUE!	0	0.600899	0	0	1.8527		Hedgehog	HSFY	#VALUE!	#VALUE!	#VALUE!	#VALUE!	#VALUE!	#VALUE!	#VALUE!	#VALUE!	#VALUE!	#VALUE!	#NUM!	-0.734807	#NUM!	#NUM!	0.88963
Hedgehog	EIF1AY	#VALUE!	#VALUE!	#VALUE!	#VALUE!	#VALUE!	#VALUE!	#VALUE!	#VALUE!	#VALUE!	#VALUE!	0.339645	0.724509	0.266159	0.188554	0.486315		Hedgehog	EIF1AY	#VALUE!	#VALUE!	#VALUE!	#VALUE!	#VALUE!	#VALUE!	#VALUE!	#VALUE!	#VALUE!	#VALUE!	-1.5579	-0.464924	-1.90964	-2.40695	-1.04004
Armadillo	HSFX	46.8797	69.1299	26.072	120.65	15.1164	4.93166	3.13707	4.34327	4.34934	0.163506	1.49836	11.0454	1.63136	2.40146	3.91597		Armadillo	HSFX	5.55089	6.11124	4.70443	6.91468	3.91804	2.30207	1.64942	2.11878	2.1208	-2.61259	0.583387	3.46537	0.706073	1.26391	1.96937
Armadillo	RBMX	3.98411	3.44714	6.31456	2.89058	4.89439	3.56122	2.15284	3.21446	2.11581	1.31903	0.0433579	0.0183429	0.138234	0.00830039	0.423652		Armadillo	RBMX	1.99426	1.7854	2.65868	1.53136	2.29113	1.83237	1.10624	1.68458	1.08121	0.399474	-4.52756	-5.76864	-2.85481	-6.91261	-1.23905
Armadillo	CULB4	1.30653	0.293797	1.32845	0.493249	0.502795	0.702973	0.18746	0.704323	0.361768	0.242185	0	0.0191752	0	0	0.462991		Armadillo	CULB4	0.385742	-1.76711	0.409741	-1.01961	-0.991957	-0.50846	-2.41535	-0.505691	-1.46686	-2.04582	#NUM!	-5.70461	#NUM!	#NUM!	-1.11095
Armadillo	KDM5D	1.14145	0.720033	0.982138	0.925601	0.870492	1.46413	0.601916	0.781814	0.82244	0.111424	0.666503	0.284626	0.496819	0.437458	0.534031		Armadillo	KDM5D	0.190868	-0.473866	-0.0260021	-0.111538	-0.200097	0.550042	-0.732367	-0.355103	-0.282018	-3.16586	-0.585317	-1.81286	-1.00921	-1.19278	-0.905005
Armadillo	UBA1	3.02867	0.981847	1.74858	1.14889	0.787769	0.910251	0.773624	1.30143	1.26291	0.435729	0.00453248	0.0049832	0.0097848	0.0203233	0.000852682		Armadillo	UBA1	1.59869	-0.0264299	0.806181	0.200244	-0.344155	-0.135664	-0.370295	0.380096	0.336751	-1.1985	-7.78548	-7.64871	-6.67524	-5.62072	-10.1957
Armadillo	TSPYL2	24.751	3.13884	4.42317	2.67316	7.5597	9.80212	1.96092	1.44636	1.13263	1.19035	0.0880114	0.658446	0.0286106	0.00459787	12.8339		Armadillo	TSPYL2	4.62942	1.65023	2.14508	1.41855	2.91833	3.29309	0.97153	0.532428	0.17968	0.251382	-3.50617	-0.602862	-5.12731	-7.76482	3.68189
Armadillo	EIF2S3X	1.30496	0.784533	2.05818	0.79231	1.66387	1.03835	0.703078	1.16924	0.690899	0.290941	0.0497542	0.0146085	0.0189783	0.0136794	0.00960258		Armadillo	EIF2S3X	0.384011	-0.350093	1.04137	-0.335863	0.734541	0.0542932	-0.508243	0.22557	-0.533454	-1.7812	-4.32904	-6.09705	-5.7195	-6.19185	-6.70236
Armadillo	DDX3X	1.51751	0.859382	2.80813	2.31244	1.38048	1.35174	0.71183	1.34613	1.15444	0.227747	0.177094	0.171951	0.381118	0.200779	0.326936		Armadillo	DDX3X	0.601703	-0.218629	1.48961	1.20942	0.465172	0.434821	-0.490395	0.428818	0.207198	-2.13449	-2.49741	-2.53993	-1.39169	-2.31632	-1.61292
Armadillo	EIFA1X	0.095306	0.219185	0.607888	0.316585	0.421172	0.172585	0.414328	0.492045	0.523141	0.526571	0.051806	0	0	0	0.00309045		Armadillo	EIFA1X	-3.39129	-2.18978	-0.718123	-1.65934	-1.24752	-2.53462	-1.27115	-1.02314	-0.93473	-0.925299	-4.27074	#NUM!	#NUM!	#NUM!	-8.33797
Armadillo	USP9X	2.04727	1.16524	1.6258	0.968679	1.38653	0.54383	0.660705	0.627138	0.452834	0.404739	0.590484	0.578767	0.675329	0.35691	0.170607		Armadillo	USP9X	1.0337	0.220631	0.701152	-0.0459101	0.471476	-0.878772	-0.597922	-0.673145	-1.14295	-1.30493	-0.760029	-0.788944	-0.566337	-1.48637	-2.55125
Armadillo	KDM6A	0.129507	0.234056	0.0830822	0.102535	0.207743	0.167956	0.25255	0.0625104	0.0543269	0.059683	0.246032	0.324542	0.3664	0.460218	0.0743181		Armadillo	KDM6A	-2.9489	-2.09508	-3.58932	-3.28581	-2.26713	-2.57385	-1.98536	-3.99976	-4.20219	-4.06654	-2.02308	-1.62352	-1.44851	-1.11961	-3.75014
Armadillo	TMSB4X	0.00339391	0.00115049	0.00173261	0.000759357	0.00110627	0.000702735	0.000240629	0.000850011	0	0.00540615	0.103301	0.0287312	0.107441	0.0340311	0.259694		Armadillo	TMSB4X	-8.20284	-9.76353	-9.17283	-10.3629	-9.82008	-10.4747	-12.0209	-10.2002	#NUM!	-7.53118	-3.27508	-5.12124	-3.21838	-4.877	-1.94512
Armadillo	ZFX	1.29018	2.17413	0.235725	0.638173	0.303319	1.24592	1.2089	0.125941	0.344819	0.122337	0.897697	0.400327	0.573355	0.460424	0.7551		Armadillo	ZFX	0.367576	1.12044	-2.08482	-0.647981	-1.72109	0.31721	0.2737	-2.98918	-1.53609	-3.03107	-0.1557	-1.32075	-0.802499	-1.11896	-0.405261
Tenrec	RBMX	1.1826	1.07056	1.76098	1.39218	2.52174	0.985427	0.526829	0.853538	0.567418	1.50999	0.00581265	0	0	0	0		Tenrec	RBMX	0.241965	0.098359	0.816376	0.477346	1.33442	-0.0211788	-0.924593	-0.228473	-0.817516	0.594542	-7.42659	#NUM!	#NUM!	#NUM!	#NUM!
Tenrec	CULB4	0.799672	0.125118	0.241392	0.0740667	0.789635	0.921187	0.18601	0.251775	0.058617	0.412963	0.0265303	0.00180347	0.0390576	0.0204596	0.0484231		Tenrec	CULB4	-0.32252	-2.99864	-2.05055	-3.75503	-0.340742	-0.118434	-2.42655	-1.98979	-4.09254	-1.27591	-5.23621	-9.11501	-4.67825	-5.61108	-4.36816
Tenrec	EIF2S3X	0.9886	1.02602	0.971452	1.7303	1.88751	0.872862	0.524195	0.868722	0.92463	0.906247	#VALUE!	#VALUE!	#VALUE!	#VALUE!	#VALUE!		Tenrec	EIF2S3X	-0.0165418	0.0370653	-0.0417856	0.79102	0.916483	-0.196174	-0.931824	-0.203034	-0.113052	-0.142024	#VALUE!	#VALUE!	#VALUE!	#VALUE!	#VALUE!
Tenrec	TXLNG	0.752887	0.73018	0.341136	0.596878	1.86185	1.07325	0.883038	0.547189	0.741598	1.12288	0.00153311	0.0063574	0.0199829	0.0038931	0.494778		Tenrec	TXLNG	-0.409495	-0.453677	-1.55158	-0.744493	0.896733	0.101992	-0.179453	-0.869888	-0.43129	0.167209	-9.34933	-7.29735	-5.64509	-8.00487	-1.01515
Tenrec	DDX3X	0.524719	0.299345	0.411181	0.31788	0.529717	0.760119	0.26073	0.386786	0.156497	0.138559	0.212859	0.0692882	0.152837	0.0940057	0.090596		Tenrec	DDX3X	-0.930384	-1.74012	-1.28216	-1.65344	-0.916707	-0.395702	-1.93937	-1.37039	-2.67579	-2.85143	-2.23203	-3.85125	-2.70993	-3.41111	-3.46441
Tenrec	EIFA1X	0.170359	0.380093	0.688889	0.633501	0.864904	0.216905	0.349396	0.671922	1.14928	0.209158	0.00815556	0.0496799	0.0258478	0.00288339	0.0840543		Tenrec	EIFA1X	-2.55335	-1.39558	-0.537657	-0.658582	-0.209388	-2.20486	-1.51706	-0.573634	0.200731	-2.25733	-6.938	-4.33119	-5.27382	-8.43802	-3.57253
Tenrec	USP9X	0.890715	0.674044	0.671574	0.898193	1.06611	0.753043	0.644721	0.553842	0.58939	0.316993	0.311121	0.145439	0.169448	0.077776	0.138685		Tenrec	USP9X	-0.166964	-0.569085	-0.574382	-0.154903	0.0923505	-0.409196	-0.633253	-0.852454	-0.762706	-1.65748	-1.68445	-2.78152	-2.56108	-3.68453	-2.85012
Tenrec	KDM6A	0.516874	0.457389	0.413088	0.587206	1.00033	0.442661	0.320864	0.283204	0.249106	0.206259	0.711317	0.579242	0.589551	0.727504	0.435047		Tenrec	KDM6A	-0.952116	-1.12851	-1.27548	-0.768061	0.000472598	-1.17573	-1.63997	-1.82009	-2.00517	-2.27747	-0.491436	-0.787763	-0.762312	-0.458972	-1.20076
Tenrec	ZFX	0.755165	0.346751	0.343016	0.493227	0.732674	1.27262	0.371692	0.2649	0.202601	0.666403	0.697643	0.282467	0.189528	0.129707	0.229257		Tenrec	ZFX	-0.405136	-1.52803	-1.54365	-1.01968	-0.448757	0.347796	-1.42782	-1.91648	-2.30328	-0.585533	-0.519439	-1.82385	-2.39952	-2.94667	-2.12496
Tenrec	HSFY1	#VALUE!	#VALUE!	#VALUE!	#VALUE!	#VALUE!	#VALUE!	#VALUE!	#VALUE!	#VALUE!	#VALUE!	20.7692	4.01882	7.83362	5.667	0.157819		Tenrec	HSFY1	#VALUE!	#VALUE!	#VALUE!	#VALUE!	#VALUE!	#VALUE!	#VALUE!	#VALUE!	#VALUE!	#VALUE!	4.37637	2.00677	2.96968	2.50258	-2.66366

## Sheet: Supplementary 5c
Supplementary 5c. Data used for Y expression by species (Fig2d-e)
Median TPM		X-female		X-male		Y-male			Median TPM	X-female	X-male	Y-male		X-female	X-male	Y-male		X-female	X-male	Y-male		#¡NUM! =	NA
Species	Gene	Current/Ancestral	Log2 Current/Ancestral	Current/Ancestral	Log2 Current/Ancestral	Current/Ancestral	Log2 Current/Ancestral		Species	Log2 Current/Ancestral	Log2 Current/Ancestral	Log2 Current/Ancestral	Species	Median Current/Ancestral	Median Current/Ancestral	Median Current/Ancestral	Species	Log2 Median Current/Ancestral	Log2 Median Current/Ancestral	Log2 Median Current/Ancestral		#¡VALOR! =	NA
Human	RPS4X	2.0169	1.01214	1.43652	0.522574	1.37633	0.460826		Human	2.0169	1.43652	1.37633	Human	0.460278	0.462035	0.34303	Human	-1.11942	-1.11393	-1.54359
Human	HSFX	0.00686426	-7.18668	0.0279628	-5.16035	0.0206854	-5.59524		Human	0.00686426	0.0279628	0.0206854	Macaque	0.740886	0.651863	0.310052	Macaque	-0.432677	-0.617358	-1.68942
Human	RBMX	0.941402	-0.0871166	1.24709	0.31856	0	#NUM!		Human	0.941402	1.24709	NA	Marmoset	0.760936	0.620514	0.317259	Marmoset	-0.394153	-0.688464	-1.65627
Human	KDM5D	0.740352	-0.433717	0.733346	-0.447434	0.447877	-1.15883		Human	0.740352	0.733346	0.447877	Mouselemur	NA	0.5825	0.281241	Mouselemur	NA	-0.77967	-1.83012
Human	TSPYL2	1.33876	0.420893	1.77304	0.826221	0.0692902	-3.8512		Human	1.33876	1.77304	0.0692902	Treeshrew	0.868262	0.647091	0.463209	Treeshrew	-0.203797	-0.627961	-1.11026
Human	TXLNG	0.394814	-1.34076	0.206663	-2.27465	0.34303	-1.54359		Human	0.394814	0.206663	0.34303	Mouse	1.04427	0.727925	0.103188	Mouse	0.0624888	-0.458139	-3.27666
Human	DDX3X	0.441933	-1.1781	0.280712	-1.83284	0.24073	-2.05451		Human	0.441933	0.280712	0.24073	Rat	0.919942	0.94733	0.0772146	Rat	-0.120385	-0.0780618	-3.69498
Human	EIFA1X	0.392489	-1.34928	0.371146	-1.42994	0.512993	-0.962988		Human	0.392489	0.371146	0.512993	Guineapig	1.69868	1.05607	0.32646	Guineapig	0.764415	0.0787097	-1.61502
Human	USP9X	0.451329	-1.14775	0.523425	-0.933944	0.451709	-1.14653		Human	0.451329	0.523425	0.451709	Hamster	1.1845	0.92523	0.0634633	Hamster	0.244282	-0.112117	-3.97793
Human	KDM6A	0.469226	-1.09164	0.367131	-1.44563	0.123069	-3.02246		Human	0.469226	0.367131	0.123069	Rabbit	1.15939	1.04904	0.182399	Rabbit	0.213361	0.069067	-2.45483
Human	TMSB4X	1.11423	0.156045	0.699432	-0.515744	0.00150873	-9.37245		Human	1.11423	0.699432	0.00150873	Sheep	0.838359	0.813183	0.705782	Sheep	-0.25436	-0.298347	-0.502705
Human	ZFX	0.443428	-1.17323	0.400644	-1.31961	0.434936	-1.20113		Human	0.443428	0.400644	0.434936	Cow	1.00874	0.619204	0.232805	Cow	0.0125581	-0.691514	-2.10281
Macaque	RPS4X	5.27351	2.39876	3.88869	1.95928	2.76013	1.46474		Macaque	5.27351	3.88869	2.76013	Pig	0.899258	0.719298	0.624427	Pig	-0.153193	-0.475339	-0.679395
Macaque	HSFX	0.0895422	-3.48129	0.152876	-2.70956	0.0224695	-5.47589		Macaque	0.0895422	0.152876	0.0224695	Hedgehog	1.96342	1.25671	0.314428	Hedgehog	0.973366	0.329653	-1.6692
Macaque	RBMX	2.46506	1.30162	2.33151	1.22126	0.00930992	-6.74702		Macaque	2.46506	2.33151	0.00930992	Armadillo	1.20312	0.598825	0.0889526	Armadillo	0.26678	-0.739794	-3.49082
Macaque	KDM5D	1.39705	0.482379	0.923174	-0.115326	0.445503	-1.16649		Macaque	1.39705	0.923174	0.445503	Tenrec	0.601856	0.690825	0.127227	Tenrec	-0.73251	-0.533608	-2.97453
Macaque	TSPYL2	3.96447	1.98713	3.87527	1.9543	0.0225502	-5.47071		Macaque	3.96447	3.87527	0.0225502	Panda	1.54823	1.10675	0.240864	Panda	0.63062	0.14633	-2.05371
Macaque	TXLNG	0.593902	-0.751703	0.485075	-1.04372	0.612637	-0.706895		Macaque	0.593902	0.485075	0.612637
Macaque	DDX3X	0.663949	-0.590855	0.514428	-0.958958	0.188339	-2.40859		Macaque	0.663949	0.514428	0.188339
Macaque	EIFA1X	0.743342	-0.427902	0.651863	-0.617358	0.2828	-1.82215		Macaque	0.743342	0.651863	0.2828
Macaque	USP9X	0.740886	-0.432677	0.767236	-0.382257	0.506321	-0.981875		Macaque	0.740886	0.767236	0.506321
Macaque	KDM6A	0.665753	-0.586941	0.474489	-1.07555	0.337303	-1.56788		Macaque	0.665753	0.474489	0.337303
Macaque	TMSB4X	0	#NUM!	0	#NUM!	0.000450217	-11.1171		Macaque	NA	NA	0.000450217
Macaque	ZFX	0.437768	-1.19176	0.292744	-1.77229	0.58493	-0.773663		Macaque	0.437768	0.292744	0.58493
Marmoset	RPS4X	0.00675582	-7.20965	0.00387568	-8.01133	0.451227	-1.14807		Marmoset	0.00675582	0.00387568	0.451227
Marmoset	RBMX	0.0187771	-5.73488	0.0214787	-5.54095	0	#NUM!		Marmoset	0.0187771	0.0214787	NA
Marmoset	KDM5D	1.80143	0.849144	0.896952	-0.156898	0.749149	-0.416675		Marmoset	1.80143	0.896952	0.749149
Marmoset	TSPYL2	2.49161	1.31708	1.42129	0.507205	0	#NUM!		Marmoset	2.49161	1.42129	NA
Marmoset	DDX3X	0.757238	-0.401182	0.620514	-0.688464	0.158714	-2.6555		Marmoset	0.757238	0.620514	0.158714
Marmoset	EIFA1X	1.16359	0.218587	1.55407	0.636054	0.00326795	-8.2574		Marmoset	1.16359	1.55407	0.00326795
Marmoset	USP9X	0.760936	-0.394153	0.98881	-0.0162353	0.0740161	-3.75602		Marmoset	0.760936	0.98881	0.0740161
Marmoset	KDM6A	0.388918	-1.36246	0.223268	-2.16315	0.317259	-1.65627		Marmoset	0.388918	0.223268	0.317259
Marmoset	ZFX	0.954876	-0.0666141	0.544477	-0.877058	0.77576	-0.366318		Marmoset	0.954876	0.544477	0.77576
Mouselemur	RPS4X	#NUM!	#NUM!	0.439227	-1.18696	0.68662	-0.542416		Mouselemur	NA	0.439227	0.68662
Mouselemur	HSFX	#NUM!	#NUM!	0	#NUM!	0.0504738	-4.30832		Mouselemur	NA	NA	0.0504738
Mouselemur	KDM5D	#NUM!	#NUM!	0.698196	-0.518296	0.986682	-0.0193432		Mouselemur	NA	0.698196	0.986682
Mouselemur	UBA1	#NUM!	#NUM!	0.651173	-0.618886	0.053113	-4.23479		Mouselemur	NA	0.651173	0.053113
Mouselemur	EIF2S3X	#NUM!	#NUM!	0.513826	-0.960647	0.259924	-1.94384		Mouselemur	NA	0.513826	0.259924
Mouselemur	TXLNG	#NUM!	#NUM!	0.84849	-0.23703	0.197066	-2.34325		Mouselemur	NA	0.84849	0.197066
Mouselemur	DDX3X	#NUM!	#NUM!	0.359997	-1.47394	0.283299	-1.8196		Mouselemur	NA	0.359997	0.283299
Mouselemur	EIFA1X	#NUM!	#NUM!	0.431521	-1.2125	0.279184	-1.84071		Mouselemur	NA	0.431521	0.279184
Mouselemur	USP9X	#NUM!	#NUM!	1.91784	0.939481	0.910971	-0.134523		Mouselemur	NA	1.91784	0.910971
Mouselemur	KDM6A	#NUM!	#NUM!	0.445033	-1.16802	0.829885	-0.269017		Mouselemur	NA	0.445033	0.829885
Mouselemur	TMSB4X	#NUM!	#NUM!	0	#NUM!	0.000552897	-10.8207		Mouselemur	NA	NA	0.000552897
Mouselemur	ZFX	#NUM!	#NUM!	0.749952	-0.415131	1.1262	0.171461		Mouselemur	NA	0.749952	1.1262
Treeshrew	RPS4X	1.9412	0.956952	1.62098	0.696862	1.87466	0.906632		Treeshrew	1.9412	1.62098	1.87466
Treeshrew	HSFX	0.00284681	-8.45644	0.00980256	-6.67263	0.00153975	-9.34309		Treeshrew	0.00284681	0.00980256	0.00153975
Treeshrew	RBMX	1.93281	0.950696	1.938	0.954569	0.0110786	-6.49608		Treeshrew	1.93281	1.938	0.0110786
Treeshrew	CULB4	0.640049	-0.643747	0.636155	-0.652549	1.76273	0.817809		Treeshrew	0.640049	0.636155	1.76273
Treeshrew	KDM5D	1.25683	0.329795	0.745938	-0.422872	0.554931	-0.849621		Treeshrew	1.25683	0.745938	0.554931
Treeshrew	UBA1	0.806872	-0.309589	0.714159	-0.485684	0.00309506	-8.33582		Treeshrew	0.806872	0.714159	0.00309506
Treeshrew	TSPYL2	0.157075	-2.67047	0.153934	-2.69962	0	#NUM!		Treeshrew	0.157075	0.153934	NA
Treeshrew	EIF2S3X	0.929652	-0.105237	0.394629	-1.34143	0.713321	-0.487376		Treeshrew	0.929652	0.394629	0.713321
Treeshrew	TXLNG	0.700951	-0.512615	0.376363	-1.4098	0.329368	-1.60223		Treeshrew	0.700951	0.376363	0.329368
Treeshrew	EIFA1X	0.958064	-0.0618061	0.790198	-0.339714	12.5564	3.65036		Treeshrew	0.958064	0.790198	12.5564
Treeshrew	USP9X	0.602198	-0.73169	0.658026	-0.603784	0.371488	-1.42861		Treeshrew	0.602198	0.658026	0.371488
Treeshrew	KDM6A	0.752862	-0.409543	0.440328	-1.18335	0.337017	-1.56911		Treeshrew	0.752862	0.440328	0.337017
Treeshrew	TMSB4X	1.56226	0.643637	1.63982	0.713538	0.000656741	-10.5724		Treeshrew	1.56226	1.63982	0.000656741
Treeshrew	ZFX	0.957909	-0.0620388	0.627752	-0.671733	0.97419	-0.0377242		Treeshrew	0.957909	0.627752	0.97419
Treeshrew	DDX3Y	#NUM!	#NUM!	#NUM!	#NUM!	1.2764	0.352076		Treeshrew	NA	NA	1.2764
Mouse	RBMX	0.964124	-0.0527088	0.727925	-0.458139	0.000926336	-10.0762		Mouse	0.964124	0.727925	0.000926336
Mouse	KDM5D	1.12912	0.175201	0.681658	-0.55288	0.294984	-1.76129		Mouse	1.12912	0.681658	0.294984
Mouse	UBA1	1.3909	0.476023	1.46037	0.546333	0.00301624	-8.37303		Mouse	1.3909	1.46037	0.00301624
Mouse	TSPYL2	1.01545	0.0221122	1.23774	0.307705	0.00608329	-7.36093		Mouse	1.01545	1.23774	0.00608329
Mouse	EIF2S3X	1.28886	0.366099	0.848146	-0.237616	0.973443	-0.038832		Mouse	1.28886	0.848146	0.973443
Mouse	DDX3X	1.04427	0.0624888	0.712879	-0.488271	0.200292	-2.31983		Mouse	1.04427	0.712879	0.200292
Mouse	USP9X	1.38068	0.465377	1.52695	0.610656	0.0024205	-8.69048		Mouse	1.38068	1.52695	0.0024205
Mouse	KDM6A	0.696154	-0.522521	0.365507	-1.45203	0.533573	-0.906241		Mouse	0.696154	0.365507	0.533573
Mouse	ZFX	0.914196	-0.129425	0.629018	-0.668826	0	#NUM!		Mouse	0.914196	0.629018	NA
Rat	RPS4X	3.62692	1.85874	3.38459	1.75898	0.0184761	-5.7582		Rat	3.62692	3.38459	0.0184761
Rat	RBMX	0.9488	-0.0758239	0.857904	-0.221112	0	#NUM!		Rat	0.9488	0.857904	NA
Rat	KDM5D	1.63625	0.710397	1.03676	0.0520754	0.457194	-1.12912		Rat	1.63625	1.03676	0.457194
Rat	UBA1	1.41698	0.502821	1.38242	0.467194	0.00412662	-7.92082		Rat	1.41698	1.38242	0.00412662
Rat	TSPYL2	1.34133	0.423668	1.04054	0.0573341	0.012591	-6.31147		Rat	1.34133	1.04054	0.012591
Rat	EIF2S3X	0.819638	-0.286942	0.591162	-0.758375	0.747116	-0.420596		Rat	0.819638	0.591162	0.747116
Rat	DDX3X	0.610464	-0.712021	0.53795	-0.894456	0.135953	-2.87882		Rat	0.610464	0.53795	0.135953
Rat	USP9X	0.891084	-0.166367	1.04683	0.0660309	0.0141322	-6.14487		Rat	0.891084	1.04683	0.0141322
Rat	KDM6A	0.416006	-1.26532	0.238088	-2.07043	0.234689	-2.09118		Rat	0.416006	0.238088	0.234689
Rat	ZFX	0.285472	-1.80858	0.367906	-1.44259	0	#NUM!		Rat	0.285472	0.367906	NA
Guineapig	RBMX	3.86697	1.9512	2.05629	1.04004	0	#NUM!		Guineapig	3.86697	2.05629	NA
Guineapig	UBA1	0.859439	-0.218533	0.885466	-0.175491	0.0492744	-4.34302		Guineapig	0.859439	0.885466	0.0492744
Guineapig	TSPYL2	0.443602	-1.17266	0.495767	-1.01227	0.00514208	-7.60343		Guineapig	0.443602	0.495767	0.00514208
Guineapig	EIF2S3X	1.54354	0.62624	0.783203	-0.352542	0.862348	-0.213658		Guineapig	1.54354	0.783203	0.862348
Guineapig	DDX3X	0.973269	-0.0390902	1.22668	0.294759	0.0190777	-5.71197		Guineapig	0.973269	1.22668	0.0190777
Guineapig	USP9X	3.07747	1.62174	3.36011	1.74851	0.11826	-3.07997		Guineapig	3.07747	3.36011	0.11826
Guineapig	KDM6A	1.85383	0.890505	0.689443	-0.536496	0.534661	-0.903305		Guineapig	1.85383	0.689443	0.534661
Guineapig	ZFX	2.67148	1.41764	1.49402	0.579198	1.05609	0.0787347		Guineapig	2.67148	1.49402	1.05609
Guineapig	HSFY	#NUM!	#NUM!	#NUM!	#NUM!	3.11449	1.639		Guineapig	NA	NA	3.11449
Hamster	RPS4X	3.0625	1.61471	2.34987	1.23258	0.000952663	-10.0357		Hamster	3.0625	2.34987	0.000952663
Hamster	RBMX	0.519751	-0.944109	0.567042	-0.818472	0	#NUM!		Hamster	0.519751	0.567042	NA
Hamster	KDM5D	0.956688	-0.0638794	0.584058	-0.775817	0.293831	-1.76694		Hamster	0.956688	0.584058	0.293831
Hamster	UBA1	1.54256	0.625327	1.47542	0.561128	0.0692654	-3.85172		Hamster	1.54256	1.47542	0.0692654
Hamster	TSPYL2	0.854952	-0.226084	1.10115	0.139014	0.0165832	-5.91413		Hamster	0.854952	1.10115	0.0165832
Hamster	EIF2S3X	1.41598	0.501804	0.807198	-0.309005	0.114975	-3.12061		Hamster	1.41598	0.807198	0.114975
Hamster	DDX3X	0.971952	-0.0410432	0.519794	-0.943989	0.0576612	-4.11626		Hamster	0.971952	0.519794	0.0576612
Hamster	USP9X	1.21696	0.283287	1.16035	0.214554	0.0993036	-3.33201		Hamster	1.21696	1.16035	0.0993036
Hamster	KDM6A	1.30342	0.382297	0.58662	-0.769501	0.833945	-0.261976		Hamster	1.30342	0.58662	0.833945
Hamster	ZFX	1.15204	0.204193	1.04326	0.0611	0.00280269	-8.47897		Hamster	1.15204	1.04326	0.00280269
Hamster	HSFY	#NUM!	#NUM!	#NUM!	#NUM!	0.00435057	-7.84458		Hamster	NA	NA	0.00435057
Rabbit	RPS4X	2.97241	1.57163	2.64901	1.40545	0.00314645	-8.31206		Rabbit	2.97241	2.64901	0.00314645
Rabbit	RBMX	3.91114	1.96759	3.25257	1.70158	0.00166598	-9.22942		Rabbit	3.91114	3.25257	0.00166598
Rabbit	KMD5D	1.64399	0.7172	1.38213	0.466896	0	#NUM!		Rabbit	1.64399	1.38213	NA
Rabbit	UBA1	1.00866	0.0124375	1.09706	0.133642	0.140829	-2.82799		Rabbit	1.00866	1.09706	0.140829
Rabbit	TSPYL2	0.870512	-0.200064	1.04904	0.069067	0	#NUM!		Rabbit	0.870512	1.04904	NA
Rabbit	EOF2S3X	0.645005	-0.632617	0.440006	-1.18441	0.379567	-1.39757		Rabbit	0.645005	0.440006	0.379567
Rabbit	DDX3X	1.16947	0.225851	0.761452	-0.393175	0.29572	-1.7577		Rabbit	1.16947	0.761452	0.29572
Rabbit	EIFA1X	0.00622316	-7.32814	0.0140674	-6.1515	0.182399	-2.45483		Rabbit	0.00622316	0.0140674	0.182399
Rabbit	USP9X	1.72561	0.787107	1.8284	0.870581	0.883764	-0.178266		Rabbit	1.72561	1.8284	0.883764
Rabbit	KDM6A	0.957131	-0.0632118	0.680169	-0.556036	0.375746	-1.41217		Rabbit	0.957131	0.680169	0.375746
Rabbit	TMSB4X	0	#NUM!	0	#NUM!	0.00151339	-9.368		Rabbit	NA	NA	0.00151339
Rabbit	ZFX	1.15939	0.213361	0.895964	-0.158488	1.03879	0.0549074		Rabbit	1.15939	0.895964	1.03879
Rabbit	HSFY	#NUM!	#NUM!	#NUM!	#NUM!	0.0110507	-6.49972		Rabbit	NA	NA	0.0110507
Sheep	RBMX	2.549	1.34993	3.28446	1.71566	0	#NUM!		Sheep	2.549	3.28446	NA
Sheep	CULB4	0.276273	-1.85583	0.414606	-1.27019	1.27248	0.34764		Sheep	0.276273	0.414606	1.27248
Sheep	KDM5D	2.13017	1.09097	0.890288	-0.167655	0.770799	-0.375574		Sheep	2.13017	0.890288	0.770799
Sheep	UBA1	0.787541	-0.344573	0.257467	-1.95754	0.828505	-0.271418		Sheep	0.787541	0.257467	0.828505
Sheep	TRPYL2	2.79973	1.48529	3.11787	1.64056	0	#NUM!		Sheep	2.79973	3.11787	NA
Sheep	IEF2S3X	1.15548	0.208495	0.534417	-0.903963	0.640765	-0.642132		Sheep	1.15548	0.534417	0.640765
Sheep	DDX3X	0.687932	-0.539662	1.00753	0.0108272	0.074686	-3.74302		Sheep	0.687932	1.00753	0.074686
Sheep	USP9X	0.889177	-0.169457	1.09872	0.135824	0.626446	-0.674738		Sheep	0.889177	1.09872	0.626446
Sheep	KDM6A	0.583864	-0.776297	0.736078	-0.442069	0.437763	-1.19178		Sheep	0.583864	0.736078	0.437763
Sheep	ZFX	0.699233	-0.516154	0.703863	-0.506633	0.973388	-0.0389134		Sheep	0.699233	0.703863	0.973388
Sheep	HSFY	#NUM!	#NUM!	#NUM!	#NUM!	0	#NUM!		Sheep	NA	NA	NA
Cow	RPS4X	0.00539477	-7.53422	0.00307344	-8.34593	0.587177	-0.768132		Cow	0.00539477	0.00307344	0.587177
Cow	RBMX	3.30928	1.72652	2.32258	1.21573	0.00138627	-9.49457		Cow	3.30928	2.32258	0.00138627
Cow	UBA1	1.20633	0.270626	1.32073	0.401338	0	#NUM!		Cow	1.20633	1.32073	NA
Cow	TSPYL2	1.90049	0.92637	2.29418	1.19798	92.8287	6.5365		Cow	1.90049	2.29418	92.8287
Cow	EIF2S3X	1.13582	0.183738	0.60589	-0.722872	0.00497665	-7.65061		Cow	1.13582	0.60589	0.00497665
Cow	TXLNG	0.327344	-1.61112	0.204871	-2.28721	0.323254	-1.62926		Cow	0.327344	0.204871	0.323254
Cow	DDX3X	0.489731	-1.02994	0.404558	-1.30558	9.34033e-05	-13.3862		Cow	0.489731	0.404558	9.34033e-05
Cow	EIFA1X	1.80662	0.853297	2.36533	1.24204	0.778284	-0.361631		Cow	1.80662	2.36533	0.778284
Cow	USP9X	0.877318	-0.188828	0.646315	-0.629692	0.196995	-2.34377		Cow	0.877318	0.646315	0.196995
Cow	KDM6A	0.703258	-0.507875	0.413075	-1.27552	0.268615	-1.89639		Cow	0.703258	0.413075	0.268615
Cow	ZFX	1.00874	0.0125581	0.619204	-0.691514	#NUM!	#NUM!		Cow	1.00874	0.619204	NA
Cow	HSFY	#NUM!	#NUM!	#NUM!	#NUM!	0.0287432	-5.12063		Cow	NA	NA	0.0287432
Pig	HSFX	0	#NUM!	0	#NUM!	9.93094	3.31193		Pig	NA	NA	9.93094
Pig	RBMX	1.1878	0.248289	1.13725	0.185546	1.67819	0.746908		Pig	1.1878	1.13725	1.67819
Pig	CULB4	0.504585	-0.986831	0.603314	-0.729018	0.0811044	-3.62408		Pig	0.504585	0.603314	0.0811044
Pig	KDM5D	0.884557	-0.176973	0.918224	-0.123082	0.124875	-3.00144		Pig	0.884557	0.918224	0.124875
Pig	UBA1	1.95929	0.97033	1.36666	0.450651	0.00560164	-7.47994		Pig	1.95929	1.36666	0.00560164
Pig	TSPYL2	1.57285	0.653384	1.30769	0.387015	0	#NUM!		Pig	1.57285	1.30769	NA
Pig	EIF2S3X	0.855188	-0.225687	0.548037	-0.867654	1.34377	0.426289		Pig	0.855188	0.548037	1.34377
Pig	TXLNG	0.367678	-1.44348	0.312199	-1.67946	0.401213	-1.31756		Pig	0.367678	0.312199	0.401213
Pig	DDX3X	0.722386	-0.469159	0.715461	-0.483055	0.837798	-0.255325		Pig	0.722386	0.715461	0.837798
Pig	EIFA1X	1.11185	0.152956	0.976098	-0.0349019	0.624427	-0.679395		Pig	1.11185	0.976098	0.624427
Pig	USP9X	0.812082	-0.300303	0.687518	-0.540531	0.678296	-0.560014		Pig	0.812082	0.687518	0.678296
Pig	KDM6A	0.913959	-0.129799	0.723135	-0.467663	0.570713	-0.809163		Pig	0.913959	0.723135	0.570713
Pig	TMSB4X	0	#NUM!	0	#NUM!	0.12615	-2.98679		Pig	NA	NA	0.12615
Pig	ZFX	1.11166	0.152712	0.68715	-0.541304	1.32365	0.404524		Pig	1.11166	0.68715	1.32365
Hedgehog	RPS4X	1.10589	0.145207	1.12825	0.174092	0.0064969	-7.26603		Hedgehog	1.10589	1.12825	0.0064969
Hedgehog	RBMX	1.96342	0.973366	1.57553	0.655836	0.0155307	-6.00874		Hedgehog	1.96342	1.57553	0.0155307
Hedgehog	CULB4	6.6255	2.72803	5.87744	2.55519	0.0205564	-5.60427		Hedgehog	6.6255	5.87744	0.0205564
Hedgehog	UBA1	3.54764	1.82686	2.98167	1.57612	0.00990213	-6.65804		Hedgehog	3.54764	2.98167	0.00990213
Hedgehog	TSPYL2	7.00648	2.80869	6.26055	2.64629	0	#NUM!		Hedgehog	7.00648	6.26055	NA
Hedgehog	EIF2S3X	1.60361	0.681322	0.847277	-0.239094	1.10923	0.149552		Hedgehog	1.60361	0.847277	1.10923
Hedgehog	DDX3X	1.57567	0.655968	0.614698	-0.70205	0.314428	-1.6692		Hedgehog	1.57567	0.614698	0.314428
Hedgehog	USP9X	2.73124	1.44956	1.59295	0.6717	0.764572	-0.387275		Hedgehog	2.73124	1.59295	0.764572
Hedgehog	KDM6A	1.06769	0.0944953	0.523584	-0.933506	1.42075	0.506652		Hedgehog	1.06769	0.523584	1.42075
Hedgehog	TMSB4X	2.27488	1.18579	1.25671	0.329653	0.00253544	-8.62355		Hedgehog	2.27488	1.25671	0.00253544
Hedgehog	ZFX	0.921594	-0.117797	0.616273	-0.698358	1.30384	0.382766		Hedgehog	0.921594	0.616273	1.30384
Hedgehog	HSFY	#NUM!	#NUM!	#NUM!	#NUM!	0	#NUM!		Hedgehog	NA	NA	NA
Hedgehog	EIF1AY	#NUM!	#NUM!	#NUM!	#NUM!	0.366106	-1.44967		Hedgehog	NA	NA	0.366106
Armadillo	HSFX	0.121086	-3.0459	0.0626077	-3.99752	0.0480065	-4.38063		Armadillo	0.121086	0.0626077	0.0480065
Armadillo	RBMX	4.85502	2.27948	3.6657	1.87409	0.0593187	-4.07537		Armadillo	4.85502	3.6657	0.0593187
Armadillo	CULB4	0.420549	-1.24966	0.281026	-1.83123	0	#NUM!		Armadillo	0.420549	0.281026	NA
Armadillo	KDM5D	1.20312	0.26678	0.996403	-0.00519825	0.536595	-0.898094		Armadillo	1.20312	0.996403	0.536595
Armadillo	UBA1	1.21082	0.275987	1.30455	0.383547	0.009715	-6.68557		Armadillo	1.21082	1.30455	0.009715
Armadillo	TSPYL2	4.75368	2.24905	2.52662	1.33721	0.0889526	-3.49082		Armadillo	4.75368	2.52662	0.0889526
Armadillo	EIF2S3X	1.30627	0.385454	1.01178	0.0168941	0.020506	-5.60781		Armadillo	1.30627	1.01178	0.020506
Armadillo	DDX3X	1.20813	0.272779	1.0618	0.0865077	0.300617	-1.734		Armadillo	1.20813	1.0618	0.300617
Armadillo	EIFA1X	0.387762	-1.36676	0.494154	-1.01697	0	#NUM!		Armadillo	0.387762	0.494154	NA
Armadillo	USP9X	1.2581	0.331245	0.545974	-0.873095	0.524209	-0.931787		Armadillo	1.2581	0.545974	0.524209
Armadillo	KDM6A	0.131827	-2.92329	0.159665	-2.64688	0.337176	-1.56843		Armadillo	0.131827	0.159665	0.337176
Armadillo	TMSB4X	0.00156893	-9.316	0.000648064	-10.5916	0.0686074	-3.86549		Armadillo	0.00156893	0.000648064	0.0686074
Armadillo	ZFX	0.945864	-0.080296	0.598825	-0.739794	0.79959	-0.322668		Armadillo	0.945864	0.598825	0.79959
Tenrec	RBMX	1.36082	0.444475	1.34818	0.431015	0	#NUM!		Tenrec	1.36082	1.34818	NA
Tenrec	CULB4	0.112877	-3.14718	0.131257	-2.92954	0.015584	-6.00379		Tenrec	0.112877	0.131257	0.015584
Tenrec	EIF2S3X	1.39233	0.477499	0.899187	-0.153307	#NUM!	#NUM!		Tenrec	1.39233	0.899187	NA
Tenrec	TXLNG	0.586463	-0.769887	0.76025	-0.395453	0.00623482	-7.32544		Tenrec	0.586463	0.76025	0.00623482
Tenrec	DDX3X	0.399266	-1.32458	0.305088	-1.7127	0.141167	-2.82453		Tenrec	0.399266	0.305088	0.141167
Tenrec	EIFA1X	0.601856	-0.73251	0.572835	-0.803808	0.0220361	-5.50399		Tenrec	0.601856	0.572835	0.0220361
Tenrec	USP9X	0.729853	-0.454322	0.703039	-0.508324	0.158594	-2.65659		Tenrec	0.729853	0.703039	0.158594
Tenrec	KDM6A	0.51733	-0.950843	0.333355	-1.58487	0.759246	-0.397361		Tenrec	0.51733	0.333355	0.759246
Tenrec	ZFX	0.653738	-0.613214	0.690825	-0.533608	0.524991	-0.929634		Tenrec	0.653738	0.690825	0.524991
Tenrec	HSFY1	#NUM!	#NUM!	#NUM!	#NUM!	0.113286	-3.14195		Tenrec	NA	NA	0.113286
Panda	RPS4X	9.37496	3.22881	5.02141	2.32809	0.000593686	-10.718		Panda	9.37496	5.02141	0.000593686
Panda	RBMX	2.42784	1.27967	2.03601	1.02575	0.000501051	-10.9628		Panda	2.42784	2.03601	0.000501051
Panda	CULB4	0.311359	-1.68335	0.470113	-1.08892	0	#NUM!		Panda	0.311359	0.470113	NA
Panda	KDM5D	1.69838	0.764163	1.14702	0.197896	0.321375	-1.63767		Panda	1.69838	1.14702	0.321375
Panda	UBA1	1.39808	0.483444	1.39044	0.475546	0.0411988	-4.60125		Panda	1.39808	1.39044	0.0411988
Panda	TSPYL2	2.32876	1.21956	9.98358	3.31956	0.236828	-2.07809		Panda	2.32876	9.98358	0.236828
Panda	EIF2S3X	2.50744	1.32622	1.05975	0.0837204	0.330136	-1.59887		Panda	2.50744	1.05975	0.330136
Panda	TXLNG	0.753739	-0.407863	0.973544	-0.0386824	0.258329	-1.95272		Panda	0.753739	0.973544	0.258329
Panda	DDX3X	0.832052	-0.265254	0.203244	-2.29871	0.185344	-2.43172		Panda	0.832052	0.203244	0.185344
Panda	EIFA1X	0.695257	-0.524382	0.164333	-2.60531	0.148482	-2.75164		Panda	0.695257	0.164333	0.148482
Panda	USP9X	1.0268	0.0381613	1.06648	0.0928516	0.326677	-1.61406		Panda	1.0268	1.06648	0.326677
Panda	KDM6A	0.458171	-1.12604	0.190392	-2.39296	0.484433	-1.04563		Panda	0.458171	0.190392	0.484433
Panda	TMSB4X	3.58611	1.84242	1.15657	0.209849	#NUM!	#NUM!		Panda	3.58611	1.15657	NA
Panda	ZFX	2.10193	1.07171	2.0237	1.017	0.244899	-2.02974		Panda	2.10193	2.0237	0.244899
Panda	HSFY	#NUM!	#NUM!	#NUM!	#NUM!	0	#NUM!		Panda	NA	NA	NA

[truncated: 3 more sheets: Supplementary 5d, Supplementary 5e, Supplementary Table 6]
