# Supplementary material for: Expression Evolution of Ancestral XY Gametologs across All Major Groups of Placental Mammals
Source: Genome Biol Evol. 2020 Aug 13;12(11):2015–28. doi: 10.1093/gbe/evaa173 (PMC7674692; doi:10.1093/gbe/evaa173)
Supplement: evaa173_Supplementary_Data [file evaa173_supplementary_data.zip › Ysequences_placental.mammals.fa]

>Armadillo_Y_transcript_SRY
GGAAAACTCTGCGCTACTTGGGACTGACAATCCGTCCTCAAATTATCAGTGTGGTCGAGAGAGCAACAGAGACCGGGTCAAGCGACCTATGAACGCCTTCATAGTGTGGTCTCGGGATCAGAGGCGCAAGATGGCTCTAGAGAATNNCCAAATGCACAACTCGGAGATCAGTAAGCGGCTGGGATACCAGTGGAAACTGCTTTCAGATGCCGAAAAATGGCCGTTCTTCGAGGAGGCACA
>Armadillo_Y_transcript_HSFY
ATTATTTCATTTCCAGGAGAAGATGTCCTTTTTTGTTCCTTCTGGGCTCTTCTGCTTGCTTTTATGCAGACTTCCTTCCCCAGCATATGTGCTTTGTCCCACTGTTCTCCCACGCTCAGGTCTGCCTTTTCCCTACAACTTTTAGCGCTGTCTTCCCTGCTTTACATGGTTCACTTTCTCCCCACTTTCCCTTGCAGCTTTTTGGCCTCAGGTAACTTCCACATTAGGGTATCCCACCCTTGGGAGCCTAA
TGGCATCATGGTTCAAAATCAGCCTTTTTCTTCATTTAGGTACACCAGCTATTGGGGTCCAGATTGAGGGTGTGCACTACTTGCCAACAGTTCTACGGCAGGTCGCTCTTGCTTCCTGGACAGCCTTTTAATCCCTGCCAGTGGCTACTAGGGCCCCTCCCTGATTTCATAGCCCTGGGTCTTGTGCCTGAATGTGTGTGTTGCTCCAAGTTGCTGCAATGTGGGGCTCTGTGGTCAGTGACCACTAGGTG
GCTGGGCTGGAAGCCTGTCATTCTGCCTCCCTCCCCTTCATGCCCCTTTCCTCCCCTTCTTCCTGCAGGTGCACATTCCTAATTGATAGGGAACAGACCTCCTGTCCCTGCTCCCTCCTGGCTCCCTCCCTTCACATTCTGGTATGATAGTAGCACCCAGGTCAGAGGGACGTGGATGGAACTACAGAGCCCATAGGAGTTACCTCACCCCGACCTTGAAACTGCAAAGCTAGCATACTACAAACTAGTCC
CTTTGTAGTCTAGCCGCAGATCAAGTTATAAAACCCGCCTCCCCCTCTTTCGCTGCTGCTCTCTATTCTAGACTCAGCTGCCTGCAAAGCTCTCTCATTAAAGGCTTTGTTTCAACTAAGCTCAGCTTCTGGTCTGATTTCTAAGATACCTCCCTTCCTCGGCTTCCCTTCGAACTTAACAGTAGTTCCCAGTTGCATATCTCCAACCTTCTTTTCGGGGGGCTTGCTTTTTTGTTTTCTGTCAGCATTTG
TGGAGTCTCTGTCATCCTGCAGATTTCCAAGCAAAAGGAACGAGCACTTTTGTTTAGTTGTCTCTACAGGGAAATGTTTCCAGGGATGTGTTCTGCCACCATCTTTTGATAACACTCTACTACCTGATTATGTTTTATTTTTCATGTTATTTGTTTTTTCTATCTTTTTTTAGGAGGTACTGATGATTGAACCTGGGACCTCCACCACTGAGCTCCACCAGCAAGCGAAGCAGGCCCTGCACTACTGAGCT
CCACCAGCTCCATAAATCATTTTATTTTAAGCATAGGTCATAACGACAGTGGTGCACCTTTTAAAAACTGAGTTCCAAAACATTTTCTTCATTCCCGCAATGAACCCTGTACCCATTAAGCAGTGATTTCCCAATACTCCTCCCCAGGCCAGGCTGTCAAAAGAAAAATCCGTGTTGGACAGTATTAATCAGGCAAGAATGACTTTACTCAAGGACTGCTGCAGGAGGGAAGAGAGGCTAGAACTCAACTC
CAAGGAAGGCAGAGGTTTAGTTAGGAAGAAAACTTTTAACTGAATGTTACACATTAATTGCTAGGAGACCAGTCATCTTGTGATGTCACTGCTATTCAGGCTGAGAAGCATTGTGATGGCATAGGATTAGTTTATCTGTGCAGCCTTAGCAAGGCAGCATTTGAAGCTGCAGTGTTGAAAACCATGCAGGTGAGAAAAATAACTGAGGGCAAATTTATTTAACATGGAAGTTCAAGATTCTTCTCCGAAAG
ACAGATCAACTCATTCAGAAACCTCCATTGCGTCTCCTTCCTGTGGTCACACATACACTGGAGACTCAGACTTGAGGTCTAAAATTGAAGAAAATGCTTTTCAGGCTTTGTCTGAAGGACCCTTGATGAAGAGACCACGTTACACATTTTGTGTTCCCCGGCCAGAAGAAGATGATTTCCTTTCTTTGACCTTCCCCAGAAAACTCTGGAAAATAGTTGGAAGCGACCGTTTTAAGTCAATTTGGTGGGAT
GAAAATGGGACTTCTATAGTGATTAATGAAGAACTCTTTAAGAAAGAAGTTTTGGAAAGAAAAACCCCTTTCAGAATATTTGAAACTGAGAGTATGAAAAGTTTGGTTCGACAGCTAAATCTCTATGGATTTAGTAAAGTGCGACAGCATTTTCAAAGATCTGCTTCTCTGGCTGACTTTCTGGCAGAAGAAAAAGAAGCCTCTGTTTTAAGCAAGTTACAGTTCTACCAACACCCAAACTTTAAACGAGG
CTGTCCCCAGCTTTTAGTAAATATGAAAAGAAGAGTCGGGATTAAAAATGCTTCTACCGTATCTGCTTCATTAGTTCAAGACTTCAACAAGAAGCACTTTAGAGCAGTGAGTAACGCGGACAATCAGAATTCCGGTGCAGTTGCTGAAACTAGTAGGGAAAGATTACTTTCAGCCTCTACAAATGTAAACGTGCCTTTAATAAGGCAGCCTTCGAACAGCCAGGAAGTTGCTAGTACAACTCCCCTAGTCA
GAAGTGTTTTTTCTCCTTCATCAGCTTCAATTACACCATCAGAACAAATCCTAACAGATAAACATGGTGTTTTAAACCAGCTGACCACTTTTCACATGCAATCCCATAGCAGCTACACTCAAGCAAATGGCTACATTGTGAATTTTGTTAGAACTGCAACTTCTGTTTCTCAGTACCATATCGTATCTCCTATAGAGAACAATTACTCTGGACTGATGGTGGAGCCGCCTTCTGTCCCAACTGGTTATCCT
GATTTACCAGCCCATGAGGCTCCTTTTTCCACCTTCCTACAAGGAGGCAACCCATGGCTCCCAATGGCTGTAATACCTGATTCGTCTGCCACCTCTCTTTTAAGGTCACCTCAACAACCATCTTCATTATACCAACATTTTCCTCATTTCAGTTGACCTTCTACCAAAAGAGGTCCAGATTTTGCAGGATGAGAAAGACTAAAATTTTCTTTTGACAAGTGTCAACCTGCAATTCTCTAATTTGAACAATA
AACTTAAGTGTTTATTGTCAAAAAAAAA
>Armadillo_Y_transcript_RBMY
CCTGCAACCCGCAGCCCAGCCTTCGAGGGAGCGAGTCTGCAGGGCGCTGCTCACCTCCAGCAGGCTGGTGGGGAACGTGCGTGGCGCTCAGTGAAGGTCAGGTCAGGGCCCGCGCGGGGACCCCGGCTGGTTCTGGGGCGGAATTTCCTAAGCCATGGAGGCAGACCCCGCCATACAGGATCTGGCTGCCCGCAGCGATTATCCCGCCCACAAAACCTAAGCGGAGCCGGGAAAACTGCGCCCTGGCAGCC
GAGCACCGCTGCCCGGAAAGGCGCCCTGTTCTGCCCCTAAGTTTCATTTTGGGGGCGCTAGGCCGCCTACCTGAAACACCTTCGCTCCTACGCAGGGAGGATGGCAAGAGGGGAAAAAAAGCCTTTCCCAACCTAGAGGAAGGGCTTAGTATCTCGTAACATCCGGGTCCCCGCAGCCCCGTTATATTGGTTGCGCAGTTACACGCCATCACTTCGGCTAGTTTTCTCCCGAGGGAAACCTGAACGCGAGC
GGTTTGAAAAGCAGAGAAAAGAGAATGGTGGAAGCAGATCGGCCTGGGAAGCTGTTCATAGGGGGCCTCAGTCAAGAGACCAATGAAAAGGCACTTGAAGCAGTATTTGGGAAATATGGTCCTATAGCAGAAGTTCTTTTAATGAAGGATCGAGAAACAAACAAGTCCAGAGGATTTGCTTTTATTACTTTTGAGAATCCTGCAAATGCTAAGGATGCTGTGAAAGACATGAATGGAAAGTCTTTGGATGG
AAAAACAATTAAAGTAGAACAAGCAATCAAACCATCATTTGAAAGTTGTGGTAAGCGGCGGCTGCCACCTACTCCAAGAAACAGGGCCCCTTCAAGAAGTCTGAGATGTGGAAGAGGAGGAAGTGGAGGAGCAAGAGGGCATCCCTTACGTGGCGGACACTTGGATGATGGTGGATATGCTCTTAAACTCAGCGTGAGGTCTTCCAGGGGATCTTTTTCAGCTAAAAGAGATTCATCTTCAAAAAGTGGAG
GCCCTTCTGCTAAAAAATCTGCTCTATCTGGTCCAGCACGAAGCCGTAGTCGGATGGGAGGCCGAGGTCCAGTATCTCGTGGAAGAGAGAATTATGGGAGTCCTCCACGTAGAGAACCGATATCATCCCGGAGAGATGACCATGTGTCACCAAGAGGTGATGGTTACCATACTAAAACTAGCAGAGATTATGCAAGTACTCGAGACAACAAGGATTATGTTCCATCATCAAGAGACTATGCCTGTCGTGAT
TATGGCCGTTCCAGCTCTCGGGATGATCGTTCTTCAAGAGGATACAGTGATCGTTATGGCTATGGCAGGGGCCGCAATAGAGATTATTCTGATCATGCAAGTGGAGGTTCTTACAGAGATTCATATGAGAGTTACGGTAGTACCCACCGTGGTGCACCGCCTACCCGAGGGCCTCCTCTGACTTACGGTGGAAGTAGTCGCTATGGTGATAGTAACAGTACACGGGATGGATGCGGGGAAAGTAGAGAAAG
TTACTCAAGCAGCCGAAATGGCAACTACGCAAGTGGTCGTGAGCGTGGTGGCAGACAGGAACGAGGGCTTCCACCTTCTATGGATAGGGTATACCCAGCTCCTCGTGAATCATATAGAGGCTCAAGTTGTGGGGCTTCCAGAGGACGTCGTCGGGGAAGCCGATCTGAAAAGGGCGGTCAAAACAGATATTAAAAGTAACAATTTTCATGCCAAATTCACTTTGCAAACAGAAAACAAAATGCTACTTTAT
CTGCTTTACCTGAATACTATTAAAAAGTTGGGTTTGACTGGGAGGGGAATGTACTAACGATCCCTCCATGAATTTTTGGATCTTAAGACAAAGTAAAATTTTCCAAAGTATTTTCATAGTTGTTCATTGTTAATTGAAAAATGCAGTTATTTTCATAATTGTTCATTGTTATTTGAAAAACATTAATTAAATTTGCT
>Armadillo_Y_transcript_CULB4Y
TGTTGAGTTCTCCTATCGCGAGACATCGAGCCTATAAGCTAGTCAACATGAGCCTCTGAGGTACTGCCTCCATCTTCTAGAGGCTAAGTGCAGTGATACCCACCTTCCGAGAGTCTTAAGTTTTCTACTAGATCATTATGCCTTGATTTTCGAGGACTTAATGTGAAAATGGCTGAAGAAGATTCATCTCCTTCATCTGCTGCCTCTCAGGAACAAGAGCAATTTACAAGCAGAGGTTTGACAGTGTTCTT
TGTGACTGCAGAACACCAAACAGAAAACTTGACTAAAGCTGCAACAGCCCTGTCTAGTTTTGCAAGTATTAACTCTAGCATTGGCTCTGCCAAGAAGTTGGTAATTAAAAACTTTAAAGATAAACCCTTATTGCTGGAAAAATACACTGAGAAAACATGGAAAAAATTAAAAGAAGCTGTACAAGCTATCCAGAAAAATACCTCTGTTAAGTATAGCCTGGAAGAACTCTATCAGCATGTTGAAAATCTTT
GCTCCTACAATTTATCTGCAAACTTATATCAGCAATTAAGACTTCTTTGTGAAGAACATATCAAAGCACAGATTCATCAGTTTAGAGAGGATTCTTTGGATACTGAACCTTTCCTAAAGAAAATGGATAAATGCTGGCAAGACCATGGCAGACAAATGGTCATGATTAGGAACATTTTCCTGTTCCTAGATAGAACTTATGTTTTTCAGATTTCAGTGCTGTCTTCAATTTGGGATATGGGTCTAGAATTA
TTTAAATCATTTATAATTTGTGATCAGAAAGTTCAGAGCAGAACTATAGAAGGCATTCTTCTGTTAATTGAAAAGGAAAGAAATGGTGGAATGGTTGACAGATGTTTGATTCAAAGGCTTTTAACTATGCTTTCTGATTTACAGATTTACCAAGAGTCTTTTGAAAATAAATTCTTGGAAGAATCAAGCAGTTTCTATGCAGCGGAGGGAAAGAAGCTAGTGCAAAAAAGAGAGATCCCTGGATGCCTTTA
CCATATTAAGAAACTTTTGGAAGAAGAAGTAGACAGAGTCAGAATATACCTACGCCTGAATACTCAGAAGCTACTGATTGCTATTGTGGAAAAGCAGCTTTTAGGTGAACATTTGTCAGCTGTTCTCCAGAAAGGTTTAAGTTATCTTCTTGATGAAAACAGAACTGAAGATTTGTCTCTTCTCTACCAGCTTTTTAGTAGGGTAGAATGTGGAGTTCAAGTTCTCCTCCATCATTGGATTGATTACATAA
AGAAAATTGGTAGTACTATAGTTACTAATCCTGAGAAGGATAATACAATGATACAAGAACTTCTGGATTTTAAAGATAAGATTGATTTTATTATTGATACTTCTTTTCTGAAGAATGAGAAGTTTATTGTTGCTATGAAAGAAGCTTTTGAAACATTTATTAACAAACGACCCAACAAACCAGCTGAACTTCTAGCAAAATATATAGATTCAAAACTTCGTGCAGGTAACAAAGAAGCTACAGATGAAGAA
CTGGAAGAGTTGTTAGATAAAATAATAATTATATTTAGGTTCATTTATGGCAAAGATGTTTTTGAGGCTTTCTACAAAAAAGATTTAGCAAAACGTCTTTTACTTGGCAAGAGTGCTTCAGTTGATGCAGAAAAGTCGATGCTTTCTAAACTTAAAAAAGAATGTGGAACCGCTTTTACTAATAAACTTCAAGGAATGTTTAAAGACATGGAGCTTTCCAAGGATATCATGATTCAGTTAAAACACTATAT
GCGAAGCCATAATATACCAGGAAATATTGAATTAACTGTGAATATTCTAACTACAAGCTTTTGGCCAGTCTATGTCCCTAAGGAAATCCAGTTACCCCGAGAAATGGAAAAACTTCAGGAAAATTTCAAGAATTTTTACTTGAGCAAGCATAGCGGCCGGAAACTTCAATGGCAGTCAACACTGGGGCACTGTGTTCTTAGAGCCGAATTTAAAAAGGGGAAGAAGGAACTTCAGGTCTCCCTTTTCCAAA
CATTGGTGCTGTTGATGTTTAATGAAGGAGATGAATTCAGTTTAGAAGAAATAAAGGCAACTACGGGAGTAGAAGATAGAGAATTAAGAAGAACCCTCCAGTCATTAGCTTGTGGCAGAGCTAAAGTTCTCATTAAAATCCCGAAGAGTAGAGATGTGGAAGATGGTGACAAATTTTCTTGTAATGAGGAATTCAAACACAAACTCTTCAAGATAAAGATCAATCAAATCCAGATGAAGGAACCGATAGAG
GAACGTGCTGTCACTACAGAGAGAGTTTTCCAAGACCGACAATACCAGATTGATGCTGCAATTGTTCGAATTATGAAGATAAGGAAAACACTTAACCACAATGTGCTTGTCACTGAATTATATAACCAGCTGAAATTTGCATTAAAGCCTAGTGATCTGAAGAAGAGAATAGAATCCTTAATTGAAAGAGACTACATGGAAAGGGATAAAGAAAATTCAAACCAGTACAAGTATATTGCATAAAACCCTGG
CTTAATTTGAACACTTGATTTCATTCCCTCTTGTTAGCAGGTGCCTTATGGTTTGTTAATTGATTAAAAAACTCTCCTGAGATTTGAATAAAAGCAATGTATTAAAATAAAAA
>Armadillo_Y_transcript_KDM5D
GAGTTCAGACGTGTGCTCTTCCGATCTCTCACTGAGGAAAAAGATCCGGCGACACTATTTATAATCTTGCTCTTTCGTTCCGGGTGAGAACTACTTAATATCAACCAAGAATCTAATTTAAGACTCTCATTTTTTTCTAGAGAACTAGTTTCTGTGCCTTCACCCGTTACCTAGGAGGTAGTCTGCCTTTCTGGTTTGAAGATAATAAGTCGCCTGTAGAAACTATCGCGGAGTGACACGAATTGTAGAAG
AAGACGGAAGACTCAAGACATCAAGATGGTGGTTAGGCCGAGCATTGGTAAGCAGCGACTAAAATAACTGTGGAATTAAATAGAAAATAAAATTCCCCGGAACCTTTAGAAAAGATCCAAGCGCCGCTGAAGAAAGATCGAATCTCATTTTTTAGATTAGTTTCCCTGTCCGACATGGAGACAGCGTCGGACGACTTCCTGCCGCCGCCGGAGTGCCCGGTATTCGAGCCCAGCTGGGCCGAGTTCAGCGA
CCCTCTTGGCTATATAGCGAAAATTAGGCCCATCGCTGAGAAGTCGGGTATTTGCAAGATCCGTCCACCTGCGGACTGGCAGCCTCCCTTTGCAGTAAAAGTTGAAAACTTCAGATTTACTCCTCGCATCCAGAGACTTAATGAACTGGAGGCACAGACCAGAGTGAAACTTAACTATTTGGATCACATCGCAAAATTTTGGGAAATCCAAGGCTCAACCTTAAAGATACCCAATGTGGAACGGAGGATGT
TAGACCTTTACAGCCTCAGTAAGATTGTTATGGAGGAAGGTGGCTATGAAGCCATTTGCAAGGACCGTCGGTGGGTCCGAGTTGCCCAGCGCCTCAACTACCCACCAGGCAAAAACATTGGCTCCCTTCTACGGTCTCATTATGAACGCATCATTTACCCCTATGAAATGTTTCAGTCTGGGGCAAACCTTGTGCAGTGTAACACACACCCATTTGATAGTGAGGAAAAAGACAAGGAATACAAACCCCAT
AGCATCCCACTTAGGCAGTCTGTACAGCCTTCAAAGTTCAGCAGCTACAGTCGGCGAGCAAAAAGACTACAACCTGATCCAGAACCCACAGAGGAGGATATTGAGAAGAATCCAGAGCTGAAGAAGCTACAGATCTATGGGGCAGGCCCCAAAATGATGGGTCTGGGCCTGGTGGCCAAGGATAAGACTTTGCAGAAGCAAGATAAAAAAGGACTCACATGCACACCCAATGTTGTAGTGAAGGAGGAGTC
AAGTGGGGATGAAAAAGTGGCATTAACATTGCCTGAGGAGGACCTGAGTCACAGCCTAGAGCCCCACACCAAGATGACCTTGCGGCTGCGGAAGAATCACAACAGTGCCCAGTTTATTGATTTATATGTTTGCCGAATGTGCTCTCGAGGTGATGAAGACGATAAACTTCTTCTCTGTGATGGCTGCAGTGACAGTTACCATATCTTCTGCCTTTTGCCACCTCTGCCTGAAATCCCCAAAGGGATCTGGA
GATGCCCAAAGTGTATCATGGCGGAGTGTAAGCTGCCCCCTGAAGCTTTTGGCTTTGAGCAGGCTACTCAGGAGTATACGTTGCAGAGCTTTGGTGAGATGGCTGACTCCTTCAAGGCTGACTACTTCAACATGCCTGTACATATGGTGCCTACAGACCTTGTGGAGAAGGAATTCTGGAGGCTGGTAAATAGTATTGAAGAAGATGTGACAGTTGAGTATGGAGCAGACATTCATTCCAGAGAATTTGGT
AGTGGATTTCCAGTCAGCAGTAGCAAAGGGAATCTTTCACCTGAGGAGGAGGAGTATGCAACCAGTGGTTGGAACTTGAATGTGTTGNNNNNNNNNNNNNNNNNNNNNNNNNNNNNNNNNNNNNNNNNNNNNNNNNNCAGCTGGCAAGGCCGTGCCAGGCAGGCTTTGGCCTCTGAGGATGTGACTGCTTTATTGGCACGGCTAGCTGAGCTTCGCCAGCAACTACAAGTTGAACCCAGGCCTGAGGAGCC
TGCTGCTTATACTTTAGCTCCTGCCTCCTCAGACCCTCACAGAGAAGGCAGTAGCAAGGATATGTCTAAGGTCCAAGGGTTACTGGAGAATGGAAACAGTGTAACTGTTCCTGAGAAGATAATGCCAGAAGAGGGTTCAGACCTGGAGCTGTTGTCTGCGCTATTGCCACAGTTGACTGGCCCCATGTTGAAGCTGCCTGAGGCTACCCGGGCCCCTCTGGAGGAGCTCATGATGGAGGGGGATTTGCTTG
AGGTGACCCTAGATGAGAACCACAGCATCTGGCAACTACTTCAGGCCGGGCAGCCTCCAGACCTGGAGCGCATCCATACCCTTCTGGAGCTGGAGAAGCCTGAACACCAGAGGAATCGGACAAGGAACCAGGCTACGGAGAGGAGGCGGCGGCGAAGACGGAAAATGGATCAGGGGAGGAAGGGTGAGAATCTAATCCGAGATGAGCTGTTAAAAAGAGCCCGGCGCTCAGGGATTAAGCCTGAAGAAGGC
CAAGAGGAAGAATTTAAGGAGGAAGTAGGCCAAGAAACTGTTTTCATGACACCCTCCACAGACTATAGCCCAATCTTGGAAAGGAACCAAAACACCTTACAAAAGAAGGCGGGCTCCTCAGTCACTTTCCCTTCTTTAGCCCCTTTACTACATCTCTCCCACCTGCAAGAGCAAGAATTGTGACAATAGCAAAATTTTTAAATTTTATTTTAGAAGTCCCAGGTCTCTAGGCCATAACCTGGGAGGGTCCT
GAGCATTATCAGTCTAAATGTATAACTTAAGATGTTTGATATTCTAAGTCCTGATAAGAGGGCCATGCTCTGTATGACTTTTCCCAGATGCCTTTTGCCAATAACATTTCTTAGATTAGCACACAGTGGATGATTTCCTAAGTCAGAACCATTCTAGTCTGGGCAAGTAAAACGAACTGGCAAGTAAAACAAACCCAGAAGGCAAAGGATAGCCCCTCTTTTAATTTTTGTTACCTCTGCTTCCTGTACTC
ATCTTTCTCCTTTCTTTCCTTGTATTTTAAAACATGTTGGTGCTTGAAGGTTACTTCCACCTTTACTCTACCTCCTTTTCTTTTCTCCCATTGGTTCTCATTGTAAAAGACATTGTATGATGTAATTAATTACTTTGTTAAGAACAAAAATAGAGCAAAACAAGAAATTCTTGGTTTCAGTTGTCTTTTAAATTTTATTTTCCTTTTGTTAAAAATAAAACTTAACAGTGGGTATATTTTGAAAATGTGGA
TCTGATTGCACTTCTTGGAATAAAAGATTGAGGGAATGAAATTGGGAAATGTGTTAATCATAAAAAAAATTTTGGGTACGTGCAAAACTTAGGTCAATAGTGGAAAGACAACTTTTTAACAAATGGTACTGGAACAAACAGGACATCCAAAGGGGTAAAATTTATTACTGCTAAGCCATCAAACTGATTTGAGTTTGGGCAAATAGGATCTTCAGCTTCTGTGTCTGACAGAAATTCTCAGAACTGGTGAT
GAAATCCGTGAGAACAAATAAAT
>Armadillo_Y_transcript_UBE1Y1
AGACGGCATACGAGGCTGCTGGGGATCTGGCACCCATCAACGCCTTCATTGGGGGCCTGGCTGCCCAGGAAGTCATGAAGGCCTGCTCCGGGAAGTTTATGCCCATCATGCAGTGGCTCTACTTTGATGCCCTGGAGTGTCTCCCGGAGGACAAAGAGGCCCTCACAGAGGACAAGTGCCTCCCACGCCAGAACCGTTTCGATGGGCAGGTGGCTGTCTTCGGCTCGGACCTGCAGGAGAAGTTGGGCAAG
CAGAAGTACTTCCTGGTGGGCGCAGGGGCCATTGGCTGTGAACTGATCAAGAACTTCGCCATGATTGGGCTGGTGAGTCTCTAGACCCGCGTGAGCCCTGACACAGACCGCATCTATGACGATGACTTGTTCCAGATCTTGGATGGCGTGGCCAATGCCCTGGATAACGTGGATGCTCGTATGTACATGGCCCGCCGCTGTGTGTACTACCGTAAGCCGCTGCTGGAGTCAGGCACACGAGGCCCGAAGTG
CAATGTTCAGGTGGTGATCCCCTTCCTGACAGAGTCATACAGCTCCAGCCAGGACCCACCAGAGAAGTCCATCCCCATCTGTACCCTGAAGAACTTCCCAAACGCCATTGAGCACTCCCTGCAGTGGGCTCAGGATGAGTTTGAAGACCTCTTCAAGCAGCCAGCAGAAAATGTCAACCAGTACCTCACAGACCCCAAGTTTGTGGAGCGGACACTACGGCTGGCAGGCACCCAACCATTGGAG
>Armadillo_Y_transcript_TSPY1
TGACTGGAGTTCAGACGTGTGCTCTTCCGATCTGGCCCACCCGCGTAGCTAGGGGGCGCTGCTGTACCCGCGGGCGTGGCCTGGGGAGAGCGTGTGCGGGGTCTTTCCCTGCACCGGCCCGGGCCACATGGCGAGTGAAGCGGGTCCTGGCGAAGGCCCGGCTCCCCAGGCACGCTCAGAACACCTCGTTGGCCTGGCAAGCGGCCCTCTGGTAGGAGAGTCGCTGGGGCCTGCCGGCGAGCGGTCCCCAC
AGAGCTGCAGGGCAGGGGCGGAGGCACAGGACCCAGCTGGAGGGATGGAGACGGGAGAGGCGCCCTGCGAGGAGGCCGCGGTGCTCTGGGTGGAGGAGCTGCCGGAAATGGAGGTGATGGAGGAGGACATGGTGCTGGAGAATGTAATGGCGGTAGTGGACGTAGTGGCGGAAGAGGAGGTGCAAGAGCAGGAGCGAGAGGCGGAGCAGAAAAGCCTGGAGGAGGGGCAGGAGGAGTGCGGGCGGGCCCAG
CCAGGGTATGATGCGGAGGCGGCCCAGACATCAGTGGAGGCGCTAGAGGCCCTGCAGTTAGAGCTGAGCAGCGTGAAAGTCCGAACCAACCGGGCCTTTTGCCGGCTGAAGCACAAGCTGAGGCAGGCCTTTAAGCCGCACCTGGAGCGCAGAAGCAACATCATTGAGCGTATTCGTGGCTTCTGGTTCAAAACCATTCTGAACCATCCTCTGATGTCAGCAATGATCAGCGACCAGGATCAGGATATGCT
CAACTATATGATCAGTTTGAAGGTAGAAGAGCTCATCCATCCCACAAATAGTTGCAAGATCATATTTTTCTTTGGGAGAAACCCTTACTTCCAAAATGAAGTGATCACTAAGGAGTATGACATTACTATCACTGGATATAAGGCATCTCATTCCACTCCAATCCAATGGCTCGGTGATTATGAGTGCCAGACCAACAGCTACAGTAACTCCAATACCAGCCTTAACTTCTTCAACTGGTTGTCTGACCATA
ACTTTGCAGGATCTAATAGAATTGCTGAGATCATCTGTGAGGATCTCTGGCTGAATCCCCTGCAGTACTACCTAAGGATATAAGAGACAAGAAGAGGGAACAGAGAGGCAGACAGGGAACTCTGGCCTCTAGACCTGCAGACAATGGAGCAGCAAATTTAAACAAATAGGACAAGACCACTTCAGCTATCAGAGATCAATTGACAACTTGCTTCTCTTGCAAAACTGAGAAAGGAAGGAAGGAATGAGTTG
TGAAAACACAAAGAATGAGTTTGGATGAAATTGGAATGACACTAGTAAAAGAGAAATAAACACTGCC
>Armadillo_Y_transcript_TSPY2
CCTCTGGTAGGAGAGTCGCTGGGGCCTGCCGGCGAGCGGTCCCCACAGAGCTGCAGGGCAGGGCCGGAGGCACAGGCCCCAGCTGGAGGGAAGGAGTCGGGGGAGGCCCCGGTATGTGGGGAGGTAGCCTTCCAGGCAACCGAGATCCGGGGAAAGAAAGACGAGGCAGAGGTGGGGAAGGATGTGGTAGTGGAGAATATACTGGAGGTGGCGGTTATAGTAGTAGAGGAGGAGCGAGAGGAGAAACTAGC
GGAGAGGCGGAAGCAAAACAGGCAGGCACGGCCAGAACGTGGACCCACCAGTACCCGACCCTCCTTGGAGCAGCTGTTAGCCCTTCAGTTAGATCTGGAGCCAGTGAATGCCGAAGCCAGCAGGGCCTTCTTTCGGCTGAAGCGTACCCTGTGGCAGAGGCGCAAAAAACACATGGACAACAGAAAAGCCGTCATCCAGGGTATTCCTGGTTTCTGGGTCAAAGCCATTCTGAACCATCCCCAGATATCAG
CCATGATCACTGACCAAGATGAAGACATGCTTAACTACATGACCAATCTGGAGGTGGAGAACACCCAAGCCAAGAACCACTGCAAGATCACATTTTTCTTTAGGAGAAACCCGTATTTCCAGAATGAAGTAATCATTAAGGAGTATGACATTAACATCACTGGATATAGGGCCTCTCATTCCACTCCAGTCCAGTGGTTCCGGGATTATGGACGCCAGGCCTCCCGTCGCAGGCATCACAATGATAACCTT
AACTTCTTCAACTGGTTCTCCGACCACAACTTTGCAGTGTATAACAGAATTGCTAAGATCATCAATGAGGACCTGTGGCCCAATCCCCTGCAGTACTACCCAAGGGAGGAAGGGACCAGCACAGAGAACGGAGAGGATGGGGCTCTTGGAGCTTTTAAAATGGAAATGATAGAGCATCAAAGTTTATGTCAAATATCACAAGGCATAAAAAGCTACTTCAGAAACATGAAATGGTGGCAAGGTGCTTCTCC
TGGGCAGGAGAGAAATAAAGAACTGGGTAATTAAAGAAGGGCACACTGGAATGATAATAGTTAGAAATAAACACAAACAAGTAAAAAAAAAA
>Armadillo_Y_transcript_EIF2S3
TATCAGCAGACAAGCCACAATTAATATAGGTACAATTGGTCATGTAGCTCATGGAAAATCTACAGTTGTAAAAGCTATTTCTGGAGTTCTTACTGTCAGGTTATGCTAATGCTAAGATTTATAAACTTGATGACCCAAGTTGTCCTCGGCCAGAGTGTTACAGATCGTGTGGAAGTAGTACACCTGATGAGTTTCCTACAGACATTCCGGGGACCAAAGGGACCTTCAAATTAGTCAGACATGTTTCCTTT
GTTGACTGTCCTGGCCACGATATTTTGATGGCTACTATGCTGNNNNNNNCCAAGAGACTTTACTTCAGAACCCCGACTTATTGTTATTAGGTCCTTTGATGTCAACAAACCTGGCTGTGAGGTTGATGACTTCAAGGGAGGTGTAGCCGGTGGTAGTATACTGAAAGGAGTACTGAAGTTTAATTGGTTGGGGTCAAATAAGAAGAGGTGTGACAATCAAACCAACAGTAGATGGTGATTGAAGAACCCCA
GTTAAATAATACAGTTGGATGAAGTCGGAATTTTTCTTAACAATGTAGTGATATATTTTCAAAACAATACTAGGGAATTAATTTCACAGTTTATTACTTTAGTGGAAGTTGAAAGGTAATTCTCTTATTTTTGTGCATGTGTGTGATGAAAATTTACCCTCTACAACTGAAATACAAGGGTCTGCAGTATATGTCAAGATTGTCATATTGATGCATTTAAACAACAGTTTAGCAAAAATTGATCATTCCTA
AAGTTTGTCTACTGTATTCATCAATGCGGATTTGAAATGGAACTGCTACAGACAGCCTTTGCTTTTTTGCACTCGTACCATTGAACCAGTTTAAAATAAAGTTTTTCCTTCTTATATTTTCATGATTCATCTGTGATAAATCCAGGCTTGAAGAACTGTTAACCACAAAAACCTGCAGGCACAAATTCTATTTTTTGTAGCTTTATTTTGAAATTTAGGTAAAAAG
>Armadillo_Y_transcript_DDX3Y
CGGGAAAAGTGCGCAATACATAGCGTCACAAAGCATGTAATTGTCTCATTGTTTCTTCATCGCGTGAGGTTGGTGCCCCTGGTTCATAAAGTGAGCTCACGCCGCTAGTAAAGGAAAAGGCGTGTAGGATTCATAGCCTCGCTCCCGCAGCCTAAGTTACTAAGAGCCGGGGAGCAACCTGCGGCCTGGACTTGCTGCCAATCTCTGCGCTTCCCGCACCCCTTCACCACCCGCAGTCCGCAAAGTGCATT
CGTCCACCTCCTCTAACTTCGTCTTCAATCCACAAGATTGTACTTAAGTCATCGTAGATTGTTCTACAGAATGGCCACCTCACCTGCCATCTGGGGTCACCCGACCCTCCACCGTTTCAGTTTCAGGATTTTTTTTCACTAGTTTCTTAACTGGGGAAGCTTCATAAAGGCGAACGAGAATATTAGAACGGAAAAACTTAACGAAATCTCCAATTCCCGGAACTCAGAGAAAAAGAAAGGGAACGCCCTAC
AAAAAGGAGGAGGGAAGTGACGAGGCGGGGCTGAAGGACAGAAATAAGAGACACACAGCCGCTATGCTCAAAACCTTCCTACTGGTGGAAGGTGGGGAACGGCGAGTTCTCCCTTGTTCTCGAGAATTGCCGGCTATTGGAGGAGAGTGGCGGAAGTAAACTTCTCGCGAATTTTGAGCGGTTGGGGCGAGACTAGAAAGTCCCGCGAGGTTATGACTACACAAACGCGAGTTAGGCAGGCAGAAGTAACA
GTAGTACGAGCGGGTTGCGGGCGTGGGACCTAAGGAGTAAGACGCACGTCTTACGTCTGACGTATAGCTGTCCGAGTGGGTATATTAAATCAGTGACGGAGCCGCGTACTTCAACGTTACCTTTCCTGTGTGAGAGGTTGGATTTTTTTAAGTTCGCCTGCTGTGGGAGGATTCCGAGATACCGTTTTTCTTCAGGGATGAGTCATGTGGTGGTGGAAAATGCGCTCGGGATGGACCAGCAGTTTGCTGGT
CTAGACCTGAACTCAGATAATCAGAGTGGTGGAGGAAGTACAGCAAGCAAAGGGCGCTATATACCTCCTCACTTGAGGAACAGAGAAGCTTCAAAAGGATTCTGTGATAAAGATAGGTCAGGCTGGAGTTGTAGTAAAGATAAGGATGCCTATAGCAGTTTCGGGTCTCGTGATTCCAGAGGAAAGCCCAGTTACTTCAGTGATCGTGGAAGTGGATCAAGAGGAAGGTTTGATGATCGTGGAAGGAGTGA
CTATGATGGCATTGGCAGTCGTGGTGACAGGACTGCCTTTGGTAAATTTGAACGTGGTGGATATAGTCGCTGGTGTGATAAATCAGATGAAGAGGACTGGTCAAAACCACTTCCACCAAGTGAACGCTTGGAACAGGAACTCTTTTCTGGAGGAAACACTGGGATTAACTTTGAGAAATATGATGATATACCAGTAGAGGCAACTGGCAATAACTGTCCTCCACATATTGAAAGTTTCAGCGATGTTGAGA
TGGGAGAGATAATCATGGGAAACATTGAACTCACTCGTTATACGCGTCCTACTCCAGTACAAAAGTATGCCATTCCTATTATAAAAGAGAAAAGAGACCTGATGGCTTGTGCCCAAACAGGATCTGGAAAAACTGCAGCATTTCTCTTACCCATCTTGAGTCAAATTTATACGGATGGTCCCGGCGAGGCTTTAAAAGCTGTGAAGGAAAATGGAAGATACGGGCGCCGCAAACAATATCCTATCTCCTTA
GTTTTAGCCCCAACAAGAGAATTGGCTGTACAGATCTATGAGGAGGCCAGAAAATTTTCCTACCGGTCTAGAGTTCGTCCTTGTGTGGTTTATGGTGGTGCTGATATTGGCCAGCAGATTCGAGACTTAGAACGTGGATGCCACTTGTTAGTGGCTACTCCAGGACGACTAGTAGATATGATGGAAAGGGGAAAGATTGGATTAGACTTCTGCAAATACTTAGTGTTGGATGAAGCTGATCGTATGCTTGA
TATGGGATTTGAACCTCAGATACGTCGTATAGTTGAGCAAGATTCTATGCCACCAAAGGGCGTGCGCCATACCATGATGTTTAGTGCTACTTTTCCTAAGGAAATCCAGATGCTTGCTCGTGACTTCTTGGATGAATATATCTTCTTGGCAGTAGGCAGAGTTGGCTCTACCTCTGAGAACATCACACAGAAAGTAGTGTGGGTGGAAGAGTCAGACAAACGGTCATTTCTACTTGACCTCCTAAATGCAA
CAGGCAAAGACTCACTGACTTTAGTGTTCGTGGAGACCAAAAAGGGTGCAGATTCTCTGGAGGATTTCTTATACCATGAAGGATATGCTTGTACCAGTATCCATGGAGACCGATCTCAGCGAGATAGAGAAGAGGCCCTACACCAGTTCCGCTCAGGAAAAAGCCCAATTTTAGTGGCTACAGCAGTAGCAGCAAGAGGACTAGACATTTCAAATGTGAAACATGTTATAAATTTTGACCTGCCAAGTGAT
ATTGAAGAATATGTACATCGCATTGGTCGTACAGGACGTGTAGGAAACCTTGGCCTTGCCACCTCGTTCTTTAATGAGAGGAACATAAATATCACCAAGGATTTGTTGGATCTTCTTGTTGAAGCTAAACAAGAAGTGCCATCTTGGTTAGAAAATATGGCCTACGAACACCACTACAAGGGTAGCAGTCGTGGACGTTCTAAGAGTAGTAGATTCAGTGGAGGATTTGGTGCCAGAGACTATCGACAAAG
TAGTGGTTCCAGCAGTTCTAGCTTTAATAGTAATCGGGCAAGCAGCAGCCGCAGTGGTGGAGGTGGTCATGGCAACAGCAGAGGATTTAGTGGAGGTGCTTATGGAGGCTTCTACAATAGTGATGGATATGGAGGAAATTATAACTCCCAGGGGGTTGACTGGTGGGGCAACTGAATCTCCCTTGAAACAAAGTCACCCTTTCAACAAGCTAATATGGAAACCACATGTAACTTAGCCAGACTATCCTGTA
TAGCTTTAAAGAACTTGCAGTACATTACCAACTGTGATTCTTCTGAAAAAAAGTTTGAGGAGCTCAAGGTCACAAGAAGAAATGAAAGGAACGATCAGCAGCCCTATTCAGAAGTTGGTTTGTAGTTTGGATTAACTCCTCTGTTTTGTTCACACCCCAAACTGCATTTATAATTTTGTGACTGAGGATCATTTGTTTGTTAATGTACTGTGACTTTAAGTTTTAGACAACTTATTATTTTGATGTCCTAT
TGGCTTAGTAATGCTCAAAATATCAATTGTTTTGACAAAATAAATTTACTGAACTTGGGCTAAAATCAAACCTTGGCACAAAGGTGTGATACAACTTAACATAGGAATCATTATTTTATCCGTAAATATAAGAGAAAAAAAATGTAAGTAGTAACCTCATTAAGCCTACATTAGGACCTACTAATTGATAATTGTAGATTGGGGCTGGAAGTGGCAATTCGTTTCTAATGTGGCAAACTACTAAGTTAAAT
TCTTGCTCACTCTATCCTAGGTAGGCACTTAGAACCTGATAGTTTTATTGAATAAGCCATTGCAGTCATACCAAGGTTTTGTGTGAATATTTGCATACATTTTTCAAAATTCTTTTTTTTTTTCAAGTTAATGCAATTGAATACAGCAATTCTTCTTTTAAAATATTAATTTAGGCAGTTCATTCATTGTAAGCTAGCCAAATGTGGGCATAATATTATAGGGAAAGTTTAAAGGTTTGATAAGTTAATGT
ATTTTGGGAGATTTGACCTACTTAGATTTTAAAATGCCTGCCATAAATAAAATTGAGATGGTAGACTGGCTGACTATGGCAGTGACCAGCCCTCTTTAGGGACCTAGTTGGATTTTGGTCTGTAATGCATGCTAGTGTTCTTGTTTTTTGGTCAAGAAAGTATGGATAAGAAGGTTATGCAGCAGGCTTTAATTTAATGAAGACTCACATTACTATGTACAAGCTGCGTTGATGTTAAAATGGCACTGTAG
ACTTTGTGAAACCTCAATTAACAAACTGAAAACCTTGAGATAATAAACACAGGTTGGAAATATGTACCGAATTTTGACTGCACAAGGTATCAATTCTATATAGTGCAGTTTTAGACCATTTTAGTTGCATAGGTTTCCATTGTATTATAGTCTTTTTATTCTAAATTTGGCCAAAGATGATTATCCATAACTAACAATGCCTGTCACTGGGAATATTGTGGCAAGAATGCAGTCATGCAGTCATAAGAAGT
TGGCAATAAATTTTCAAGTGTATTGTGCCTTGTTCTAAAACTTCACTCAGTAGTTGCACTTGACAGCATTGACGTCATTTGTTACGGTGCTATTTAAATTAATACAGGTTTAAACTCTTGTACATTTTGCCCAGAACTTTTTACAAAGTACTTATTTTATTGCACCTGCAGAATTTTATATTTGTCTTACGTGCGTATCCTTAAACTTCCAATCTTAGTTTTGTTTTTAAGACTGTTGAACGCAGCTTGTC
TAAGAACTAGATTCTCAAAATTTGTTTGGGACCATGGGAATGGTAGTTGAGAACAAAACTATTTGCACATGACAGACTTTAGAAACTTTTTGCTGCTAGTTTTGTGTAATATTTATTGAACATTTTGGAAAATATTTATTTTTGTAAGCCTATAAATGATTATTTGAAAGTTTAAAGAAACTTGACCAAAAGACAGTACAAAAACACTGGCACTTGAATGTTGAATGTCAGCATATGTGAAATAATATATA
TTTTGGGGTAGTGTGAGCTTTAAATGTTAAGTTCTATTAAACTTAAGTTAAAAAAAGCAGACCTGATACTGGCAGCATAGCCGTAAGTTTCTAACAAATTTTAAGACAAGATTGGCAACTTGAAATTAAAACATGCCAAGGTTTTGATAGAATTGTCTTAAGAAGTTAATGACACACTTCTAAATATTTCTGTGAAGCATCCACATTCTCAAAGGTCCTGTGAGTTTTGTAAGTTTTGTGTTTTTGTTTTG
CTTTATTTTTCATTGACTGTCTGGCATATTGCAATCTTGAAACATGTGGTTATATTTGTGGTCTTAAACAGTGACTTTACATTCAGGTTTATCAGTACTATTTTTAGTAAATAAGATTTCAAAAACCACAATACGAGAATGGATTTAAACGTTGAATGTCATAAATATTGAACCTCAAGTCACTGTAAGTTTAGTATTTGCTTAATGTATTAGTTTTAGATGCTAGCACTGCATGTGCTCTTTATTCCAAT
TTTACTAAAATAAAAAGTTGGCATAATTTCCTTTTGTTGTGTCGGTTGTGTTTAATGTTAAAGTGCAAATTGTGCTGTCGGCGTAAATCATATATTTTGATAGAAGTAATCTGGTGCTTTATATATTAGAATGATGATGTAAATTTGTAATCTAGTGGCAGTAGAATTTTTATTATGAATGATGAAAATTTAG
>Armadillo_Y_transcript_EIF1AY
ATGCCTAAGAATAAAAGTAAAGGAGGTAAAAATAGACATACGGGGAAGAATGAGAATGAATCTGAAAAAAGAGAGTTGGTGTTTAAAGAAGATGCACAAGAGGAAGCTCAGGGAATCAAAATATTGGGAAATGGACGATTAGAAGCCATGTGTTTTGATGGTGTAAAGAGGTTATGTCACATCAGAGGGAAATTGAGAAAAAAGGTTTGGATAAATACCTCAGACATTATATTGGTTGGTCTACGAGACTA
CCAGGATAACAAAGCTGATGTAATTTTAAAATACAATGCAGATGAAGCTAGAAGTCTGAAGGCATATGGCGAGCTTCCAGAGCATGATGATGAAATCCAGTTTGATGACATTGGTGATGATGATGAAGACACTGATGATATNN
>Armadillo_Y_transcript_USP9Y
ATATTAATAAGGACTTCTTTGAAAGTAATGTGCTTCAACTTGATCCATCCCTGTTAACTGAAAATGGAATGAAATGTTTTGAACGATTCTTCAAAGCTGTGAATTGTCGAGAAGGGAAATTAGTAGCAAAAAGAAGAACCTATATGATGGATGATTTAGAATTAATAGGATTAGACTACCTTTGGAGGGTAGTGATTCAGAGCAATGATGACATTGCCAGCAGAGCTATAGATCTTCTTAAAGAAATATAT
ACAAATCTTGGCCCCAGGTTACAGGTCAATCAGGTAGTGATCCATGAAGACTTCATTCAATCTTGCTTTGATCGTTTGAAAGCCTCCTATGATACACTATGTGTTTTGGATAGTGACAAAGACAGTATTAATTGCGCAAGACAGGAAGCTATTCGAATGGTTCGAGTATTAACTGTTTTAAGGGAATATATAAATGAATGTGACAGTGATTTTCATGAGGAAAGAACAATTCTACCTATGTCAAGAGCATT
CCGTGGTAAACACCTCTCTTTTATAGTTCGATTTCCAAACCAGGGCAGACAGGTTGATGACTTGGACATATGGTCTCACACAAATGATACAGTTGGCTCAGTACGACGATGTATTCTCAATCGTATCAAAGCCAATGTAACCCATACAAAAATTGAACTCTTTGTGGGAGGTGAGCCGATAGATTCTGAAGATGACAAAAAGCTAATTGGACAATTAAACTTAAAGGATAAATCACTAATTACAGCCAAAC
TTATACAAATAAGTTCCAATATGCCTTCAAGCCCTGATAGTTCTTCTGACTCCTCAACTGGATCACCAGGAAATCACTGTAATCATTACAGTGATGGTCCCAATCCAGAAGTGGAAAGTTTTTTGCCTGGAGTGATAATGTCTCTACATCACAGATACGTCTCTTTTCTTTGGCAAGTTGCAGACTTAGGGAGCAGGTTGAATATGCCACCTCTTAGAGATGGGGCGAGAATACTTATGAAACTTATGCCA
CCAGATAGCACAACAATAGAAAAATTAAGAACTGTTTGTTTAGATCACGCAAAACTGGGAGAAAGCAGCCTTGGTCCATCTCTTCAATCACTATTCTTTGGTCCTTCAGCCTCCCAAGTGCTGTATCTCACAGAGGTTGTTTATGCCTTATTAATGCCTGCTGCTGCACCTTTGGCTGATGATTCCTCTGACTTTCAAATTCACTTCCTGAAAAGTGGTGGCTTACCCCTTGTTTTGAGTATGCTAACAAA
AAACAACTTCCTACCAAATACAGATACGGAAACTCGAAGGGGTGCCTACTTCAATGCTCTTAAAATAGCCAAACTGTTGCTTACTGCCATTGGGTATGGTCATGTTCGAGCTGTAGCAGAAGCTTGTCAGCTAGATGTAGATGGTGCAAATCCTGTGACACCGATTAATCAAGTTACTCATGATCAAGCAGTGGTGCTACAAAGTGCCCTTCAGAGCATTCCTAATCCTTCATCTGAATGCATGCTTAGAA
ATGTATCAATACGTCTGGCTCAGCAAATATCTGATGAGGCTTCAAGATATATGCCTGATACTTGTGTAATTAGAGCAATACAGAAAATTATCTGGGCATCAGGATGTGGGGCATTACAGTTAGTATTTAGCCCAAATGAAGAAATTACTAAAATATATGAAATGAACAACAGTACAGATAATGAACCAGACATGGAAGATGAACAGGTTTGCTGTGAGGCATTGGAAGTGATGACATTATGTTTTGCTTTA
ATTCCGACAGCCTTAGATGCACTTAGTAAAGAAAAGGCATGGCAGACTTTCATTATTGACTTACTTCTGCACTGTCACAGCAAAGCTGTTCGTCAGTTGGCGCAAGAACAGTTCTTTTTAATGTGCACCAGATGTTGCATGGGACACAGGCCGCTGCTTTTCTTCATTACTCTGCTCTTTACCATTTTGGGGAGCACAGCAAGAACAAGAGGTAAACATTCAGGAGACTACTTCACACTTTTGCGGCACCT
TCTTAATTATGCTTACAATAGCAATATTAGTGTACCCAATGCTGAAGTTCTTCTCAACAATGAAATTGATTGGCTCAAAAGAATTAGGGATGATGTTAAGAAAACAGGGGAAACAGGTGTTGAAGAGCCTATCTTAGAGGGTCATCTTGGGCTAACAAAAGAGTTACTAGCCTTTCAAACTCCTGAGAAAAAGTATCATATTGGCTGTGAAAAAGGAGGCGCTAGTCTCATCAAAGAATTAATTGATGATT
TCATATTTCCTGCATCCAAAGTTTACCTGCAGTATATGAGAAATGGTGAACTGCCAGCTGAACAGGCTATTCCAGTCTGTAGTTCACCAACTACAATTAATGCTGGTTTTGAACTCCTTGTAGCATTAGCTGTTGGCTGTGTAAGAAATCTCAAAGAGATAGTAGAATGTTTGACTGAAATGTATTACATAGACACAGCAATCACAACTTGCGAGGCACTTACTGAATGGGAATATCTGCCACCCGTTGGG
CCCCGCCCACCCAAAGGATTTGTGGGACTGAAAAATGCTGGTGCTACATGTTATATGAACTCAGTGATCCAGCAGCTATATATGATTCCTTCCATCAGGAACAATATTCTTTCTGTTGAAGGAACAGGTAGTGATATAGATGATGATATGTTTGGGGATGAGAAGCAGGACACTGAGAGTAATGTTGATCCACGAGATGATGTTTTTGGATATCATCAGTTTGAAGACAAGCCAGCATTAAGTAAAACAGA
AGATAGGAAAGCATACAATATTGGTGTCCTAAGACAACTTCAGGTTATCTTTGGTCATCTTGCTGCTTCCCGACTACAGTACTATGTTCCCAGAGGATTTTGGAAACAATTCAGGCTTTGGGGTGAACCTGTAAATCTCCGTGAACAACATGATGCCTTAGAGTTTTTTAATTCTTTGGTGGATAGTTTAGATGAAGCTTTGAAAGCTTTAGGACATCCAGCTATGCTAAGTAAAGTCCTAGGAGGTTCCT
TTGCTGATCAGAAGATTTGTCAAGGCTGCCCACATAGGTATGAATGTGAAGAATCTTTTACAACTTTAAATGTAGACATTAGAAATCATCAAAATCTTCTTGATTCTTTGGAACAATACATCAAAGGAGATTTATTGGAAGGTGCAAATGCATATCATTGTGAAAAATGCAATAAAAAGGTTGATACAGTAAAGCGTTTATTAATTAAAAAATTGCCTCCTGTTCTTGCTATCCAACTGAAACGATTTGAC
TATGACTGGGAAAGAGAATGTGCAATCAAATTCAATGATTATTTTGAATTTCCACGAGAGCTGGATATGGAACCTTACACAGTTTCAGGTGTTGCAAAGCTGGAAGAAAATAATGTAAACCCAGAGAGTCAGTTGATAAAAGAAAATGAGCAAGTGGAAAAAGCAGCAGCCGAAAGCACAAAATATAGACTTGTAGGTGTACTTGTACATAGTGGTCAGGCAAGTGGGGGACATTATTATTCTTACATCAT
TCAAAGAAATGGTAAAGATGGTGAGAGAAATCGCTGGTATAAATTTGATGATGGAGATGTAACAGAGTGTAAAATGGATGACGATGAAGAAATGAAAAACCAGTGTTTTGGTGGCGAATATATGGGAGAAGTATTTGATCACATGATGAAGCGCATGTCATACAGGCGGCAAAAAAGGTGGTGGAATGCTTATATACTTTTTTATGAAAGAATGGACACTGTAGACCAAGGTGATGAGTTGATAAGATATA
TATCAGAGCTTACCGTAGCACATCCCCATCAGATTATTATGTCATCAGCCATTGAGAGAAATGTTCGGAAGCAAAATGTACAATTCCTGCATAACCGAATGCAGTACAGCTTAGAATATTTTCAGTTTATGAAAAAACTACTTACATGTAATGCCATTTATTTAAACCCTGCTCCAGGACAAGATCACTTGTCTGAAGCTGAAGAAATAACTATGATTAGTATTCAACTTGCTGCTCGATTCCTCTTTACC
ATTGGATTTCACACAAAGAAAATAGTGCGAGGTCCTGCCAGTGACTGGTATGATGCTTTGTGTATTCTCCTTCGTCACAACAAGAATGTTCGTTTTTGGTTTGCTCATAATGTCCTTTTTAATGTTTCAAATCGCTTTTCTGAATACCTTCTTGAGTGCCCTAGTGCAGAAGTAAGAGGTGCATTCGCAAAACTTATTGTATTTATTGCACACTTTTCCTTGCAAGATGGGCCTTGTCCTTCACCTTTTGC
ATCTCCAGGAACTTCTAGTCAGATACATGATAACTTAAGTTTGAGTGATCACTTGCTTAGAGCAGTGTTAAATCTCCTGAGAAGGGAAGTTTCTGAACATGGACGTCATTTACAACAGTATTTCAATATGTTTGTAATGTATGCAAATCTAGGTATGGCAGAAAAGACACAGCTTCTGAAATTAAGTGTACCTGCTACCTTTATGCTTGTGTCTTTAGATGAAGGACCAGGTACTCCAATCAAATATCAGT
ATGCTGGGTAATCCTCCTCTTCCCAATCCTTTTGGCGACCCTAATTTATCACAGCCTATAATGCCAATTCAGCAGAATGTGGCAGATATTTTATTTGTGAGAACAAGTTATGTGAAGAAAATTATTGAGGACTGCAGTAACTCAGAGGAAACTATCAAATTGCTTCGTTTTTGCTGCTGGGAGAATCCTCAGTTCTCATCTACAGTCCTCAGTGAACTTCTCTGGCAGGTTGCATATTCATATACTTATGA
ACTCCGGCCATATTTGGATCTACTTTTACAAATTTTACTGATTGAGGACTCCTGGCAGACTCACAGAATACATAATGCACTTAAAGGAATCCCAGATGACCGAGATGGGCTGTTTGATACAATCCAACGCTCTAAGAATCACTATCAAAAAAGAGCATACCAATGTATAAAATGTATGGTAGCCTTATTTAGCAATTGCCCTGTTGCTTACCAAATCTTACAGGGTAATGGAGATCTTAAAAGAAAGTGGA
CCTGGGCAGTTGAATGGCTTGGAGATGAACTTGAAAGAAGACCATACACTGGCAACCCTCAGTACACTTACAATAATTGGTCTCCTCCAGTACAAAGCAATGAAACATCAAATGGTTATTTCTTAGAGCGATCACATAGCGCTAGGATGACACTTGCAAAAGCTTGTGAACTCTGTCCGGAGGAGGAGCCAAATGACCAAGATGCCCCAGATGAACATGAGTTGTCTGCACCTGAAGATGTACCATTATAT
CCCCATTTACCTGGATCTCAATGTCATCAGAATAATCCTGCGAATGGACAGCCATATACAGGGCCAGCAGCACATCACTTGAACAACCCTCAAAGAACTGGGCAACGAGCACAAGAAAATTTTGAAAGCAGTGAAGAAATGTCCCCACCTCAAACAAAGGATTAACGGAATCCACATAAATAACTGGTTGCTTTAAGAAGGTGAACTCAGGCCTTACAGTCCAAACTTTTTCTTTGCCTGGCTAGTATTTA
AAATTAGAGACAACTATTCCTAATGAACATAGAGTTGAAAGTTTGTTCACTGTCTCATTTGCAGAAATTTGCTGTCACTTTATAAGCCTCCTGCAGAGGAAACTGTATAGTGTTTTGTAATAAATAGCTGATGCTAACGTGTAAATGACTAAGATGTATATTATATATAATGTTTGGTTGTTCATTCTTAAGGAAAAAAATATTTGATGAGAATCAGAGATGTACAAAAACAACAAAAATTAATTTTCTTG
TTATGTCCATTGCACTCTGCAACCACTACTGCTTTCTTCATGTCAGTTGGATCAGTTCCTTTACAAAAGAAAACAGTAACATAGAAGAGCCCATCAATATCAACTACACCAATCGTTTCTTGTTAATTCATTGATATCGGAGCCGAATAAGGCCGAAAGGTAACTCTTGAATTCTGAGAATGATATGGAAAATTGATGATGTAACATTGTTTCTAGAACTTTTTCATTGCCTTTTTATTCTGGAGTTAGGT
TAACCCTTTAAAGCTGAACTTATGCTATAATATATAGCATGACTTCACAGCAAATTTGTGTAGCCATTGAGAAAAAAAAATGTTACCAGAATGATAGCAGTTGTCACAAGTGACAGCTGTCCAAGTGTCAGAGCTTTTACTTCATACATTTAGAATAAACATGAAAGAAGGGAGAAATATAACAGTTTGCAGTTGCATACATGTTCACATTTAATGTTCAACAGTTCTGACAGCTCAGTCTCTTAATGGAT
AACAGCAATTTAAAAATATTTTTTAAAATAAGCAAAAAATTGCTGTCCCAAAATATGGGGAACTTAATAGGAGACATATTTGGTGTGCTTTTATTTTTTTTAAGAGTTTATTAGGTTACTCTTCTAAAATTTCCTTTTACTGGTTCCCATGAAATGGATGTCATCAGAATCCCACAGTACTCTGAAATTCCAAGACACCAAGATTTCTGACTGATTTTCTACTCAGTAACAATTTTACCTGAAAGCAAAAA
TTGTCTTAGCTACATTTCCACTATTCCAAAATTATTTTGTTAAACATGGAGTCTGAGTTAGACTATATAATTCAGAGGTACATTTCAAAATAAACATTTGTTTAAAGATTCCAAGAAACTCCTAAGTTACTACTACTGTAAAGGATAATTAGCAACTTGAATATGTATAATATTTTGGAAACTGTCTAAAAACCAAATATCTCTGCAAACGGATACAGCCTGTTCTTTACTATTTAAATATTTTGCTGTTT
TGTTTTATAGAAATTATTTTGCTGAATTCACAAATAGAATTTGATTTAAGAAGAATTTGTCCTGTGGTGTATGTGTTTAGTTGGGTTTTTTGTTGTCTGATAGCTTTTTTTATTGTTGTTAACCTTTTGTTTTGATCTTAAGGATTGCACATTAAAATTTTTTGCCTAGCATGCCTCACCATGATACTGATTTGAGGACTTCAGGTACATTGAGATTCTACACCTTAAAGGAAAAGCAAACAAAAACCCTT
TACCAAGTAGTTGGGGTGGGGAGTAGGGGATTAAGATTATTGGGCACTGTAAAAATCCATAACATAATCTTATACTTTAGGTATATTTTTATATATTTATATGATTTAATGAACATTAGCAATAACCAATTACTAGGAAAATTTTTTTACAAAAAGCTATATTTGAACTGAACAAAAC
>Armadillo_Y_transcript_UTY
GGGCCAAAGTCCGTTTCCCGGTAGAATGCACTTTTGAAGCCATCTGTTCCTGGATTTTTTTCTGATGATTGAGTCAATCTTTTCACTGATATTTGGTCTGCTGAGATCTTCTATTCTTCTTTCATCAGTGTAGGTTGTTTTTCTGTTTCTAGAAATTTGTCCATTCTATCTTAGCTGTCTAGTTTTTGGCAAACTGTTGTTCATAGTATTCTCTTTTTATTTCTATGTTGTCAGTAGCAATGTCCCCCTTT
CCTCTCATTTCCTTTTTTTGCTTTGTTTTTAAAAATTTTAAAACAATTTTTTAAAAAATGTATTCATAACCCATAAAATCCATTTAAAGTCACAATCAGTTACTTTTGATATAATCACAGAGTTGTGCACTCATTACTACAATCAATACTAGAAGATTTTCATTACTCCAAAATGAAAAAAACCCTGTAGTCAACCTCTAAATCCCTCTATTTTTGCCCTGCCACTCTACTAATAACTACATAACTACTAA
TCTAGTTCTGTCTCTATAGGTTTATTTTTATTGACATTTTTATAGATGGAGTCAAACAACAGGTAGTACTTTGTGTCTGGTTTCTTTTACTTAGAATTATGTTTTGTTTTTTTTTTAAACATTAATGGAACACTATTAGTATATTACCATTACCTACAGTCCATGGTTTGTTTTCATTGTATTTTTGCCCAAATATTATCCTATTATTATTATCTTGTTACATTACCACACATTTGTTTTGAGAGACATGC
TTACATATGCACTATTTTTTAAAGATTATTTATTTCCTCCCTTCACCTCCCCCTCCCCCACCCTGTTGTTTTTGTTGTCTGTGTTCATTCACTGTGTGGTGTGGATTTTAAAATCATTATTGTACCTTCTTACCAGGTATGCCATTTCTTGGAAGCTCTGTGTTCACAGGTTGTAACTGAGGATGAGCTACCCCATGGCTGTGTGCCCCGTTATCAACTGTGTGATACAAAAGGCATGGACTACACTGAAC
AATTCCTTACACATTAGGAAAAATATACAATAGACATGGAAGACAGATATTTAAGATACACAAACACATGAAGATGCGTACTCCAGTTTGAGAAGGAGAACTGGGTATTGTTAACTCCAGTTCTATATCAGGCATTTAGGACATTAATAAGAAACATTATATGGTATCAAGGGAAAGCAATAGGATGGTCTTGGAACAAGGAAATGATAAATGGCTCGAGCTCCTGATGAAGCCTCAGTATAGGAAAACAG
TTTTAGAAATCAACATTTCAGTAGTCGAACTCAAAATCTCAAAAAGCTTTGTTTTTGTTGTGGGAACACTTATGAAACAAAATTTACCATTTTAGCCATTAAATGCACAGTTCAGTAGCATTAATTACATACATAATCTAGTGCTGCTACTACCACTATCATCCTTTACTAAAACTTTTTCATCATCCTTAATAAATTTTTAAGAAATAATTCATTCTCCCACACACCACACCACACCACGGTAAACCTTC
AATTTGCTTTCTGTCACCTTCGCTTGCCTTTGCAGATATTTCACGTGCATGTTACTGTGCAATAATTGCCCTTTTGTGTCTGGCTTATTTCATTTAGAATGCTTTCGACCACCTAATTTTTTAAAATCTTTTTCCCCCTACATACTAACATGAACTATTGATAAACGCTTGGTAAACGCCTAACCACCAAAACTAGTAATCAAAGTAAGATCAAGAGTAACCGTCTGCCAGATTGGGCGGGTGACTGACTC
TTCATTCCACACAGCCTGGGGTGTTTGGCGAGTATGGCCTGGGTTGATGATTTCCTCCCTTCTTTTTAAATTGGAAGAGGCCGGCGACAGGATCGGTCTAGGGCGGCGAACTGGCCGCAGGCCCGGGAGCCGCTGTCATGGAGCAATCCACACAGAAAGCCATTATTTCCAGCGGTGCCAAGAGTCTGCATCTTTTTTGTAGGGTGGTGTCTCAGTTAAGTACTGTCCATCCGAAACGCCAACCTAGTTTG
GCTGTTGCTGGACACGCACCTTCACAGCAGGAATCAGAACCTAACTTTCCGGGCTGTAAAAAGACTGCCCGCTTTATCTTCGCCTGGCTCTCCCCGCGGGCGGTGCCGAATTTCAGTGTTCCACACTACTCCCTCAGCCTGTAGTGTAGTCACTGCAGCTCACGAGGAACACGGACCCAAACCCTCCATTCTCTCCCGGAGCGTAGCACAACCAAACCGCTGCTTCCTGGGTGGCTACTCTTTCCTTGACC
GACAAGCCCGGCAACCAACCAACAGCCAGAATTGGCGCCATCAGTTGTCCCGAAAAGGCTGGTTATTGTGGGCGGGGCCGCAGCAACTAGCAAGTTTAGTGGAGCAACGACGGACGTAAGTCAATAAGGGTCACGTGAAGCGAGTTCGTCGCGCCGATTGGCTTCCCCCGTTAGGGGTGGGAGGGCACGGCGGCGGCGTGGGGTTCGCCTTGTGACACAATTACAACAACTTTATCCTGGTGCTGGGGAAG
TTTGTAAACCTAACAAATCCTTGGGTGGCCAGCAGATCCGCGCACTTCCGTGTACCTTGCAGTTCCTGCCTGCAACTGTTCCATCTTATTCCGGCGATGTGACCCCGTAACTCGGCCTTGCAGCCCCTGGATCGGCCGCCTTTGCCGCCCCATGGGAGTTTTAGTCGTCGCTCTCTAGGCGAAGAACGCGGCTATAAAGTTTGCGTACCAGTCCCGCGCGGTAGTCATTAGGGGTTTTCCATTGGGGTGGG
CTGGCGGTATCGGTTTTGGAGTTTCAAATTTGTTGTGTTTTCATGAAATCCTGTGGACTGTCGCTCCCTACGGCTGTTGCCGCTGCTTTCGGTGATGAGGAAAAGAAAATGGCGGCGGGAAAAGCGAGCGGCGAGAGCGAGAAGTCTAACAGCCTGACAGCGGAGGAAAGGGAGGCACTTGGTGGATTGGACAGCCGCCTCTTCGGGTTCGTGAGATTTCACGAAGATGGCGCCAGGACAAAAACCCTGCT
GGACAAGGCTGTTCGCTACTACGAATCTTTAATCTTAAAAGCTGAAGGAAAAGTGGAATCTGATTTCTTTTGTCAATTAGGTCACTTCAACCTCTTATTGGAAGATTATCCAAAAGCATTATCTGCCTATCAGAGATACTACAGTTTGCAATCTGACTACTGGAAGAATGCTGTCTTTTTATATGGGCTTGGTTTGGTCTACTTTTACTACAATGCATTTCAGTGGGCAATTAAAGCATTTCAGGAGTTGC
TTTATGTTGATCCCAGCTTTTGTCGAGCCAAGGAAATTCATTTACGACTTGGGCTTATGTTCAAAGTGAATACAGACTATGAGTCTAGTTTAAAGCATCTTCAGTTAGCTTTGGTTGATTGTAATCCCTGCACCTTGTCCAGTGCTGAAATTCAATTTCATATTGCCCATTTGTATGAAACTCAGAGGAAATATCATTCTGCAGTGGAAGCCTATGAACAACTTTTGCAGACAGAAAACCTTCCTGCACGA
GTGAAAGCTACAGTATTACAACAGTTAGGTTGGATGCATCATAATGTAGATCTACTAGAAGACAAAGCCACTAAGGAAAGCAATGCTATTCAATATCTGCAGAGGTCTCTGGAGACAGATCCTAATTCTGGCCAATCTTGGTATTTCCTTGGAAGGTGCTATTCAAGTATTGGAAAGGTTCAAGATGCCTTTATATCTTACAGGCAATCAATTGATAAATCAGAAGCCAGTGCAGATACCTGGTGTTCAAT
AGGTGTACTCTATCAACAGCAAAATCAGCCTATGGATGCCCTACAGGCATATATTTGTGCTGTACAATTAGATCATGGACATTCTGCAGCCTGGATGGATCTCGGCACTCTGTATGAATCCTGCAACCAACCTCAGGATGCCATTAAATGCTATTTAAATGCAACTAGAAGCAAAAGTTGTCACAATAGCTCTGCTCTTGCAGGAAGAATTAAATATTTACAGGATTTAAAATCTCATCATCCAAATACTG
AACCTGTGTTAGGCCTCAGTCATATACCAATTTCACAGCAGTCTTTGCCACTAGACATCATTACTGCTAGCCAAGTAGAAGTCCTGTCCAGTCCCGTCAAGAGGAAAAGAACATCTAGTCCAACAAAGAATATTTCTGATACCTGGAGTAGTGGCCATATTGTTTCACATCCTCCAGGACAGCAGCAAGTTCATTCATGGTGTCTGACACCACAGAAATTACAGCATTTGGAACAGCTGCGTGCGAATAGA
GATAATTTAAGTCCAGCACAGAAACTGATGCTGGGACAGTTGGAAAGTCAGTTTGTCTTAATGCAGCAACACCAAATGAGACAAACAGGAGTTGCTCAGGTACAATCTACTGGAATTCCTAACGGGCCAATAACTGACTCATCACTGCCTCCAAACTCTATCTCAGGCCAGCAGCCACATGCTGCTGTGACCAGAGAGCCTAGCATCTCTCACCCTGGAGTTCGCCCTGCTTGTCCTGGGCAGCCTTTGTC
CAATGGACCTTTTCCTGCAGACTGTGTTCCTTGCAGCACATCCAAAACACTAGGGAATTCAGAAATTATTTTGATAGGCAGTAATTGTATAAAAGGAAATGGAAGTAATGGAAATGTGCCTTACCTACAGCGAAACACACTCAATCTACCTCATAACTGCACAAACTTGACCAGCAGTACAGAGGAGCCATGGAGAAAACAGCTATCTAATTCCATTCAGGGGCTTCACAAAGGTCAGAGTTCACATATGG
CAGACCCTAATGGTGAACAATCTCCCTGTTTCACTGGGCCTCCCCGGTATCTCCAATCAGCTAGCACTAGTATTCAAAATCAGAAGGGACATTCCACCCTGCCTAGTAATTCATTAACACAAGGGCCTGCTCTCAATCCCTTTACTTCTCACACTGCTACCTCAGGTGGACAACAAGTCATTATTACTCTTACCAAAGAGAGCAGCAAGCCGTCAAGAAGTATATCCTCAGTGCCTGATAAGAGCAGGCAC
AGTGGAGGGTCACCCGATGGCTGTGCCAGTGTCAAGGAACATCCTAATCATGTTCATCAGCTGATACCAGATGGTTCTTTCAGTCCTAACCATGGAGATTCCATGTCACCAAATTTACTAATTTCAGATGATTCTCAGCTTTCCACCTTGATGATTGGAAAGGCCAGTGACAGTGTAGATACCAGACCCTGTGACAAAGTCAATAACATCTTCCAAGCTATTTGTACAAAAACTGGCAATTCTGTTACCTC
TTCACCATCTTCAGCCATTTCCACAGCAACTCCGTCTCCTAAGTCAACTGAGCAGATGACCACACAAAGTGTTCCCAGCCTTAATAGTCCTCACTGTGAGCTACATAGAACCAATGGAGAAGGGGTAGAGGACTCACAGAGCCACAAAGAAACAGATTTCCCTCAAATTAGCTACAAACCTAGTTCTCAGATCATACCATCAGTGTCTGTGTCCATATATTCCAGTTCAGCAGAAGTACTGAAAGCATGCA
GGAATCTAGGTAAAAACGGCTTGTCTAACAGCAGCATTTTGTTGGATAAATGTCCACCTCCAAGGCCACCATCTACACCATACCCACCCTTGCCAAAAGACAAGTTGAATCCACCCACACCTAGTATTTATTTGGAAAATAAACGTGATGCTTTCTTTCCTCCATTACATCAATTTTGTACAAATCCTAACAACCCTGTTACAGTAATCCGTGGCCTTGCTGGAGCTCTTAAGTTAGATCTTGGACTTTTC
TCTACCAAAACTTTGGTAGAAGCTAACAATGAACATTTGGTAGAAGTGAGGACACAGTTGTTGCAACCAGCAGATGAAAACTGGGATCCCACTGGAACAAAGAAAATATGGCGGTGTGAAAGTAATAGATCTCATACTACAATTGCTAAATATGCACAGTACCAGGCTGCCTCATTCCAGGAATCTTTGAGAGAAGAAAGTGAGAAAAGAAGTCATCACAAAGACTATTCAGATAATGAATCCACATCTTC
AGATAAATCTGGGAAGAGGAAGAAAGGACCTTTTAAAACCATAAAGTTTGGGACAAACATTGACCTTTCAGATGATAAAAAGTGGAGATTGCAGCTACATGAGCTGACCAAACTTCCTGCTTTTGTGCGTGTTGTATCAGCAGGAAATCTTCTAAGCCATGTGGGTCATACCATACTGGGTATGAATACAGTTCAACTCTACATGAAAGTTCCAGGGAGTCGAACACCAGGTCATCAAGAAAATAATAACT
TCTGTTCTGTTAACATAAATATTGGTCCAGGTGATTGTGAATGGTTTGTTGTCCCTGAAGATTACTGGGGTGTTCTGAATGACTTCTGTGAAAAAAATAACTTGAATTTCCTAATGAGTTCTTGGTGGCCCAACCTGGAAGATCTTTATGAAGCAAATGTTCCTGTGTATAGATTTATTCAACGACCTGGAGATCTGGTCTGGATTAATGCAGGCACTGTGCATTGGGTTCAGGNNNNNNNGTATTGTCTT
CTGAAAATTTTAAAGCAGTGCCAGACATTGAGGGAAGCTCTTATTGCAGCAGGAAAAGAGGTTATATGGCATGGGCGAACAAAAGATGAAACAGCTCATTACTGTAATATTTGTGAGGTGGAGGTTTTTGATCTGCTTTTTGTAACCAATGAAAGCAATTCTCAAAAGACCTACATAGTACATTGCCAAGATTGTGCACGAAAGACAAGTGAAAATCTGGAAAATTTTGTAGTACTAGAACAATACAAAAT
GGAGGACCTGATAGAAATCTATGACCAGTTTACATTAGCTCCTTCACTACCATCCTCATCTTGATACTGTGTCATGAACATTAAATGAGATCTTTTCTACACTTCAGGAAAGTTTTGCACCACTGGTTCATAGGTATTTCATATGACTGCTGACTAAAAGTCTGTGTCTATGCAAACTTCCAAGTAGAGCGCCAGCCAACTGGACAGGATAAGTCACTGCCCATACTTCAAGACTCTCACAAAGTTAATTC
AGCTGTACTTCTGAAAAAAAATAATAATAATTACATAGTGTGTATGTATCTAACAAACCTGGCAGTGTCATACAGACTACTGACTCAGAAATAACCTTTTTTTAGTGTTCCATGTATTTCTGGATTGGAGAGTTCTCTTATTTTGCCCTTGAATTTTCCTAGAGAAAAAAAAAATTTTTGTCATTTTTTCATAAGGTAGTAATTTTAAGTTTTTCCTTGATCAACTTTTTTTTAGTGTAAAAATTTAGGTG
GGAATTTTTTTTAATGCTTTGTTTTTCGGAATTGTTTTGAGGCCATAGTGATAATTACACTTTTTGTTGCATAATAAACCTTTAAAAAATTAATAGCCAAGAAACCAAGATAATGGATTGCCTGTTAACTGAGGAATAAATTTCAGATTTGTGATTTTCGTTTCTCATCTTGGTACAAATTTACAATATTTATAAATACATATTTATTGCTTGGAAATATTTGTGAATGGAATGTTGTTATTTTTTTCCAG
ATTTACCAGCTATTAAATACTAAGGAGTTCTGTAATTTTAAACACTACTCCTGTTACATTTTCTATGTATAAGTAAAACTGCTTAGCGTTGTACAGAAAGTTTTGTTAAAATTGTTTAATGTTTAGAGGGTTTTCTACTCCTTGAGTTTTACAAATCAAAGTTCCAGTTCTTGCTCCTTTTCAAATCTTGACTATATATATTTTATATATACTTTGTTA
>Armadillo_Y_transcript_TMSB4Y
CTCGGTGACAAACCCTGCGTGAACCGGCTTCTCCTCACTCGCTGCTCGCTTGGCTTCCTCTGCAACCATGTCTGACAAACCCGATATGGCTGAGATTGAGAAATTCGATAAGTCGAAATTGAAGAAGACAGAAACGCAAGAGAAAAATCCACTGCCTTCCAAAGAAACGATTGAACAGGAGAAACAAGCTGGGGAATCATAAAGACAACTGGTCGGCCAATGTGCACCGTACATTCCACAGGCTTTGCCTT
CTATCACTTTTTTAAGCTAACTTTCTAAAATGCAAAGACCTTGGATCAAGTTTAAATAACTGCTGCCGCTTTACACTGGAGTCCAGAACTACCTTCTGATAAGGAAGGTCACTCTTGCTTTACTTATCAGCCTGTCTGAGTAGCTGGGTAGGGAAAGAGCTTACATGTTAATGAAGAAAGGCTGGGTGTGAAAACAATGAATATACAGTAAAAGCAAAGCTGGTTTTAGGGGTATGGTTGGTTGTTAAATG
GAGAGTGCTATTTGTTCTTCAAATGATTTTAAAATTAATGGAATGCACAATTTTTAAAATATGCCAATAAAAAAATTTTAAACTTCTTTTGTATGGCTGATAGCTGGAAGGGAAATTATTTTGCTCTGAACCCTTGGCAACTTTTGCAGGGCTTCCTCTTGATCTAACTGGGGAATTAATAAATGCCAAACATCTGATGATTGGAGTAAATTCTTTTAGTACATTTGAAATGGTTTTCATTAAGATACATG
AAGTAGCTTTATCTATTCTAGCTAATAGGAAGATCATTTTCTTGAGACTCAGAATTTCCAGTATGAATTGCATGAAAATTTTAATATTAGTTGATTCTAAATTTTTGTAGAATTTGATAAGCCAACACTATATATTTCATATGATCAAGGAAATGAAGGTGATGATACTTTATTTATTTCAGGTATCAAACTAAGGTGGTCAACTAGGTTTGAAACAAAGAGACTTTTAAGTTATCTTGTCAAAATTAGGG
TGAAAATTGCATTTTTAGTAGCAATGTTAAAAAGCAATTTGGGATGTATGCTTGCTCTTGTAATGTGTGGTTTCCAAGTACAATATTCATTTACCATTAACAATAATGAAAATATTAAATACTATTATAGATTTAATAACTAAAAATCTTTATTGAGTTTAAAAGATAACTTTTAAAAGGTAAGAGGTT
>Armadillo_Y_transcript_ZFY
TTCTGTCGCTGGGCCCGTGCCGTGGAGCTGGGCCTCTTTTTGTCGGTTCCGAGCTCGGCCCCCCCCCCCCCCCCCCGCCCGCCCCAACAGCCAGAGCCCGGCCCAGTGCTCCAGAGAAAGGCCTGCCTGCAGCACCCACCACCGTTGCCGACCGCCTGTACGCCTGTCCGACAGGCTCTTCTTTTTTCTGTCCTGACGTCACGCCAAATAATCTCTTCCTCAGAAGAAGTAGAATATCTATAACCTTCTTT
ATGTCCTTTCATGATAATTTTCTCCATCATCATCACCATCATCAGTGAACACTGCTATTGGTGTACTGGCCTATTCTTGAGACTTGAGACTTTATATATATATATTAGCCCATTTAAATCTTATACCAACCTCTTGAGTTGATACTTTTAGATTTTTCGTATTTTTGGAAGATAAATCAGAGTTGAGCTTATTCAGGACACCAACCAGCAACATTGCTGCAACAAGGGAACCGGTCACTTAGGAAAGGGAA
AGCAGCTTCAGGACCTGGGAATTTCGGAGGCAGTTTTATAAAAGAAAGAAGTGGGTTAGGCTCTGGTGTTTGAAACAGTGACCTGTTAGTCTTACAGGAGAGGGTAAGTGTGAGACTTTATTTTTAATTGTGCCAGATACTCTTTAGAGGCTTAATTTGCTTTTGGGGGGTTGGCATCTTAATAGAGACTTGCCAAAGAGGATGTTCCTCACGTAATTCAATGCTGGTTTGGGAAACTTGACTTTTTCTTT
AGGTCTGAAAAAAGCCAACAGCCCTTGTAAAATTTTATTTTAATTCCTTTATTTATGCCATTCCCTTATTTAAAGGAGTTTTAACCAAAGACTTTGCTAGCCGTTGATTCACCACTAGTTAACTTCTTGTGTTTTGTGCATTCTCTGTTGTGCCTTCGGTTAGTTTCCCAAAGATTTTTGCAAGACCATTTGAGTATTATTAGTCCTGAAGTCTTAGTTACATCATTTGTTTTAGTGACTGCATGTAGTAT
AGTATTTAAGGGTCAAGAGACCAGATGAGGAATGTGAATATTATGACTAAAATAATAACATCTGCTTCTATTGAATTATCTCTGAGACAGGGGAACTCAAAACAGAATTTGAAAATAAATCTACTTTGCCAAGGGTTACACATTGGACAGCCGAGTAGCCTTTTTCCTAAGCCAATATACAGTCTACTAAACTTGTTCAGTTTTATTTCTTCAAATATATCTGTTTAGTACAGTGGCTGCTGTCTGAGATA
AGAAATGGCTCTCTTGGATCTGTGAATGATGGAAGTGGATATATGTGATTAGTTCTTCATGATAATTAACAATTTCATATTATAATAGGAGTCTGATACAGTAAGTCTCGTGGATTTTCCCAGTATGGCTTTATAGGGGACTAGCTAGTATTTTACCTGTGGGCTGGGTATTATGGCCAAGAAAGAGAGAAGGATTTAGATAATATAGCTAATTTAAGTTTTAAGACCTCATTCCATTTGTTTTCTTCTTT
CTTGATGACCGAGGGTAGTAGGGGTAGGGTAGTTAAGCTTTTGGTGGATAGGTAAAATCTTGGAAAGTTATTTGATCATAGTCCTGGTAAAATTGGTGCTTCTAACATTTGAGACAATAGCAGGGGATTCTCCAGGTGGAGAAACCAAAGCTACTCTGGCTTCTATGAGGACAGGAGCCTCAAGGAAAGCTTTTATCCATCTGAAAAAATAGACATAGAATAACAAGGGCATATTTAAATATCTTAGGAGA
GAGTAACTATAGAAAGTCCTTCTGAAGATACCTGTTTGTTGAGTTATATGAGCCTCTCCCACTTTTATGGATTTACCAGGGTTGTGCAATTGTCAGGTGGTAATAGGATGTATATTCATTCAACTTCCTTCTTTAACGTCCCTCTCCTTTTTTTGAAGATAAAGCTCTGACCCTTTGCTGATTGCAAGCACTTTAAGGGAAACAGTAGACATTTGGATGTATCTATGGAGCTGTGACTAATGAGAATTAAA
GGCCATGGATGAAGATGAACTTGAATTGCAGCCACAAGAGCCAAACTCATTATTTGAAGGAATAGGCGCTGATGCTACACACATGGATGGTGATCAAATTGTTGTGGAAGTTCAAGAAACTGTTTTTGTTTCAGATGTTGTGGATTCAGACATAACTGTGCATAATTTTGTTCCTGATGACCCAGACTCTGTTGTAATCCAAGATGTTATTGAGGATGTTGTTATAGAGGATGTTCAGTGCTCAGATATCT
TAGAAGAAGCAGATGTATCTGAAAATGTCATCATTCCTGAGCAGGTGCTGGATCCAAGTGTCACTGAAGAAGTTTCATTAGCACAGTGCACAGTCCCAGACGACGTTTTAACTTCTGACATTACTTCAACCTCATTGTCTGTGCCAGAACATGTCTTGACAAGTGACTCTCTACATGTTCCTGATGTTGGACATGTTGAACATGTGATTCATGATAATGTAGAAATGGTCACTGATCCTCTAACAACTGAA
ATAGTTTCAGAAGAAGTATTGGTAGCAGACTGTGCCTCTGAAGCAGTTATAGATGCCACTGGGATCCCTGTTGACCAGCAAGATGATGACAAAGGCAGCTGTGAGGACTACCTTATGATATCCTTGAGTGATGCTGGCAAAATAGAAAACGTTGATTCCTCTGGAATTACCATGGACACAGAGTCAGAAATTGATCCCTGTAAAGTGGATGGCACTTGCCCTGAAGTCATCAAAGTTTACATTTTTAAAGC
TGATCCAGGAGAGGATGACATAGGTGGAACAGTAGACATTGTAGAGAGTGAGCCTGAAAATGACCATGGAGTTGACTTACTTGACCAGAATAGCAGTGTTCGTGTTGCAAGGGAAAAGATGGTCTATATGGCTGTAAATGACTCTCAGCAAGAAGATGAAGATTTAAATGTTGCTGATATCGCTGATGAAGTTTATATGGAAGTGATTGTAGGAGAGGAGGATGCTGCTGTTGCTGCAGCAGCAGCAGCAG
CAGCTGTACATGAGCAGCAAATGGATGACAATGAAATTAAAACCTTCATGCCAATAGCATGGGCAGCAGCTTATGGTAATAATTCTGATGGAATTGAAAACCGGAATGGTACTGCAAGTGCCCTCTTGCACATAGATGAGTCTGCCGGGCTTGGCAGGCTGGCTAAACAAAAACCAAAGAAAAGGAGAAGACCTGATTCCAGGCAATACCAAACAGCAATAATTATTGGCCCTGATGGACACCCCCTGACG
GTGTATCCTTGCATGATTTGTGGGAAGAAGTTTAAGTCGAGAGGTTTTTTAAAGAGACACATGAAAAACCATCCTGAACACCTAACCAAGAAGAAATACCATTGTACTGACTGCGATTACACTACCAACAAGAAGATAAGTTTACACAACCACCTAGAGAGCCACAAGCTGACCAGCAAGGCAGAGAAGTCCATTGAATGCGACGAATGTGGGAAGAATTTCTCTCATTCTGGGGCTTTGTTTACTCACAA
AATGGTGCATAAGGAGAAGGGAGCCAATAAAATGTACAAGTGTAAATTCTGTGAATATGAGACCGCTGAACAAGGACTATTGAATCGCCACCTTTTGGCTGTCCACAGCAAGAACTTTCCTCATATTTGTGTGGAGTGCGGTAAAGGTTTTCGTCATCCATCAGAGCTCAAAAAGCACATGCGAATCCATACTGGGGAGAAGCCGTACCAATGCCAGTACTGCGAATATAGGTCTGCAGACTCCTCTAACT
TGAAAACCCATGTAAAAACTAAGCATAGTAAAGAGATGTCATTCAGGTGTGACATTTGTCTTCTGACTTTCTCAGATACCAAAGAGGTGCAACAACATGCTCTTACTCACCAAGAAAACAAAACACATCAGTGCTTACACTGTGACCACAAGAGTTCTAACTCAAGCGATTTGAAACGACACATAATTTCAGTTCACACAAAGGACTACCCCCACAAGTGTGACATGTGTGATAAAGGCTTTCACAGGCCT
TCGGAACTCAAGAAGCATGTGGCTGCCCACAAGGGTAAAAAAATGCACCAGTGTAGACATTGTGACTTTAAGATTGCAGATCCATTTGTTCTGAGTCGCCATATTCTCTCAGTTCACACAAAAGATCTTCCATTCAGGTGTAAGCGATGTAGAAAAGGCTTTAGGCAACAGAATGAGCTTAAAAAGCACATGAAGACACACAGTGGCCGGAAAGTGTATCAATGTGAATACTGTGAGTATAGCACTACAGA
TGCCTCAGGCTTTAAACGGCATGTTATTTCCATTCATACAAAAGACTATCCTCATCGTTGTGAGTATTGCAAGAAAGGGTTCCGAAGACCTTCAGAAAAGAACCAGCATATAATGCGACATCATAAAGAAGTTGGCCTACCCTAAAAATATTTCTACAGACTTTTGTAAAGATACTGACCTTGAAACAAAATTCATTTTAAAGCCAATCAATCTTAGTCACATACAATACTGTACATTATTTTATGCTATG
TACACATTGGATTATTTCTTCTAACTGACTTTTCTTTACATTTTATTCAATAGTGTGTCTGAATTCTATTCAGTTTAGTAAATATGGAAAAGTAGCAACAAACTAGTTGCCTTTAATATGACCTCCTGACTCTATACTAAATCTTTCAATCTTAAAAGTTTATTTATTTAAATATTTACCTTTATGATCCTCTTCTAAGACCACTTAACAAAAAGTTAAAATAACTTAAGATTGGTAACTCTGAAAGTACT
AATTTTCACTGATTTTTCCCCCACAAATTTTTCGTACAAAAACGGAGACATCTATTAAATATATGTCGGAGATTTTAATGTCAGATATAATTATAACAGAAATCATCTTAATATTTTCAGACCACAGGATAATGAAATTTCCATTTGATACTCTAGTTTGTCTGGATTACAAACAGTGACTGGATTTGTATTTAATTTCCATTTTGTCTAACAACCATTATATGCTTCTTTTGGCTGTCATTGTAATGTTT
ACATCTTTTGTCAGTATAGCATATGTGTAGAAAATCTTACTGAAAAGTTTTTTTCTTTTTTCTTTTATTGTCTGTGCTTTTCTAATTGGATAACTGTTCTATACTGACATTGTTACATACTGAATTTTGGAATTTTGGAATCTTTGGAGGTAAATTGTGACTCATTGGATCTTTTGCAACTTGTAATGTGCCCTAAATTATATATATATATGTTGTTTATTTTGCATATTTATATACACAGTCCCAAGTTT
AAACTTAAAAGGCAAAGTGTTAAATTTCAATATCCTGAAAGATAAAGGGATGTATGAAAGAGCATTTTATAAATTTGTTATTAAATGAGATTACTCAGGTGAAGAATAAAAAGGAAAATAAGGACACTACTATTCTTTGAAGAATAAAGATATTTTCTTTTAAATATCTTTGGTAATTGAAAGTTAGAAGATATTTCTAAATAGTATGTTTTCAAACAAGTTCAGCTTCATAACTTTATATTTTTCTAAAA
GTTAATGGGCAGCAGGCATAAACTTCCTTAGTTTTTAAGAAGCCTGTGAGATTAGTCTGTGTCTTAGTAAGAAGTACTAAAAGGAAGCAGTGGTTCTATTGCTAATTATAACTTGAAACTTGGCAAGTTCAGCCTCCTTTATTGTTTCTTAGCTACAGTTAGCAAACTTAAAAGATTTAATGCATAGATTGGCTTTATTAAAAGCTAAAGTTATGTTTTAAGTATATAATGAAAGTCTGAAGCCTTATTTG
GATTTTCACTCAAGTCTTTTCAAGTTTGATTTTTTCCATTTAAAGTTGCATATTTTAAACAGTAAATAAAAAACATGAATATAATATAAAATGAATTTAATAATTAAAACTTGTTTGTATTAATATGAATTTTAGAGAACCGAAAAATTTTAGATTCCATAAATTAGTTATTGACACATATGTATCTGACATATCATGGGAGATGAGAAAGTTGCTACTTTGTTATACTCATTTCTATCAGGTTATCTTTC
TGTGTATCACCATTCTCATTCTCCTTTCTCTATGCTGCCAATACTCATTAACCTTCAAGAATTATAGTTATGGGATTAGAATTTTAAATAGTTGTTGTTTCATAGCCTCTGAAATGCTAGGTTAATTTAGTCTAGTTTTAAAGCAAGTGCTTTAGGCAGGTAAGAATTCAAACCTATGTCAGCCAAAGCCTGAGGGATGGATTTTGTCATTTCCTGGTCTGAGTCCTCTTGAACTCCATATATACATCCCT
TCTACCCCACCCTTTCTTTTGCATCCATTGTCCTGAAATACTATTCCTGAAGGTTGTTGTGGTGGTTGTTTGTTTTTTTATTTGCTTTTTTGGTGTGATAATCTTTTAAATATCCCTTAAACTTGGATTTCCCCCTGAAATAATATAAAAAGAAATACCTAAAGTTGAAATTTAAGAATTTAAAACATTCCGTGAAATTAATATAGAAAATATAAGCAATTAGCTATTTATTTTTTAAATAAACTGAAAGA
ATACAACACTTCACATACTTCACATATTTCTCTTGTGCATAATCTGGAGTCATACACAGTTGTGTTTTTTAAGTACAATATTGAAGCTTTTAAAGGTAGTTGAGGGTTTGGTTAAATGAATAGAATATATAAAACATTTTTCTGTAAAATTGAAAATAAAATTATAGTTACTCTTTTTCCTGTTATTACACGCTGGTTTCAGTTCTCAAAACAATATCAAAGCTAAAGGTAGCTGTGTCAGATAAATGTTA
CAAAGAGGTACAGATTTTTACAAGGACATTGTTATTTTATTGAAATATCTAAGTATCCTATGTCCCTTCTCGTACACATCATAAAAAACTACTAAAAAAGAAATACAGGCAAGTGTGATACTGTTTATTGTACATGTGTACTTGAAATAACATGCAGAAATAAAGATCGAAATATTTTCCTGTTATGAATGTTTAATCTCTTTAATAGCAGTGGTAAGCTAATGCCTTTTTAAAGATCTGCAGATCTGTCT
TTTCTAATAAAAAGAATACAGTGGGTTTGTTTTCATTTCCCTATTTCCTAATTCATACTGCAGTGGAATGCAATATACTTTGATTTTTGTGACTTAGATGCTAATATTAATCGTGTAAATGTGCAAGTAATATTTCAGAAAAATTAGGAAGTAGTGGGTGCTTAGATGAACATGCTTTGAAATTCATTTTCCGAATTTTATCTTTTTGAAGTGTTTTATTAGCATCTTAGGTAGCCATAAGATAAATTTCC
CTGTCTGCGGTGTTTGTTTAATGTTTTTTTGTGTTTTATTTTATTGCACTTAAAGTTCTATTCACTATAAGTCCACAGCACATTTCACCCATGGGTACTGTCACCACCGCTTCACAGCAGAAGAGAGCCAGTCCTCAAGTTTCTGCTTTGTACCTTATTCCTTTATGTCCACTTCTTAGGACATCTTTGGTTTTTTATTTTTATTGAGGTATTCACATAAAATTAAATGGTTTAGTGTATAATTCAATGAC
TAAAGTTTATAAAGTGTTGTGCAAGTATCGTCTGTAG
>Armadillo_Y_transcript_FAM120A
GTTTTCCTAAGATTGAAATGGGCTGAAATTAGCTTATCTCTAGATTTTATCATTACTGAGTTCCTTTATAACTTCTCAATTACTTAAAATACATATTTTTAATAACAGCAAAGCCCTTGATTTGAGCCATTTAATGTTCAGATAAAGGCAAAAATTCTTCTAAAAGGAAAAATTCTTGAAGGCCCTTAGTGGATTCCTGGGTTCTGTAAGCAAGAGTGCAGTTAAATTAAAAAGAATCAGAGTGCCAAATT
CAATAAGCAGAAACTGGCATTTGGAAATATTAGTAAACCAGTATTGCATCTTAAATTTGTATTGGACATGTCCAAGGGCGAAGGCTTCACCCACCCCAAGAAAAAGTGATTATCAAAAATAGCGCTTTTTTTTAATACTAAAAGAAGAAAGATTTTTTATTAAGCATTGCAAATTGCATTCAATAGCCTTCAAATACACCACACCAAAATCCATCTACGATCAATCAAACCCAACAGCAGTTAATTCTTGC
ACAATCCATGAGTTAAGGCTCCCGTCAACTTACAGTAAGATCCTACTTAGCTCTTGCGGGCAGGGATTGGGGAATTACACCTCATTTCTGATCACTAATGTGTGATGAAGAGCATCAGAAGAATTCTGTGAAAATGAGTAAGTGATTCTCATTTCAAAATACATTGTTTGGAAACATTAACAAAAACATCAAAATGATATACCTGCTTCTAATAAATTTTTGATGGACTGTATGGAAGTTGTGTGTGGGGA
GGCAATTTGTTGAGTATTATTCAACCTGTTGCTTTCATTTCCTTTTCTCAATACTTATTTTGAGAAATGCACAGGAAACCATTTATCTGTGGTTTAGTCTTTTGAATCCTTTATCTGCATTGCAAGGATATGATGTGTTAGCTGCTGCAAAACCTGAAATGTAATAGTGTTCCATTGGTACGACAATCAGTAAATAAGTATGAAAGTTAGAGACATTTTAAGATGGTTCCAGCCTTTGGACCCATCATTTT
TTTTCTTTCATACATGGAAGGTGTGGGCAAAAAATAAATCCAAAGCATAGGTCATATAGTATGTATTTGCTGTGTGCATTTTCAAACAATGAAGTTGAAATAATATTTTAAGAAGTTAACCCCATTGTTCCTGAATTTTAAGGTTAAAAAAAAAAGTACTAAGAGAAAAGATTATGCATGTGATCAAATAATGCAAAAGTGGGTACTTTTGCCCTGAGGGAAAGCTAAAGTGCAATAACAATAAAAATTAA
AAAAAA
>Armadillo_Y_transcript_OFD1
GCTACTTCTGTAGAATATTTTATATTCATTTCATTTCCATTCAACTTTGAGCCAAAATCAGGGTGGGATCAAAGCTTTTTATTTTTTAACAGTGCACAAGTGATTCTACTTTTTAACAACCCTTATTGCATACTAGTATCTTTTAAGAGCAGTTTTTTCATCAATTCACTGTTGTCCTCTGAAGCCTTACTGCTTCTCACAACAGGATCATGTACTGGTATTCAAAACCTAGTCCCACTTTGTTCCACATT
TCTTTTCTCAACTTCACAGCTCCACCTCTGCTAGAGTTGGCAGGTCTACTTATTTTTGCTTCAAACTCATTCTGACTGGATCCATCCAGAGCTAGTTTTCCCTTCAAGTTGGAATGCTTTCTCTGACTCTGGGTATGCAGATCTCAGCCTCTCTTCAAAGTCCAATCAAAATCCATCCTCTTCCATAATTATTGCCCAACACCAACCCACAGGCTTCTCACCCTTCTACTACACCATGTCACTGAATGGTC
AGGGATCAAAAATAATTTTACTCTTCTTCAGGGCTCTGCACAAGGCAGACACTGACCTAATTCTGTCCCCGTGAAACTAAGGTACCTTATATCCACAACCAGATTCTGTAGTTAGGCCAGAGTCCTCAATGCCCCGAGAGTGTTCTGATTAGCTCCTCCATTTGTCCATCTCCCCTTTCCCCCCTTACTGCAATGCTCTTTTTTTGCCCACCATCCAAGTGCTACCCTGACAAAGTCACACATTCTATAGA
GACGTCCCGGAGCACTTCCATTTCTACCAGCTCTCCTTTTCCAAAATTCTTTACCCAGTCTAGAAAGCATCTTCGTTCTTATCCAATTCACTGGCTGTCATATTTGCAGTGCTTCTCGTGAGACCTATTCCTTTTCTCTCTAGGTGGATGTAAACATCTTACGGACCCAATTCACCTCCCTTTATCTTCCTCGTCGCACACACAACGGCGGGCACTCAACATACCCGGGAGCTCCCGGCACCCTCACAACC
TTCCACGCTCAGGACAGCCCCGACAACAAAACGTTTCGGGCTCCACTCTATAGTGCCGCGGCTACGAAAGCCCCAGTTTCCCGAATAGCCCAGAAAAAGGAAAACGGGGAAAGGCTGCGTGCTTGCAGGCGTCTGCCGGCTCAGAACACTACAGGGTCGGGCCCAGAGGGCTGTGACGCGGTCAGCCGGCCTGGGCAAGATGGAGGGACCGGGCCACCACACGCGCCTGGCGGGCTCAGGACGGTCCCCAG
CGAGACCGACGGCCCCCGCCCGCCCTATTCACGCCATCCCTATCTGCAGCGATACTGGAACAACAGATAGGCCGATCTAATTCCCGCGGATGAAAGCATTCCTCGCTTCAGTCGGGTCCGCGAAGCAGTCTCCGCGAGACAACGCTACCCTTTCGCGAGAGGACGGCGGAGACCTCTGCTGGTGGCGCAACCGGGCACATGCGCTCTAGTTTCCAGGCGCCGGCAGCTCTGTTTGGCCGCAGTGTTGGGGG
ACAGCCAGACCCCTGAGCCGGAAAAAGTCGGCGCCTTCCGTCTGTCCCCTTCTTGGGCCTCCTCTTTCCCGGGCCCCGCCTTGGAACGAGGCGCCTGGGTCACGATCAGATCCGCTCCGCTCCCGGGGAGCCCCAGAGCTAGGAAGTGCGCGTCCGGGCCCGAGTTCCTCCTGGGGGTTGCGGGCGGGAGGGTTGAGCCCCGCAGGACAAAGGCAGGCTCTGAGGGCGGGTCAGCCCCGGCACCTGGGACC
CGGCGCCGCACACGTCTGATGGCGAAGGTGGCTCCCACCGCCTCTCCTCGGACACCGGCGGAAATGAAGCCTCAGGGTCGCGTCCGTTAACGCTCCTTGCCCAGCTGAGCAGTTTCTGGCTCGCCGGAAGCCACGGTCTGCTTTAGAAATTCACATCCCCTACTCCCTAGGTAACCCGTGACGCCTTTTTGTCTTCCAGTCCAGCATGCCCCCGAAGTCTGATGTTTTGAGTCAAGATGAACTGCGCAAAA
GACTGTACCAGACGTTTAAGGATCGGGGTATATTGGACATGCTCAAGACCCAACTCAGAAACCAGCTGATTCATCAATTGATGCACCCTGTTTTGAGTGGACAATTGCAACCTCAGTCCATTCCAGTGGAAGGGAGAGGCCTCTTAATAGGTGCTTCCAACTGTCTAGTGGCAGATCACTTACAAAGATGTGGCTATGAGTATTCACTCTCTGTATTCTTTCCAGAAAGTGGTTTGACAAAAGAAGAGGTG
TTTACTATGCAGGATCTATTACAACTCATTAAAGTCAGTCCCAAATCCAGTCTCTATAAATCACTGGTTTCACGATTTGATAAAGAACATCAAAAAGGTTTTCTCATTCAGATTTTAAAAGAGTTGATAGATCAGAATGATGCTAAAGAGAGTTGTGACATGGAAACTCAGACAAGTTCGCCATTTTCTGGGAGGGAGACTCTTGCTGAGAAGCTACAACGTGTTGATGATCAGTTTGCAGATGCTTACCC
TCAGCATGCTAATTTAGAATCTTTAGAAGGAAAGTTAAATGAATGTAAGAGAGAAATAGAACAGCAGCTTCAGTCAGAAATGGCTCAGAAGTTGAAATATCTTAAAGATACTGAAATAGCAAAAATTAGAATGGAAGAGAAAAGAAAGTTTGAGAAGGAATTAGCTGAGTTCCGGAATAAATTCGAGAGAGTTTGCCAAGCAAAATTGGAAGCCCTTACATGTCGGGAAAAGAATACCCTTGAGAGACTTC
AAAAGCACCAGGAGATTAAAACAAAAGAAATGTATGCCCAAAGGCAGATGCTCCTAAAGGATATAGACTTGCTGAGAAGCAGAGAAGCAGATCTGAAGCAAAGAACTGAAGCTTTTGAATTATGGTTCACTTGCCTGTCTACCTGCCTTCTCCAGGAGGCCCTGGAAACCAAACCTGGGACCTCACACATGGGAGGACCCAGAGGCTACAAGAAGGTAAAATGAAAAGCATGGATGATGCATTTAGGAGGC
GGGAGCTGAATATAGAGAGTCGAGAGGAGGCCTTTGACCAAAAGCTGAAGAATGAACTTCTGAACTATCAACTGGAACTAACAGAAGAATACATCAATAGAACGAAAAGACTGATGGAAGATGAAAGAAAGAATAAAGAAGAAGCTATGCATTTGCAAGAAGAGTTCTCAGTTGTTAATTCAAAAAAGGAAGAACTCCGTCAATATGTAAATCGTGTGAAAGAACTTGAGCTTGAGCTAAAGTCTGTCAAA
GTCCAGTCTTTGGCAATAACAAAACAAAACCACTTTCTAAAAGAAGAGAACCTGGAGCTCCTGGCACAAAATAAATCACTTAAACAGCAATTGGATGAGAGTAAAAGTAAAAACTTGCGTCTCTTGAAC
>Armadillo_Y_transcript_ZRSR2
GTGCTTTTCAGGCATTTTTTATTTTTATTCAAAAAATGTTTATCCATTGCAATATCCATTACTCATTTTTAATTGGGTTATCTTAGTATTGAATTTTGAATTCTTTATATATTATAGATACAAATCCCTTATCATGATCTGTACATGATCTGTAAGTACCTTCATTATGTGAGTTATCACTTCACTTTCTAGATGATATGCTTTGAAGCATGTTTTTTTTTAAATTTTTATGACGCCAGTTTATATATTTT
TTCACTTGTGCTTTGTGTGCCACATTTAAGATACCATCACTAATTCAATTTAACAAAGATTTATTTATATTACTAAGAGTTTCATAGTTTCTTCCATTTAGGTCTATGATCTATTTTGAGTTAGTTTTTAAATATAGTGTGAATAGGGAAGTTTTCTTAACTGTTTACATACTTTTGGAAATTTACTGCTTTAAAATATTTTTTAAATTCCCCAAATCTCAAAGTGTTTCAGATAGATTTCTCTCTTGATG
AGAATCTTTCATATTAAATCACTTGGTAAATTTAAAACTTTAGACCTGTATTTATCATCATCATCTTAAAGTATTAGCAAAAGTACAGAATCCCTCACCTATAATCAGACCTCTCTTTTACCAGTAGTTCTGTACCTCCATCAATGGACCCTCAAAGCATGCTACCATAGGGCCTTTTTGAACTGATTTTTCAGTGTTGTTAAGATCTAAATTTTGCAATAAGTGATATAGAAATGAAAATATGTTCCCTA
TTTTTGTTCATTTCTCTGAACCATAATATTCTTTGGGGTATATTGGATATTGGTTAATTAAACTTCTGATTTGTTACAACTCAAGAGTGCCATTTATTAATTACAGCATTTGAGTATTTTTGAAGTTCTGAGAAACAAAACTGAAAAATAAATTTATGAAGGCCCTTTTAAAATAATATACATTAAAATAGTTTAAACACATTCAAACATCAGAGATGTACCTTCTTCAAAAAGGATAAATCTGTTTTCAG
AATACATAGTTATAACAATTTCATTACTATTCCATTACAGGTTTATTTGAAATACAACAATGTCCAAGAGGAAAACACTGCAACTTTCTTCATGTATTCAGAAATCCCAACAATGAATTTTGGAAAGCTAATAGAGACATATACCTGTCTCCAGATCGGATTAGCTCCCAATTTAGTAAGAATTCAGATAGGAGAGATAGGGTGGGCCACCATGACAAATACTATGGTAGGTCAAGGAGAAGAAGTCCTAG
TTTGGATCATTCCTACAGAAGAAATGGGGGGTCTGAGAGGAAAAGGAAAAGCAGTTACCGGGGTAAGAAATCTCAGAAACACACATCAAAAAGTTATAGTTCACGAAATAGAGAAAGAAAAAGGGAAAGGAAGCAAAGCCAGAGCTGCAGGAGCCGGAGCCATAGTTCTTCTAGATCTAGGAGCCATGGCAGGAGGAAATCAGGTAGTAGAGAGAGAAATGTTCAGAGTCCCAAATCCAAATAAATCTATT
TTGTTCTTAAATAAATGTGTATCTTATTATGGCTGCTTAATACCTGTATAACTCGTATTTATTAGTAAAACTGGCTGAATCACATACTAGAATTCTTTTTAGAAATACTTTTTGATAATCAGAGATTTAGGATAAAAAAATTCTAAATGTTTACATCCGCTCTACCTCTATATCAAGAGGGGTCTTAGATTCCACATGGATGATGGATGTAATTCTTCTTGCGTTGTAGGCACTTTTGGTTC
>Bull_Y_transcript_SRY
GATTAGATGTAAACAAAGAAGAAAGCAGAGCCTTAATATCCTGTTAAGTAGCTTTGCTTGAGAAAGAGTAGGTTGATGGGTTTGGGCTGACTGCCAGGACGTATTGAGGGGAGGTATTGGGGGCGGAGAAATAAATATTTCACTGTATATATTGCACTAAGTCAGTCTGTGGTAAGAACAACTTATGAATAGCACCATAATTTTTAGAACGCTTACACCGCATATTACTTCCTCCCCTTTTAAACAGTGCA
GTCGTATGCTTCTGCTATGTTCAGAGTATTGAACGACGATGTTTACAGTCCAGCTGTGGTACAGCAACAAACTACTCTCGCTTTTAGGAAAGACTCTTCCTTGTGCACAGACAGTCATAGCGCAAATGATCAGTGTGAAAGGGGAGAACATGTTAGGGAGAGCAGCCAGGACCACGTCAAGCGACCCATGAACGCCTTCATTGTGTGGTCTCGTGAACGAAGACGAAAGGTGGCTCTAGAGAATCCCAAAA
TGAAAAACTCAGACATCAGCAAGCAGCTGGGATATGAGTGGAAAAGGCTTACAGATGCTGAAAAGCGCCCATTCTTTGAGGAGGCACAGAGACTACTAGCCATACACCGAGACAAATACCCGGGCTATAAATATCGACCTCGTCGGAGAGCCAAGAGGCCACAGAAATCGCTTCCTGCAGACTCTTCAATACTATGCAACCCGATGCATGTAGAGACATTGCACCCCTTCACATACAGGGATGGTTGTGCC
AAGACCACATACTCACAAATGGAAAGCCAATTAAGCCGGTCACAGTCCGTGATCATAACCAATTCACTCCTGCAAAAGGAGCATCACAGCAGCTGGACAAGCCTGGGCCACAATAAGGTAACATTGGCTACACGGATTTCGGCGGACTTTCCCTGTAACAAAAGCTTAGAGCCTGGACTTTCTTGTGCTTATTTTCAATATTGACTTCCTTACTCTCGCTAACAAAGGCGCTCTTTATCTCAATTTTACTA
CAGTTTCACCTGCGACTTAATTTTATAAGAAGCCCAATAAGTAAGTACATTTAACATGTAAAGAATTCAGACTTTCCAATATAACTGGTCCTCTGTTAATCAGTTCTTTCTATAAGAGTACTTTTTTGTAAAAAATTATCTTAACAGCACCAAAACTGCTTGAGTTCAAAGATCATCTATTTTTCCTAGTAATGGC
>Bull_Y_transcript_RPS4Y2
GCCTGTTTTCTCCTCTCGCCGGAAGAAGGCGGGCCTCTTTTCGTGCCTAGCGCAGCCATGGCTCGGGGTCCCAAGAAGCACCTGAAACGCGTAGCAGCTCCAAAACATTGGATGCTGGATAAACTGACCGGTGTGTTTGCCCCTCGTCCATCTACCGGCCCCCACAAGCTAAGGGAGTGTCTCCCCCTAATCATTTTCCTAAGGAATAGACTTAAGTATGCCCTAACTGGAGATGAAGTAAAGAAGATTTG
CATGCAGCGTTTCATTAAGATCGATGGCAAAGTCCGCACAGATATAACCTACCCTGCTGGTTTTATGGATGTCATCAGCATTGATAAGACTGGAGAGAACTTTCGTTTGATCTATGACACCAAGGGTCGCTTTGCTGTTCATCGTATTACACCTGAGGAGGCCAAGTATAAATTGTGCAAAGTAAGAAAGATATTTGTGGGAACAAAAGGAATCCCTCATCTGGTAACCCATGATGCTCGTACCATCCGTT
ACCCTGATCCCCTCATCAAGGTGAATGATACCATTCAGATTGACTTGGAGACTGGCAAGATTACTGATTTCATCAAATTTGACACTGGTAACCTGTGCATGGTGACTGGAGGTGCTAACCTGGGAAGAATTGGTGTGATTACAAACCGGGAGAGGCATCCAGGTTCTTTTGATGTAGTTCATGTGAAAGATGCGAACGGCAACAGCTTTGCCACACGGCTCTCAAACATTTTCGTTATTGGCAAAGGCAAC
AAACCGTGGATCTCTCTTCCCCGTGGAAAGGGTATTCGCCTTACTATTGCTGAGGAGAGAGATAAGAGATTGGCAGCCAAACAGAGCAGTGGATAAAATGATCTCTATGTGATGTGATTGGAAAAGTCTTTGTAATTAAAGATAATACCAAGT
>Bull_Y_transcript_HSFY
CTTCCGATCTTTGAGGACCTCTGCGATGGTCTAGAGAGTTTCTCTCTGTTGGCCAGCCAAGCAATTTTTGAAGTAGTGGTCAGTAAAATCAGACAAATGAGTAAAGGATCTGAAGAAAGATTTCTCTGAGATGGCACATATACCTTCAGAAATTCAAGATGGGCCTCCTAAGGATGAATCAACTGATTCAGAAACCTCCATTAGATCTTTGTATGATTATACACTTACTAGGGACTCAGTTTTGAGATCTA
TGATTGAAGAATATGCTTTTCAGGCTTTGTCTGAGGATCTTGTGATAAAAAGGCCATGCTACAAATATTCTGTATCTGAAACAGATGAGGTGACTAATTTTCTTTCACTCACCTTTCCACAAAAACTTTGGAATATAGTTGAAAGTGATCAGTTTGAATCTATTTGGTGGGATGAGAGAGGCACATGTATAGTGATCCACGAAGAACTCTTTAAGAAAGAAGTCTTGGAAAGAAAGGCACCTTTCAGAATA
TTTGAAACCAAGAGTATGAAGAGTTTAATTCGACAGCTTAACCTTTATGGATTTAGTAAAAAGCGACAAACTTTTCAAAGATCTGCTTCACTACCTGTCTTTCTGGAAGAAGAAAACAACATCTCTCTTTTGAGTAAGTTACAGACCTACTATAATCCAAATTTCAAAAGAGGTCATCCTCAACTTTTATTAAGAGTGCAAAGAAGAGAAAGAAGAGTTGGGATTAATAATGTGTCTCAAATATCTTCATT
AGTGCAAGATAACAAGAAGCATGTTAAAGCAAGTGTCAACGAAGATGATCGTAACTCTGAATTTATTCCAGAAATTAGTAGAGAGAGCGCATTTTCAGCCTCCACAAGTTTACCTGTGCCTTTCATACAAAAGCCTCATACCATCCAGATTGTCACTAATACAAATGCCCTATCTCCATGTGACTTACCTAACCACCCATCACCAATATCGGTTAGACAAACAGAACAGATTTTGGTAAATCAACCTGCTG
TTTTAAAAAAGTTGAGCATTTTTAATTGGCATTCACATAGCAGCTACACTCAAGTAAATGGCCCCATTGAGGACTTTGCTACTACAACTACATCTACTTCTCAGAACCACATTGTATCCCCATTACAGAGCACTTATTCTGGACTGATGGTGGAGCCTTCTAAATTTCCAGTCAGGCATAGCGATATGTCAGGCCATGACAATCCTTTTCCTAACCTGCAAGAGACAGGCAACTCGTGGTTCTCAGTGCCA
ACAAGCACTTACACATCTGCTTCCTCTCTTTCAAGTCAACTCATCAACAATCACCATTATATGGAAACCATGCTAATTAAAACTGACCTACCAAATACGTGTCAGATTATGGAGCCTAAGGAAGATTGAACGTTACTTTGGGAGATGTCAACAAATACCTACCATTCCTGTATTTGAACAATAAATTTACATGTTCATCTTCAAAAAAAAA
>Bull_Y_transcript_RBMY
TAAAATGATGGAAGCAGATCGGCCTGGAAAACTGTTAATAGGAGGCCTCAGTGCTGAAACAACGGAGGAGTCTCTTGAAGCTGAATTTGGGAAATATGGTCACATTGTGGAAGTTCTCTTGATAAAGGATCGGAACACAAACAAGTCGAGAGGCTTTGCTTTCATTACTTTTGAGAGCCCCGCAGATGCAAAGGATGCTGCCAAAGAAATGAATGGAAAGTTTTTGGATGGAAAAACAATTAAAGTAGAAC
AAGCCAATAAACCATCTTTTGAAAGTGGTGGTAGACAGAAACTGCAACCCCCTGCAAGAAACAGGGGCCATCCAAGAAATCTGAGATGGGAAAGAGGAGGATCTGGTGGAGCAAGAGGGCGTATGTCTCATGGAGGAAACTTTGGTGATAATGGATATAGTCTCAACACGAGCTCTTCAAGAGGACCCTATCCAGTTAAAAAAGGACCATCTTCAAGATGTCAAGGTCCTTCTCCTAAAAGATCTGCTCCT
TCTGTTCAAGGGCGAAGCAGTAGTGGAATGAGAGGACGAGGTCCAGTATTGCGGAGAGAAAATTACAGAGGAGGTCCTCGTAGACAGCCAGTGTCTTCTCGGAGAGATAACTATGTGTCACCAAGAGATTATGGTTATGCTACTAAAGACAGTTACTCAGGCAGAGATCCAAGTTCGCGAGACACCAAGAATTATGCTCCACCATCTAGAGACTATGCATACCATGATTACGGCCATTCAAGTTCTTGGGA
TGATCATTCCTCTAGAGGACATAGTGATCATGATGGCTATGGTGGAAGCCGTGATAGAGATTATTCTGAACATCGAAGTGGAGGCTCTTACAGGGATTCATATAGGAGTTATGGGGGCTCCCACGGTGCTGTATCAGGAAGAGGTCCACCTCTGAGTTACGGCAGAGGTCGTCACTATGACGATTATAGCAGTACAAGAGATAGAAATGGAGGAGGGCAGAAAAGTTACTCATGCAGCCGAAGTGATACAT
ACTTAAGTGGTCGTGACCGTGGTGGAAGACAAGAACAAGGATTTCCATCCTCCAAGGATAGGGTGTACCCTGCTCCTCATGAGTCATACAGTAGCTCAGGTTATGAGGCTTCCAGGGGAGGTCATGGGGGAAACCGATCTGAAAGAGTAGGCCGAAACAGATACTAAAAATAATACTCACATACCATGTTTTGTTGGCATGGGAAAATTTTGTGTGAGTTTCTGTTTTAATTCATACTTGAGTACTGCTGA
AGAAAAAGCATTGGCTTTGGAGGGAAGAGCTGTAAACTTTACCCTCCATGAATTTTCAGATAAATTGAAAAATAGAATCATTCAGATAAGTTGAAAAATAGAGTTATTCAAAGTAATTTCATAGTTGTCTGCTAATTGAAAAATAGAAGTTAAAAATTTTTAATTTAATGTCTAAATTTTCAGAGTGTGTT
>Bull_Y_transcript_UBE1Y
AAGCAGATNTACTTCTTGGTCCTTTGTTCCTGGTCTTCTGCCTCTTTCCTGATGACCATGCATTTTTATGCTCCTGGGACTTAACTTCAATACTAGATTCTCTGGCCCAACACTCTCTTACAGCCTCCAGGAGGAATAAGGACTGAGGGGTGGCATTGTTACCCGAGTGCCCCTAAACATTACCTCTCTCTCTTCTTGACTGCCTCTCAGAGGTCTAACAGAGCCAAATAAATCCACACATCCAGGTTATA
AGCCATCAGAACTGTGTGGGCCCTGAGACAGAGCATGTGTATGATGATGACTTCTTCCAAAACCTGGATGGTGTAGCCAATGCCCTGGACAGTGTGGACACCCGCAGGTACATGGACTGCCACTGTGTTTACCACCATAAGCCACTTCTGAAGTCAGGCACACTGGGAACCAAGGGCAGAGGCATACAGCTCCAGCCAGGACCCTCCTGAGAAGCCCATCCCTATCTGCACGCTGAAGCACTTCCCAAAAG
CCATCGAGCACACTTTGCAGTGGGCTCAGGATGAGTTTGAAGGTCTTTTCAAGAAGCCAGCAGAAAATGTCAACCAGTATCTTACAGACCCCAAGTTTGTGGAACGAACGCTGTGCCTGGTAGGCACCCAACCTCTGGAGGTGCTGGAGACTGTGCAGTGCAGCTTAGTGCTGCAGCGGCCACAATCATGAGCTGACTGTGTGACCTGGGCATACTACCACTGGCATACCCAGTACTCCAACAACATCAGA
CAGCTGCTGCATAACTTTCCTCCTAACCAGATTACAGGTTCAGGAGCCCCTTTCTGGTCTTGCCCCAAATGCTGCCCACACCCACTCATCTTTGATGTCAACAGTCCCCTGCATCTGGACTACGTGATAGCTGCTGCCAACCTCTTTGCCCAGACCTATGGGTTGATGGGCTCTCAGGACTGGAGTGCTGTCACCATACTCATTCAGTCTATGCAGGTCCCTGAGTTCACCCCAAAGTCTGGCATCAGGAT
CCAAGTTTCTAATGAGGAGCTGCAAACCAGTTCCTCCATTGGATGATGAGACCAACTTTCACATGGATTTCATTGTGGCTGCATCCAACCTCCGGGCAGAGAAGTATAACATTCCCCCTGCAGACCGGCATAAGAGCAAGCTGATTGAAGGGAAGATCATCCCAGCCATTGCTACAACCACAGCAGCTATAGTTGGCCTTGTATGTCTGGAGCTGTACAAAGTGGTACAGGGACACCAACAGCTTGAGTCC
TATAAGAATAGCTTCATCAACTTGGCCCTGCCCTTTTTCTGCTTCTCTGGGCCCCTTGCCCCACCCCACCACCAGTTTTATAGCCAAGAGTGTACACTTTGGGATCACTTTGAGGTCCAGGGACTGCAGCCTAATGGTAAAGAGATGACCCTCAAGCAGTTCCCTGACCACTTTAAGAGCACAAATTGGAGATCATCATGCTATCCCACGGTATATCCATGCTCTACTCCTTTTTAATGCCACCCAGCAAG
CTGAAGGAACGGATGGATCAACCGTGAGTTGGACTCACTGGGCAGGGAGAAAGAGGTCCTGTCTCGGCTAGGAAGCATCAGCTATCTGTGCAACTCACGTTTACTTATATGCCCCTTTATATCCTTTCCTCTTTTTCTACTTGCCTGACCCTGTTATTCCTCATACTAGGATGACAGAAATTGTGAGTCAAGTATCAAAGCAAAAGCTGGGACACCACATGCAAGCATTGGTGCCTGAGCTGTCCTACAAT
GATGAGGATGGTGAAGATGTGGAGGTTCCCTATGTATGATACAGCATTTGCTAATTCCTTTATGTTCCTCTTCCATGTTTCCAGTCATCTCAACTTTCTGGCAAAAGCTGAGCATTACATCCTTTTGGACGTAATTTCTTGTTGCTGCTTTCTGTGTTCAGCATTGGAATTCTTAATAAAGAGGCATTAATCCC
>Bull_Y_transcript_TSPY
GTGACTGGAGTTCAGACGTGTGCTCTTCCGATCTCGGGCGGCCCGTGAGGGCCGTCTGCCGTGCTCTAGCGTCCAGCTTGTTTGCAGTTCCGGGCTTCGGCGAGAATACCATGGAGAGTGAGACGGGGCCAGAGGAAGGCGGCAGCACTCCGGGATCCTGGATCTTAGTTGTGAGCCCGGGTCTTCATGAGGGAGGGGCCCTGGGGCCTTCCAGTCCGGTGGGGGCGGCAGAGGCGATGCAGGCCGCAGGT
GGTGCGCCAGGCGAGGAGGCCGCCCTCTTCTGGGTGGAGGCAGTGGAGGAAGGTGCGGCTGTGGAGGAGGGAGAGGTGGCGGGACTCGGGCAGGAGTTCCAGCTGCTGGTGTTGGACGTCATGGAGGAGGTGGAGGTGGTGGCATACGAGGAGCAGGAGCAGGTGTCCTCGGAGGAGCATGTCCACGACCATCCAAGGCCCGGAGCCCTGAGTGACCGGCCTGCACTGGAGGCGCTGGCAGCCCTGCAGCT
GGAGCTGGAGCCCGTGAATAAGAAAGCCGAAAGGGCGCATGCTCGCCTGAAACATAAGACCAGTCAGCGGCGGAAGGTGCATCTAGAGCACAGAAGCGCCATCATCCAGGGCATCCGTGGCTTCTGGGTCGAAGTTTTTATGAACCACCCCCAAATGTCAGTTTTGATGAGCAAGCAAGATGCAGACATGCTTCACTTCATGACCAACTTGGAGGTGGAGGAATTCAGGCATCCCACTCGTCACTGCAAGA
TCACATTGTCCTTTCGGAGGAATAGGTATTTCCAGAATGAAGTGATTGTCAAGGAGTACCTGATGAAGGTCACTGGATACCACGCATCTCATTCCACTCCAGTTCAGTGGCACCAGGGCTTTGAATGGAAGGCATACAGGCGCAGGCACCACGACAGCAGCGTTAACTTCTTCAACTGGTTCTTTGACCACAATTTCACAGGATCTGACTGGATTGCTGAGATCATCATAAGGGATCTGTGGCCCAATCCT
TTGCAGTACTATGTGAGGAGGAAGGCTGCACCACAAAAGGTACCAGGAGGACGAGAGGAACCTGATCCCCCCAGCTTTTGAGACACTTAACGATGGCGTGCCCCCCTTCACCTAAAACAGAAAACCGAAGAAGCTGCTTCACGTGAAGACCAATGGCCAGCATAGTTCTCTTGGACGGGAAAGTAGTGAAGAGTGGTCTGGTGCTGAAGTGGATC
>Bull_Y_transcript_EIF2S3Y
TTCCGATCTGGCGCGGCGTGAGGAGTCATGTGTGACCCTGGGTCAGCCACATCTTTGTCGCCAGGATCTCTCCACACTGGATGTTACCAGGTTGACACCACTCTCTCATGAAGTTATCAGCAGACAAGCCACAATTAATATAGGTACAATTGGTCACGTTGCTCATGGAAAATCTACTGTGGTAAAAGCTATTTCTGGAGTTCACACTGTCAGATTCAAAAATGAGCTAGAAAGAAATATTACAATCAAGC
TTGGGTATGCTAATGCCAAGATTTACAAACTTGATGATGAAAGTTGTCCTCGGCCAGAATGTTACAGATCTTGTGGGAGTAGTACACCTGATGAGTTTCCTACAGACATTCCAGGGACCAAAGGGAACTTCAGACTAGTCAGACATGTTTCCTTTGTTGACTGTCCTGGCCATGATATTTTGATGGCTACTATGCTGAATGGTGCAGCAGTGATGGATGCAGCTCTTCTGTTAATCGCTGGTAATGAATCC
TGTCCTCAGCCTCAGACTTCTGAACACCTGGCTGCCATAGAAATTATGAAACTGAAGCATATTTTGATTTTGCAAAATAAAATTGATTTGGTAAAAGAAAGTCAGGCTAAAGAACAGTATGAACAGATCCTTGCGTTTGTACAAGGTACAGTAGCAGAAGGAGCTCCTATTATTCCAATTTCTGCTCAACTAAAATATAATATTGAAGTTGTCTGTGAGTATATTGTTAAGAAAATTCCAGTACCTCTAAG
AGACTTTACTTCAGAACCCCGACTTATTGTTATTAGGTCCTTTGATGTCAACAAACCTGGCTGTGAAGTTAATGATCTTAAAGGTGGTGTGGCTGGTGGTAGTATTTTAAAAGGAGTGTTAAAGGTGAGCCAGGAAATAGAAGTCAGACCTGGTATTGTTTCCAAAGATAGTGAAGGAAAACTCATGTGTAAACCAATCTTTTCCAAAATTGTATCACTTTTTGCGGAACACAATGATCTTCAGTATGCTG
CTCCAGGTGGTCTTATTGGAGTTGGAACAAAAATTGACCCCACTTTGTGCCGGGCTGACAGAATGGTGGGGCAGGTGCTTGGTGCAGTTGGAGCTTTACCAGAGATTTTCACAGAATTGGAAATTTCCTATTTTCTACTTAGAC
>Bull_Y_transcript_CYorf15
GACGTGTGCTCTTCCGATCTGCGTCGGCACCGTGGCTGAGAGGGTTGAGGCCATTTCGGACAGTTGACTGCGCAGCCAGAAGCCCGAAGCCGCTGGAAGAGAGCAGGAATGTTCAAAAGCAAATGAAGATTTTGCAAAAGAAGCAAGCCCAGATTGTGAAAGAGAAAGTTAATTTGCAGCATGAGCACAACAAGGCTATCTTGGCAAGAAGCAAACTTGAATCGCTTTGCAGGGAACTCCAGCGTCACAAT
AAGACATTAAAGGAAGAAAATATGCAGCAGGCAAGAGAAGAAGAAGAAAGACGTAAAGAAGCAACTGCACATTTCCAGTTTACTTTGAATGAAATACAGACACAACTGAAACAACATGATGTACACAGTGTCAAACTCCGCCAGGAAAACATTGAACTGGGAGAGAAACTTAAGAAGCTTATTGAACAGTATGCATTGAGGGAAGAGCATATTGGTAAAGTGTTCAAACACAAAGAATTGCAACAGCACCT
TGTGGATGCCAAACTTCAGCAAACAGCACAACTTATAAAGGAAGCTGATAAAAAACATCGAAGAGAAAGAGAGTTTTTGTTAAAAGAAGCCACAGAATCAAGGCACAAATATGAGGAAATGAAACAGCAAGAAATACAATTAAAACAGCAGCTTTCTCTTTATATGGATAAATTTGAAGAATTCCAGACTACCATGGAAAAAAGCAATGAACTCTTTACAACCTTCAGGCAGGAAATGGAAAAGATGACAA
AGAAAATGAAAAACCTTGAAAAAGAAGTGATAATGTGGTGTACCAAATGGGAAAATAATAATAAAATACTTCTGGAAATGGCTGAAGAGAAAACTGTCCATGATAAAGAGTACAGGGTCTTTCAGATAAAGCTGGAACGTCTAGAGAAGCCCACAATGGAAGAATCTAGAATTTGCCGAGTAGGAGTAAAACCAGATATGTTGCATCACTGTCAATCAAATGATATTCCTCAGTGTAATGACTCAAATTAT
GGTAGCACATCTAACAAGCATTCAGTGGAAGAGGATGAAAGCAGTAACATTACAACAAAGAGCAGGGATTTACTGAGCCCAGTGTACTGCACACAAGAGTCAAGAGAGGAACCTCCAGGGCCAGGAGCTGGAACAGATCCCTCTGGTGGTCAACAAGATTCAGAGTGCCACAGAAACAAAGAAAAAATCTTAGGAAAAGAAGTGTTGTTATTGATGCAAGCCTTAAACACTCTTTCAACTCCAGAGGAGAA
GCTGGCAGCTCTGTGTAAGAAATATGCTGATCTTCTGGAAGAGAGCAGGAATGTTCAAAAGCAAATGAAGATTTTGCAAAAGAAGCAAGCCCAGATTGTGAAAGAGAAAGTTAATTTGCAGCATG
>Bull_Y_transcript_DDX3Y
TCATTCAAGAGAGTTTGTTTCCGGTAGACCAACCTGTGAGCCGGTTCCCGCGGGAGTCGTTTCAAATACTGATACGCTAGACAAGCCATTTGAGACAGAGTTCGCGCCTTTCTTCAGGCATGAGTCATGAGGCGGTGAAAAACGTGCAGGAGGTGGATCAGCAGTTGGCTGATCTAAACCTGAACTCTGATAATAATCAGAGTGGAGGAGGAAGTACAGCTAGCAAAGGGCGCTATATACCACCTCACTTA
AGGAATAGGGAAGCATCTAAAGGATTTTATGGTAAAGGCAGTTCAGGGTGGAGTTGTAGTAAAGAAAAGGATGCCTACAGCAGTTTTGGATCTCGAGATTCAAGAGGAAGACCCAGTTACTTCAGTGATCGAGGAAGTGGATCAAGGGGAAGGTTTGATGATCGTGGGCGGAATGAGTGTGAAGGTTTTGGCAGTCGTGGTGACAGAACTGGCTTTGGCAGATTTGAGCGTAGTGGACACAGTCGTTGGTG
TGACAAGTCAGATGATGATGACTGGTCAAAACCGCTTCCACCAAGTGAACGCTTGGAGCAGGAGCTCTTTTCTGGAGGAAACACTGGGATTAACTTTGAGAAATATGATGATATACCAGTAGAGGTAACCGGCAATAACTGTCCTCCGCACATTGAAAGTTTCAGCGATGTTGCAATGGGAGAAATTATTATGGGAAACATTGAGCTTACTCGTTACACACGTCCTACTCCAGTGCAAAAACATGCCATTC
CCATTATTAAAGAAAAAAGGGACCTGATGGCCTGTGCCCAGACAGGGTCTGGGAAAACTGCAGCATTTCTTTTGCCCATCTTGAGTCAGATTTATACAGATGGTCCAGGCGAGGCTTTGAAAGCTGTGAAGGAAAGTGGAAGGTATGGACGCCGTAAACAGTATCCAATCTCCTTGGTTTTAGCCCCAACAAGAGAGTTGGCTGTACAGATCTATGAGGAAGCCAGGAAATTTTCATACCGGTCTCGAGTT
CTTCCTTGTGTGGTATACGGTGGTGCTGATATTGGTCAACAAATTCGAGACTTAGAACGTGGATGTCACTTGTTGGTGGCCACTCCAGGACGCCTGGTGGATATGATGGAAAGGGGAAAGATTGGGTTAGATTTCTGCAAATACTTGGTGTTGGATGAAGCTGATAGGATGCTGGATATGGGATTTGAACCTCAGATACGTCGTATAATTGAACAAGACACTATGCCACCAAAGGGTGTTCGCCATACCAT
GATGTTTAGTGCTACTTTTCCTAAGGAAATTCAGATGCTTGCTCGTGATTTCTTGGATGAATATATCTTTCTGGCCGTAGGTAGAGTTGGCTCTACCTCTGAGAACATCACACAAAAAGTAGTTTGGGTGGAAGAGGCAGACAAACGGTCATTTCTGCTTGATCTCTTAAATGCAACAGGGACAGATTCACTGACTTTAGTTTTTGTGGAGACAAAAAAGGGGGCTGATTCTTTGGAGGATTTCTTATACC
ATGAAGGATATGCTTGTACAAGTATCCATGGAGACCGATCACAGAGAGATAGAGAGGAAGCACTTCATCAGTTCCGCTCAGGAAAAAGCCCAATTCTAGTGGCTACTGCTGTGGCAGCAAGAGGACTAGACATTTCAAATGTGAAACATGTCATCAATTTTGATTTGCCAGGTGATATTGAGGAATATGTACATCGGATTGGCCGTACAGGACGTGTAGGAAACCTTGGTCTTGCCACCTCATTTTTCAAT
GAAAGAAATATAAATATCTCAAAAGATTTGTTGGATCTTCTTGTTGAAGCCAAACAAGAAGTGCCATCTTGGTTAGAAAACATGGCTTATGAACACCACTATAAGAGTAGCAATCGTGGCCGTTCTAGGAGATTCAGTGGAGGCTTTGGTGCCCGTGATTATCGACAAAGTAGCAGTTCTGGCAGTTTCAGCTATAGTAGTGGTCGTGCAGGCAGCAGCCGCAGTGGTGGAGGTGCTCATGGCAGCAGCAG
AGGATTTGGTGGAGGTAGTGGCTATGGAGGCTTCTACAGTAGTGAAGGATATGGCGGAAATTACAGCTCTCAGGGGGTTGACTGGTGGGGCAACTGAATCTGCTTTCCAGCCAAGTCACTTAAAAAAAAGCTACAATGGAAACCACATGTAACTTTGCCAGATTGTTTTGTGTATAAAGGAGATCTTGTAGTGCATTACCCATAGTGATTCTCCTGAAAATTCAAGGGAGCTTAAAGCCAAAAGAAAGAAA
AAGAACAACCAATAATTCCATTGGTTTGAAAACTTAATTGCTGTAGTTTGGATGAACTCCCCTCTGCTTGTTTCCACCCCAAACTGCATTTATAATTTTGTGATTGAGGATCATTTGTTTGTTAATGTACTCTGACTTTATAGACAGATTATTTGATGTCCGTTGGCTCAGTAATGCTCAAGTTTTCAGTTGTGTTCATGAAATAAGTTCACTAAATTTGGGCTAAGATCACACCTTGGCACACAGATGTG
ATACAACTTATTTAACAGGAATTGTTAATTTATTTATAAGTATTACAAAGTAAGAAAACTTGAGCAGTAACTTGCATTGGACTTAATGTTTGGAGATTGGGGAGAAAAATACCTTACAGCAGAATTCCCTTCTGATGTGGCAAACTGTACTAATTTAACTTTGTATTTGCTCATTCTATCTGGATAGGCATTTATAGTCTATAAATAAGCCATTCTGGTCATGATAAGATTACATGTATGAATACATCCAT
ATATTTTCAAAAAAAAAAAAAAAAAAAAA
>Bull_Y_transcript_EIF1AY
GGAGTTCAGACGTGTGCTCTTCCGATCTCTTAGTTCCTTGGAAGCTTCGGAGGATTACCTGGCAGCGACACAGGAAGCTGCTTGGAAACAGTGAGCCTGCCGCTACAGCTATGCCCAAGAATAAAGGTAAAGGAGGTAGAAACAGACGCAAGGGTAAGAAGGAGAATGAATATGAAAAAAGAGACTTAGTCTTTAAAGAAGACGGACAAGAATATGCTCAGGTAACCAAAATGTTGGGAAATGCACGATTG
GAAGCAATGTGTTTTGATGGAGTGACAAGGATATGTCATATCCGAGGAAGCTTGAGAAAAAAGGTTTGGATAAATACTTCGGATATTATATTGATTGGTCTTCGAGACTATCAGGACAACAAAGCTGATGTAATTTTAAAGTACAATGCTGATGAAGCTAGAAGTCTGAAGGCTTATGGAGAGCTTCCGGAATATGCCGAACTTAGTGAAACAGATACCTTTGATGCTGAAGATGATGATGAAATCCAGTT
TAAGGACCCTGCAGGTGAGGATGAAGACATGGAGGTGTAA
>Bull_Y_transcript_USP9Y
GCAAAAATCTTTTCTGTTTTGAGTATGACAGCCACTACTCGTGGCTCTCCAGTAGGAGGGAATGACAGCCAGGGCCAGGCTCCTGATGGACAGTCTGAGACCCCCTTCCAGAATCAGACCTCATCACCTGATTCTTCCAATGAGAATTCCCCAGCAACTCCTCCAGATGAACAAGGTCAAGGTGATGCTCCACCTCAACATGAAGATGAGGAACCTGCATTTCCTCATGCTGACCTGGCAAAGTTGGATGA
CATGATCAACCGGCCTCGTTGGGTGGTTCCAGTTTTGCCAAAAGGGGAATTAGAAGTGCTTTTAGAAGCTGCTATTGATCTTAGTAAAAAAGGTCTTGATGTTAAAAGTGAGGCATGTCAACGTTTTTTCCGAGATGGGCTAACAATATCTTTCACTAAAATTCTTATGGATGAAGCAGTGAGTGGCTGGAAGTTTGAAATTCATAGATGCATTATTAACAATACTCATCGCCTAGTGGAACTTTGTGTGG
CCAAGTTGTCCCAAGACTGGTTTCCACTTCTAGAACTTCTCGCCATGGCCTTAAATCCTCATTGCAAATTTCATGTCTACAATGGTACACGTCCTTGTGAATCAGTTTCCACAAGTGCTCAGTCACCTGAAGATGAATTATTCGCTCATTCCTCAGATCCTCGATCACCAAAAGGTTGGCTAGTGGATCTCATCAATAAATTTGGCATATTAAATGGGTTCCAGATTTTGCATGATCGTTTTATTAATGGA
TCAGCATTAAATGTTCAAATAATTGCAGCTCTTATTAAACCATTTGGACAATGCTATGAGTTTCTCAATCAACATACAGTGAGAAAGTACTTTATTCCAATTATAGAAATAGTTCCACAATTTTTAGAAAATTTAACTGATGAAGAGCTGAAAAAAGAAGCAAAGAATGAAACTAAAAATGATGCCCTTTCAATGATTATTAAGTCTCTGAAGAATTTAGCTTCAAGGATTCCAGACCAAGAAGAAACTGT
AAAAAATTTAGAAATTTTTAGGTTGAAAATGATACTCAGATTGTTGCAAATTTCTTCTTTTAATGGGAAGATGAATGCCCTGAATGAAATTAACAAGGTGATTTCTAGTGTATCATATTATACTCATCGGCATGGTAATCCTGAAGAGGAAGAATGGCTGACAGCTGAGAGAATGGCAGAATGGATACAGCAGAACAATATCTTATCCATAGTCTTGCGAGATAGTCTTCATCAACCTCAGTATGTAGAAA
AGCTAGAGAAGATTCTTCGTTTTGTGATTAAAGAAAAAGCTCTTACGTTACAAGATCTTGATAATATCTGGGCAGCACAGGCAGGGAAACACGAAGCCATTGTAAAGAATGTACATGACCTTCTGGCAAAGTTGGCTTGGGATTTTTCTGCTGAACAACTTGATCATCTTTTTGATTGCTTTAAGGCAAGTTGGACAAATGCAAGTAAAAAGCAACGTGAAAAGCTGCTAGAGCTGATACGACGTCTTGCA
GAAGATGATAAAGATGGTGTGATGGCACACAAAGTGTTGAACCTTCTTTGGAATCTGGCTCATAGTGATGATGTGCCTGTAGACATCATGGACCTAGCTCTCAGTGCCCACATAAAAATACTAGATTATAGTTGTTCCCAGGATCGAGACACACAAAAGATCCAGTGGATAGATCGCTTTATTGAAGAACTTCGCACAAATGACAAATGGGTAATTCCTGCACTGAAACAAATAAGAGAAATTTGTAGTTT
GTTTGGGGAAGCACCTCAGAATTTAAGTCAATCTCAGCGAAGTCCCCATGTATTTTATCGTCATGATTTAATCAGTCAGCTTCAGCACAATCATGCCTTAGTTACTTTGGTAGCAGAAAACCTTGCAACTTACATGGATAGCACACGACTATATGCTAGAGACCATGAAGACTATGACCCACAAACTGTGAGGCTTGGAAGTAGATACAGTCATGTTCAAGAAGTTCAAGAACGGCTTAACTTCCTTAGGT
TTTTATTAAAGGATGGCCAGCTGTGGCTTTGTGCGCCTCAGGCAAAACAAATATGGAAATGCTTAGCAGAGAACGCAGTTTATGTTTGTGATCGTGAAGCCTGTTTTAAGTGGTATTCCAAGTTAATGGGGGATGAACCAGACTTAGATCCTGATATTAATAAGGAATTCTTTGAAAGTAATGTGCTTCAACTTGATCCTTTCCTGTTAACTGAAAATGGAATGAAATGTTTTGAACGATTCTTCAAAGCT
GTTAATTGTCGAGAAGGGAAACTAGTAACAAAAAGAAGAGCCTATATGATGGATGATTTGGAACTAATAGGATTAGACTACCTTTGGAGAGTCGTAATTCAGAGTAATGATGATATTGCCAGCAGAGCTATAGATCTCCTTAAAGAAATATATACAAATCTTGGCCCCAGATTACAGGTCAATCAGGTGGTTATCCATGAGGACTTTATTCAGTCTTGCTTTGATCGTTTGAAAGCTTCATATGATACATT
GTGTGTTTTGGATGGTGACAAAGACAGCATTAACTGTACAAAACAGGAAGCTGTTCGAATGGTTCGAGTATTGACTGTTTTAAGGGAATACATAAATGAATGTGATAGTGATTATCATGAGGAAAGAACAATTCTACCTATGTCAAGAGCATTCCGTGGTAAACATTTGTCTCTCATAGTTCGGTTTCCAAACCATGGCAGACAGGTTGATGATTTAGATATATGGTCTCATACAAATGATACTGTTGGTT
CAGTACGACGATGTATTCTCAATCGTATTAAGGCAAATGTAGCCCATACAAAAATTGAACTCTTTGTGGGTGGTGAATTAATAGATTCTGAAGATGACAGAAAGCTAATTGGACAGCTGAACTTAAAAGACAAATCAATAATTACGGCCAAACTTACACAAGTAAGTTGCAATATGCCTTCCAGTCCTGATAGTTCTTCTGATTCCTCAACTGGATCTCCTGGGAACTATTGTAAGCGTTACAGTGATGGC
CCTAAACAAGAAGTGGAAAGTTGTTTGCCTGGGGTGATAATGTCACAACATCCCAGGTACATTTCTTTCCTTTGGCAAGTTGCTGACTTAGGTAGCAATCTGAATATACCACCTCTTAGAGATGGAGCCAGAATACTTATGAAACTTATGCCAATGGATAGCACAACAGTAGAAAAACTAAGAGCTGTTTGTTTGGACCAGGCAAAACTTGGAGAAAATAACCTTGGACCTTCTCTTGATTCACTTTTCTT
TGGTCCTTCTGCTTCCCGAGTCCTGTATCTAACAGAGGTTGTTTATGCCTTGTTAATGCCTGCTGATATGCCTCTGGCAGATGATTCTTGTGACTTTCAGTTTCACTTCTTGAAAAGTGGTGGCTTATCCCTTGTACTGAGTATGCTAACCAAAAATAACTTCCTGCCAAATACAGATATGGAAACACGAAGGGGTGCATACTTCAGTGGTCTTAAAATAGCCAAACTCTTGTTAACTGCAGTAGGCTATG
GCCATGTTAGAGCTGTAGCAGAAGCTTGTCAGCCAGTTGTAGATGGTGCAGATCCCATAACACCGATTAACCAAGTTACTCATGATCAAGCAGTGGTGCTACAAAATGCTCTTCAGAGCATTCCTAACCCATTATCTGAGTGTATTCTTAGAAATGTATCAATACGGCTTGCTCAACAAATATCTGAAGAGGCTTCAAGATATATGCCTGATATTTGTGTTATTAGAGCTATACAGAAAATCACCTGGGCA
TCAGGATGTGGGACATTAGAGCTAGTATTTAGCCCTAATGAAGAAATCACTAAAATTTACGAGACGACCAGCAGTCCAAGCCATGAACTAGATGTGGAAGATGAACAGGTTTGCTGTGAAGCATTGGAAGTGATGACTTTATGTTTTGCTCTAGTTCCAACAGCCCTGGATACACTTAATAAAGAAAAAGCTTGGCAGACATTTATCATTGACTTATTATTGCATTGTCCCAGCAAAATTGTTCGTCAGTT
GGCACAGGAACAGTTTTTTTTAATGTGCACCAGATGTTGCATGGGACACAGACCTCTGCTTTTCCTCATTACTTTGCTCTTTACCATTTTGGGGAGCACAGCAAGAGAGAGAGGTAAACATTCAGGTGACTATTTCAGTCTTCTTCGGCACCTTCTTAATTATGCTTTCAACAATAATATTAATGTGCCCAATGCTGAAGTTCTTCTCAACAATGAAATTGACTGGCTCAAAAGAATTAGGGATAATGTTA
AAAGTAGAGGTGAAACAGGTATTGAAGAGCCTATCTTGGAAGGCCACCTTGGGGTAACAAAAGAGTTACTGGCCTTTCAAACACCTGAGAAAAAGTATCATATTGGTTGTGAAAGAGGAGGCGCTAATCTTGTTAAAGAATTAATAGATGATTTCATCTTTCCTGCCTCCAAAGTTTACCTGCAGTGTATGAGAAATGGAGAACTACCAGCTGAACAGGCTATCCCAGTCTGTAGTTCACCAGCTACCATC
AATGCTGGGTTTGAACTACTTGTAGCATTAGCTGTTGGCTGTGTAAAGAATCTCAAACAGATAGTAGACTGTTTGACTGAAATGTATTACATAGGAACAGCAATAACTACTTGTGAAGCACTTACGGAGTGGGAATATCTACCACCTGTTGGACCCCGCCCACCAAAAGGATTTGTGGGACTCAAAAATGCTGGTGCTACTTGTTATATGAATTCTGTGATCCAGCAGTTATACATGATTCCTTCCATCAG
GAATAGTATTCTTGCAATTGAAGGCACAGGTAGTGATATTGATGATGATATGTTTGGTGATGAGAAGCAGGACAGTGAAAGTAATGTTGACCCCCGAGATGATGTATTTGGATACCCTCATCAATTTGAAGACAAACCAGCATTAAATAAAACAGAAGATAGGAAAGAGTACAATATTGGTGTTCTGAGACACCTTCAGGTTATCTTTGGTCATTTAGCTGCTTCCCGGCTACAATACTATGTCCCCAGAG
GATTTTGGAAACAGTTCAGACTTTGGGGTGAGCCTGTTAATCTTCGTGAACAACATGATGCCTTAGAGTTTTTTAATTCTTTGGTGGATAGTTTAGATGAAGCTTTAAAAGCTTTAGGACATCCAGCTATGCTAAGTCAAGTCCTGGGAGGTTCCTTTGCTGATCAGAAGATTTGCCAGGGCTGCCCACATAGATATGAGTGTGAAGAATCTTTTACAACTCTGAATGTAGATATTAGAAATCACCAAAAC
CTTCTGGATTCTTTGGAACAGTATATCAAAGGCGATTTATTGGAAGGTGCAAATGCTTATCGTTGTGAAAAATGTGATAAAAAGGTTGATACAGTAAAACGGTTGCTAATTAAAAAATTGCCTCCTGTTCTTGCTATTCAATTGAAACGTTTTGACTATGACTGGGAAAGAGAATGTGCAATTAAATTCAATGATTATTTTGAATTTCCACGAGAGCTGGACATGGAACCTTACACAGTACTAGGTGTTGC
AAAGCTGGAAGGAGATAATGTAAACCCAGAGAGTCAGTTGATGGAACAGAATGAACGGTCTGGAAGTGATACAACTGGAAACACGAAATACAGACTTGTGGGGGTGCTTGTACACAGTGGTCAAGCAAGTGGTGGACATTATTACTCCTACATCATTCAGAGGAATGGCAAAGATGGTGACAGAAATCGCTGGTATAAATTTGATGATGGAGATGTAACAGAGTGTAAAATGGATGATGATGAAGAAATGA
AAAATCAGTGTTTTGGTGGAGAGTACATGGGAGAAGTATTTGATCATATGATGAAACGCATGTCATACAGAAGGCAGAAAAGATGGTGGAATGCTTATATATTGTTTTATGAACGAATGGACACAATAGACCAAGAAGATGAAATGATAAGATACATATCAGAGCTAACTATCACAAAACCCCATCAGATTATGTCACCAGCCATTGAGAGAAGTGTGCGAAAACAAAATGTGCAATTCATGCATAACCGA
ATGCAGTACAGTTTAGAATATTTTCAGTTTGTGAAAAAATTGCTTACATGTAATGGTATTTACTTAAGCCCTGCTCCAGGACAAGATCACTTACTGCCTGAAGCTGAAGAAATTACTATGATTAGCATTCAGCTTGCAGCTAGGTTCCTCTTTACCACTGGATTTCACACCAAGAAAATAGTCCGTGGCCCTGCCAGTGATTGGTATGATGCATTGTGCATTCTACTCCGTCACAGCAAGAACGTACGTTT
TTGGTTTGCTCATAATGTGCTTTTCAGTGTTTCAAATCGTTTCTCTGAATACCTTCTGGAGTGCCCTAGTGCTGAAGTGAGGGGTGTATTTGCAAAACTTATAGTATTTGTTGCACATTTTTCTTTGCAAGATGGGCCTTGTTCTTCATCTTTCACATCTCCAGGACCTTCTAGTCAGGCATGTGACAATTTAAGTTTGAGTGATCATCTACTAAGAGCAGTGTTAAATCTCCTGAGAAGGGAAGTGTCTG
AACATGGTCGTCATTTACAGCAATATTTCAATCTGTTTGTCATGTATGCCAATTTAGGTATGGCAGAAAAGACACAGCTTCTGAAATTGAGTGTACCTGCTACCTTTATGCTTGTGTCTTTAGATGAAGGACCAGGTCCTCCAATCAAATATCAGTATGCTGAATTAGGCAAGTTGTACTCAGTAGTGTCTCAACTGATCCGCTGTTGCAATGTCTCATCGAGAATGCAGTCTTCAATCAATGGTAATCCC
CCTCTTCCCAATCCTTTCGGTGACCCTAATATATCGCAGCCTATAATGCCAATTCAGCAGAATGTGGCAGACATTTTATTTGTGAGAACAAGCTATGTGAAGAAAATTATTGAAGACTGCAGTAATTCAGAGGAAACCATCAAATTGCTTCGTTTTTGCTGCTGGGAGAATCCTCAGTTCTCGTCTACAGTCCTCAGTGAACTACTCTGGCAGGTTGCATATTCATACACCTATGAACTTCGGCCATATTT
GGATCTACTTCTGCAGATTTTACTGATAGAGGATTCCTGGCAGGCTCACAGAATTCATAATGCACTTAAAGGAATCCCAGATGATCGAGATGGATTGTTTGATACTATCCAGCGCTCTAAGAATCACTATCAAAAAAGAGCATACCAGTGTATAAAATGTATGGTGGCTCTCTTTAGCAATTGTCCTGTTGCTTACCAAATATTACAGGGCAATGGAGATCTTAAAAGAAAGTGGACCTGGGCAGTAGAAT
GGCTTGGAGATGAACTTGAAAGAAGACCATACACTGGCAATCCACAATACACTTATAATAATTGGTCTCCTCCAGTTCAGAGCAATGAAACATCAAATGGTTATTTCTTAGAGAGATCACATAGTGCTAGGATGACACTGGCAAAAGCTTGTGAACTCTGTCCAGAGGAGGAGCCAGATGACCAAGAAGCCCCAGATGAGCATGAATCATCTCCACCAGAAGATGCCCCATTATATCCTCATTCATCTGGA
TCTCACTATCAACAGAATAATCACATACATGGACAGCCATATACAGGACCAGCAGCACATCACTTGAACAACCATCAAAAAACTGCCCAGCAGCAACAAGAGAACTGTGAAGGCAATGAAGAAGTATCCTCTTCTGAAGTGAAGGATCAGTGAAATGTCCATAATTACCTGGTTCTTTAAGACCAGGCTATTAGGCCTTACAGTCCAAACTTTTATATACTTGGTTAGTATTTAACAAAATAGAGAAATTG
T
>Bull_Y_transcript_UTY
TTGGGGTTCGCCCTTTGACACGATTACAACAACTTTGTGCTGGTGGCTGGTGAAGTTTGTGATTCTACGAAATTCTTCCATTACAGCGAAGTTCCGCCTTATCTGTTGTCTCCGCGAACCCGGTGATGTGATTCTGGTAGCCGAACTTCATATCCGCGTATCTGCTGCTTTTGCTAACCTTGGGGTTTTTCGTCACTGTGCGTCGCTTTGGAGGAGGCAGCGGCGATAAAGTTGGTTTGCCAGTTTCTCGC
CGCTAGTGCGTCTTTTCCAGCTTAGACTGGGAGTTGGTAGGTTTCAGCTTTGGGAGTTTTGCGTTGGTTGCATTTACATGAAATCCTGCGGAGTGTCGCTCGCTGCAGCCGCCCCTGCTTTCAGTGATGAGGAAAAGAAAATGGCGGCGGGAAAACCGAGAAGCAAGACTAAGGAAGGGACATTAAGCTTGACAGCCGAGGAGAGGGAGGAGCTCAGCGGATTGGACAGCCTTCTCTTTGGGTTCCTGAAC
CTTCACGAAGATGGCGCCAAGACTGAGACCCTGTTGCTCAAGGCTGTTTGCTGCTATGAATCTCTAATCTTAAAAGCTGAAGGAAAAGTGGAATCTGAATTCTTTTGTCAGTTAGGTCACTTCAACCTCTTATTGGAAGATTATCCAAAAGCATTATCTGCATATCAGAGATACTACAGTTTGCAATCTGACTACTGGAAGAATGCCGCATTTTTATATGGCCTTGGTTTGGTTTACTTCTATTACAATGC
ATTTCACTGGGCAATTAAAGCATTTCAAGAGGTGCTTTATGTTGAGCCCAGCTTTTGTCGAGCAAAGGAGATTCATTTACGACTTGGGCTTATGTTCAAAGTGAACACAGACTATGAATCTAGTTTAAAGCATTTTCAGTTAGCTTTGATTGACTCTAATCCGTGTACTTTATCCAGTGTTGAAATTCAGTTTCATATTGCCCACTTATATGAAACCCAGAGAATGTATCATTCTGCGAAGGAAGCTTATG
AACAGCTTTTACAGACAGAAAACCTACCTGCACAAGTAAAAGCAACTGTTTTACAACAGTTAGGATGGATGCATCATAACGTGGATCTATTAGGAGACCAAGCCACCAAGGAAAGCTGTGCTATTCAGTATCTCCAAAAGTCACTGGAGGCAGATCCTAATTCTGGCCAGTCTTGGTATTTCCTTGGCAGGTGCTATTCAAGTATCGGAAAGGTTCAAGATGCTTTTATATCTTATAGGCAGTCTATTGAT
AAATCAGAAGCAAGTGCAGATACCTGGTGTTCAATAGGTGTGCTCTATCAGCAACAGAATCAGCCTATGGATGCATTGCAGGCCTATATTTGTGCTGTACAATTGGACCATGGACATGCAGCAGCATGGATGGACCTAGGCACTCTCTATGAATCCTGTAACCAACCTCAAGATGCCATTAAATGCTACTTAAATGCAACTAGAAGCAAAAGTTGCAGTAATACCTCTATGCTCACAGGAAGAATTAAAGT
TTTACAGGCTCAGTTGTGTAACCTTCCACAAGGTAGTCTACAGAATAAAACTAAATTGCTTCCTAGTATTGAGGAGGCATGGAGCCTACCAATACCCGCAGAGCTTACCTCCAGGCAGGGTGCCATGAACACAGCACAGCAGGCTTACAAAGCTCGTCATCCAAATACTGAACCTATATTAGGCCTCAATGAAACAGCAATTTCACAACAGCCCTTGCCAGTACATATGATTACCCATAGTCAAGTAGATG
ACCAGTCCAGTCCTGCCAAGAGGAAAAGAATATCCAGTCCAGCAAAGGTATATATAAATTTTTTAGAGAAATGGAAGAGTGGTCAAACTGTATCATATACTTCAGTAGAGGAACAAGTTGATTCATGGTGTTTGACACCACAGAAATTACAGTACTTGGAACAGCTACGCACAGATAGAGATAATTTAAATACGACACAGAAACTGATGCTGCAACAGTTGGAAAGTCAGTTTGTCTTAATGCAACAAATG
AGACAAACAGGACAAACTACTGGAATTCCTAATGGGCCAATAGCTGATTCATCACTGCCTACAAACTCTCTCTCTAGCCAGCAACCACATTCTGCTGTACCCAGAGTATCTAGTGTCTCTCAGCCTGAAGTGCACTCTGCTTGTTTTGAAAATCCTTTGTCCAGTGGACCTTTTCCTGCACGCTATATTCTTTCTGGCACCTCAAAACCACTAGGGTGTACAGACACTAATTTGGTAGGCAATAATTACTT
AACACGAAGTGGAAATAATGGAAATGTGCCTTATCTGCAGCAAAACACATTCACTCTACCTCATAACTGCACAAACCTGACCAGCAGCACAGAAGAGCCATGGAGAAAACAACTATCTAACTCCACTCAGGGGTTTAACAAAGGTCAGAATTCACACTTGCCAGGATCTAATGATGAACAGCCTTCATTTTCCACTGATCCTGCCCTGTATCTCCAGGCAGCTAGCACTAATATTCAGACTTCACATAGAA
TGCTACCTACTAGTTCAGTAACACAGGGAACTGCTTTCAATCACCTCTCTCATATTGCTACCTCAGGTGACCAGCAAGGCATTTGTTATACCAAAGAGAGCACACCTTCAGGAAATAGATCTTCTGTGCCTGAAATAAGCAGTCATACTGAAGATAAACCTAATGGCTGTGCTGGTGTCAAGGGACTTTCTAATCGTGTTCAGCAGTTGATGGCAGAACCTATTTGTAGTCCAAACAGTGGAGATTCTACA
TCACCAAATTTTATTTCAGACAATCCTCAGATCTCTTCCTTGTTGATTGGAAAAGCCAATGACACTATGATAACTGGAGCATGTGACAAAGTCAATAGTATTCACCCAGAAAGTCATACAACGACTAATAATTCTGTTGCCTCTTTACACTCTTCAATCATCTCTACAACTGCTCTAAAATCTGTCGACCACACCACTACCTTTGGTGTTACCAGCATCAGCAGTTCTCATATTAGGTTACAAACAGTTAA
TGGAAAAGGGCTAGAGAACTCACACAGCTCTAAAAATACAAGTCTGCCTATGATTAGCCGCAAACCTGATTCTCCAATCATACCATCAATGTCTGTGTCCATATACTCAAATTCTACAGAAGTTCTGAAGGCATGCAGGAACTTAGATAAAAATGGCTTGTCTAATAGTCACAATTTGTTGGATAAATGTCCTCCTCCAAAACCACCAACTTCTCCATATCCACCTTTGCCAAAGGACAAGTTGAATCCAC
CCACACCTAGTATATATTTGGAAAGTAAACGTGATGCTTTCTTTCCTCCATTACATCAATTTTGTATAAATCCCAAAAACCCTGTTACAGTAATACGTGGCCTTGCTGGAGCTCTTAAATTGGATCTAGGGCTTTTCTCTACTAAAACTTTGGTAGAAGCTAACAATGAACACACAGTAGAGGTGAGAACACAGTTGTTGCAACCAGCAGATGAAAACTGGGATCCCACTGGAACAAAGAAAATCTGGCGT
TGTGAAAGTAATCGATCTCATACTACAATTGCTAAGTATGCACAGTACCAGGCCTCCTCCTTCCAGGAGTCATTGAGAGAGGAAAATGAGAAAAGAATGCAACATAGAGAATATTCAGATAATGAATCCACTTCTTCAGATAATACTGGAAGGAGAAGGAAAGGACCTTTTAAAACTATAAAGTTTGGAACGAACATTGACCTCTCTGATGACAAAAAGTGGAAGTTGCAGCTACTTGAACTGACTAAACT
TCCTGCTTTTGTCCGTGTTGTATCAGCAGGAAATCTTCTAAGCCATCTTGGTCATACCATCCTGGGGATGAATACAGTTCAATTATACATGAAAGTTCCAGGGAGTCGGACACCAGGTCACCAAGAAAATAACAACTTCTGTTCTGTTAACATAAATATTGGTCCAGGTGATTGTGAATGGTTTGTTGTTCCTGAAGGTTACTGGGGTGTTCTGAATGACTTCTGTGAAAAAAATAATTTGAATTTTTTGA
TGAGTTCTTGGTGGCCCAATCTTGAAGATCTTTATGAAGCAAATGTTCCTGTATATAGGTTTATTCAAAGACCTGGAGATTTGGTCTGGATAAATGCAGGCACTGTGCACTGGGTTCAGGCTGTTGGCTGGTGCAACAATATTGCTTGGAATGTTGGCCCACTTACAGCCAGCCAGTATAAATTGGCAGTGGAACGGTATGAGTGGAACAAATTGCAAAGTGTAAAGTCAGTAGTACCCATGGTTCATCTG
TCCTGGAATATGGCACGAAACATCAAAGTTTCAGATCCCAAGCTTTTTGAAATGATTAAGTATTGTCTTATGAAAATTCTGAAGCAATGTCTGACATTGAGGGAAGCTCTTATTACAGCAGGAAAAGAGGTTATATGGCATGGACGGACAAATGATGAACCAGCACATTACTGTAGCATTTGTGAGGTGGAAGTTTTTGATCTTCTTTTTGTCACTAATGAAAGCAATTTTCAAAAGACATACATAGTACA
TTGCCAAGACTGTGCACGAAAAGCAAGTGGAAATCTGGACAATTTCGTGGTGCTAGAAGAATACAAAATGGAGGACCTGATTCAAGTATATGACCAGTTTACATTAGCTCCTTCAGTATCATCCTCCTCTTCTTGATACTGGTCCATGAATATTAAATGACACATTTTCTCATCTTCAGAAAAGTTCTGCACCACTGGTTTTATAGCTGCTTAATAAGAGTGCTGACTGAAAGCTATGTCTATGCAACCTT
CCAAGAATATTGTCAATCAACTGGATATAGGAGAGCATTTCTCTGCTCCAGGATAGATCCAGCTTTTCTTAATTATTATATGTTTTATGTTTATGTGACAAAACTGGCACTGCCCAGTAGACTACTGCTTTGAAGATGTCTTTTTTTTTTTTTTTTTTTAATGTTTCTGGACTTACAAATTAGCTTTCATCTGTATTTTATCCTTTCAAAACTTTCTCTGGGAAGATATACTGCCCTCATTGGTCATATTT
TTGCTAAGATAGTTAAATTTAAATCTTTGCTTAAGTGTTTTAATGTGAAAAATTAGAGAAGAAAGGTTAGTTTTTCTTGTTGCTTTTTCTTTAAATCACTTTTAAGTTTTTCTGTATTGTTTTGTGCCCATAATGGTTCCAAATTGAAAGTTTTAAAAATGTTTAATAGCCTAATAGTGAAGTTGCAAAGATAATAGGTTGCACATAGACTAAGAAATAAACTTCAGTTTTGTGATTTTTGTTTCTAATCT
TGATAGAGATTTACACTATTTATGAATACATATTTATTGCTTGAATATATTTGTGACTGGTATGTTATTTTTTCAAGATTTACCTGCCATTAAATATATGGAGTTCTGTAATTTTAAGCATTACTCCTTTTACATTTCATATGTGTAAATAAAACTTTAAAATTGTACAGAAATTTTACTAAAGTTGTTTCATGTTTAAAGCA
>Bull_Y_transcript_ZFY
ATGGATGAAGATGAATTTGAATTACAGCCACAGGAGCCAAACTCATGTTTTGATGGAATAGGAACTGATGCTACACACATGGATGGTGATCAAATTGTTGTGGAAGTACAAGAAACTGTTTTTGTTTCAGATGTTGTGGATTCAGATATAACTGTGCATAATTTTGTTCCTGATGATCCAGACTCAGTTGTAATCCAAGATGTTATTGAGAATGTTGTTATTGAGGATGTTCAGTGCTCAGATATCTTAGA
AGAAGCAGATGTGTCTGAAAATGTCATCATTCCTGAGCAAATGCTTTCCTCAGATGTAACAGAAGAAGTGTCTTTAGCACATTGCACAGTACCAGATGACGTCTTAGCTTCTGATATTACTTCAGCTTCAATGTCTATGCCAGAACATGTCTTGACCAGTGAGTCTGTACATGTGTCTGATGTTGGACATGTTGAACACATTGTTCATGGTAGTGTAGTAGAGGCAGAAATCGTCACTGATCCTCTGACAG
CCGACGTAGTGTCAGAAGAAGTATTGGTAGCAGATTGTGCCTCAGAAGCAGTCATAGATGCCAACGGAATCCCTGTGGACCAGCAGGATGATGACAAAGGCAACTGTGAGGACTACCTTATGATTTCCTTGGATGATGATGGCAAAATGGAACACGACTGTTCCTCTGGTATGACCATGGACGCAGAGTCGGAAATCGATCCTTGTAAGGTGGATGGCACTTGCCCTGAAGTCATCAAGGTGTATATTTTT
AAAGCTGACCCTGGAGAGGATGACTTAGGTGGGACTGTCGACATTGTGGAGAGTGAGCCTGAGAATGATCATGGAGTTGAACTCCTTGATCAGAATAACAGTATTCGTATGCCAAGGGAAAAGATGGTTTATATGACTGTCAATGACTCTCAACAAGAAGATGAAGATTTAAATGTTGCTGAAATTGCAGATGAAGTTTATATGGAAGTGATTGTAGGAGAGGAAGATGCTGCTGTTGCTGCAGCAGCTGC
TACCACTGTTCATGAACAGGAAATGGATGACAGTGAAATCAAAACCTTCATGCCAATAGCATGGGCAGCAGCTTACGGTAATAATTCTGATGGAATTGAAAATCGGAGTGGCACTGCAAGTGCTCTCTTGCACATAGATGAGTCTGCTGGACTTGGCAGACTGACTAAACATAAACCAAAGAAAAGGAGAAGACCTGATTCCAGGCAGTACCAAACAGCAATAATTATTGGTCCTGATGGACATCCCTTGA
CTGTCTATCCTTGTATGATTTGTGGGAAAAAATTTAAGTCGAGAGGTTTTTTGAAAAGGCACATGAAAAACCATCCTGAACACCTTACCAAAAAGAAGTACCGCTGTACTGATTGTGATTACACTACCAATAAGAAGATAAGTTTACACAATCACCTGGAGAGCCACAAGCTTACCAGCAAGTCAGAGAAGGCCATCGAATGTGATGACTGTGGGAAGCATTTCTCCCATGCTGGGGCTTTGTTCACTCAC
AAAATGGTGCATAAGGAAAAAGGAGCCAGCAAAATGCATAAATGTAAATTCTGTGAGTATGAGACAGCTGAACAAGGGTTATTAAATCGCCACCTTTTGGCAGTCCACAGCAAGAACTTTCCCCATATATGTGTAGAGTGTGGTAAAGGTTTTCGTCACCCATCAGAGCTCAAAAAGCACATGCGAATCCATACTGGAGAGAAACCGTACCAATGCCAGTACTGCGAATATAGGTCTGCAGACTCTTCTAA
TTTGAAGACGCATGTGAAAACTAAGCATAGTAAAGAAATGTCTTTCAAGTGTGACATTTGTCTTCTGACTTTCTCCGATACCAAAGAGGTTCAGCAACATGCTCTTATCCACCAAGAAAGCAAAACACACCAGTGCGTGCATTGTGACCACAAGAGTTCAAACTCTAGTGATTTGAAACGTCACATAATTTCAGTTCACACAAAGGACTACCCCCATAAGTGTGACATGTGTGATAAAGGCTTTCACAGGC
CATCAGAACTCAAGAAGCATGTGGCTGCCCACAAGGGTAAAAAAATGCACCAGTGTAGACATTGTGACTTTAAGATTGCAGATCCATTTGTTCTAAGTCGCCATATTCTCTCAGTTCACACGAAAGATCTTCCGTTTAGGTGTAAGAGATGTAAAAAGGGATTTAGGCAACAGAATGAGCTTAAAAAGCATATGAAGACACACAGTGGCAGGAAAGTGTATCAGTGTGAGTACTGTGAATATAGCACTACA
GATGCCTCAGGCTTTAAACGGCATGTTATTTCCATTCATACAAAAGACTATCCTCACCGTTGTGAGTACTGCAAGAAAGGGTTCCGAAGACCTTCAGAAAAGAACCAGCATATAACACGACACCATAAAGAAGTTGGTCTGCCCTAA
>Bull_Y_transcript_AMELY
GAAACTCACTGAGAACGTGTGTTCAAAGGGCTATCAAGAAATGGGGACCTGGATTTTGTTTGCCTGCCTCCTGGGAGCAGCCTTCTCTATGCCTCTACCACCTCATCCTGGGCACCCTGGTTATATCAACTTCAGCTATGAGGTGCTCACCCCTCTGAAGTGGTACCAGAGCATGATAAGACACCCGTACCCTTCCTATGGTTACGAACCCATGGGTGGATGGCTGCACCACCAAATCATTCCCGTGGTGT
CCCAGCAGACTCCCCAGAATCACGCCCTGCAGCCTCATCACCACATCCCCATGGTGCCAGCTCAGCAGCCCGTGGTCCCCCAGCAACCAATGATGCCAGTTCCTGGCCAACACTCCATGACTCCAACCCAACACCACCAGCCAAACCTCCCTCTGCCCGCCCAGCAGTCCTTCCAGCCCCAGCCCATCCAGCCACAGCCTCACCAACCCCTGCAGCCCCAGCCACCTGTGCACCCCATCCAGCGCTTGCCA
CCACAGCCACCTCTGCCTCCAATATTCCCCATGCAACCTCTGCCCCCTGTGCTTCCTGACCTCCCTCTGGAAGCCTGGCCAGCAACAGACAAGACCAAGCGGGAAGAAGTGGATTAAAAGATCAGAAAATGAGAAGAGACCTGAAGTAAATACTTCAGTTGCTTTCAGAAAGACACAAGAACACAAAGATTTTTTCCTACCACCACCTTACTTAGTAAATTCTGTAACTAAAAATAAGCAAACAATAAAAA
GTTT
>Bull_Y_transcript_OFD1Y
ACTTGTTTCCTAACCCTAACCCTTTTCCCCTTGGACTTCTGAAGTCTTCCTTAGAGACCACTGGTCTGTTTGCAGAAGTTAACATCTCCTCTGCCCTCTGGGTAACCCATAACCATTTCTTTTCTAGTCCGTCATGCCCCTTAAATCTGATGTGTTGAGTCAAGATGAACTTCGCAAAAAGCTGTACCAGACGTTTACAGATCGAGGTATACTGGACACACTCAAGACACAAGTCAGAAACCAGCTGATTC
ATGAACTGATGCACCCTGTACTGAATGGCAAGATGCAGTCCCCATCCATCTCAGTGGAAGAAAGCTGCCTCTTAATAGAAGCCTCCAACTTTCTAGTAGCCAGTCACTTACAGAGATGTGGCTATGAGTATTCACTTTCTGTCTTCTTTCCCGAAAGTGGTTTGGCAAAAGAAAAGGTATTTACTATGCAGAATCTATTACATCTTTTTAAAATCAGTCCTGAATCCAGTCTCTACAAGTCACTGATTTCA
GGATTTGATAAAGAAAACCAAAAAGGTTTTCTTATTATGTTTCTGAAAGAATTGGCAGAATTTCATCAAAGTAAAGAGAGTCGCAATATGGAAACTCAGACAAGTTCAACATTTCCCATCGAAGACTCTCTTGTGGAGAAGCTTCAGCTTATTGACAATGAGTTTGCTGGTGCTTGTCTTCAACATCCAAAGTTAGAATCCTTAGAAATCAAGTTAAATGAATGTAAGAGGAAAATAGAACAGCAGCTACG
GGCAGAAATGAATCAGGAGTTAAAGTACTTTAAAGATACTGAAATAGAGAAAATTAAAACAGAAGAGAAAAGTAAGTGTGAGAAGGAATTAGCTGAGTTCCGGAACGAATTGGAGAGAGCTTATCAAGCAAAATCTGAGACCCTTATATCTCGTGAAAAGATGGCCCTTGAGAGAATTCAAAAGCACCAGGAGAATGAAACAAAAGAAATCTATGCCCAAAGGCAGTTTCTACTAAAAGACATAGATTTGC
TGAGAGGCAGAGAAGCTGAGCTGAAGCAAAGAATTGAAGCCTTTGAATTGGCCCAGAAGCTACCAGAAAAAAACAAATGCATGACTGATGGGCTGACGAGGCGAGAGATGACTATAAAGAGCCTTGAGGAGACCTATGACCAGAAGCTGAAGAACAAACTTCTAAAGTATCAACTTGAACTGAAGGAGGACTACATCACTAGAACTAACAGACTGATTGAAAGTGAAAGGAAGAATAAAGAAAAAGCTATA
CATTTGCAAGAGGAACTTGCAGCTCTTAATTGTAAAAAGGAAGAACTTGGTCATTCTGTAAACCGTGTGAAAGAACTTGAGCTTGAGATGGAGTCTGTTAGAGCTCACTGTTTGGCATTAACAAAGCAAAACCAAATGCTAAGCGAGAAGGTTAAAGAGATGGACAACTATTCACTACTGAAAGAAGGAAAACTGGAGCTTCAGGCGCAAAATAAACTACTTAAACAACAAGTGGAAGACATGAAAAGTGA
AAACCTGCATCTTCTAAACCGCATAGCTCAGCCATCTCCAGAGGTACTAATTTTTCAGAAAGAATTAAAGAAAGCAGAAAATGCAATTGCATCTGAGCATAAGGAGTTTGAAACCCACAAACAAGCTCTGCAAAAACAGCTTCAAAGCGAGATTGAGCACTCCACCCAGCTGAAGGCCCAGATATTAGAATATGATGCTTCTTTCAAGAGGTTAACTGTGCAGGTTACCAATTTAAAATCACAACTGAAAC
AAACTCAAATAGCACTAGAGAATGAAGTATACTGCAACCAGAAGCACTGTCTTCAAAACTGCTCCATCAGCACATTACTGAGCACCAGGGCTCATGAGGGTAACATCAGTGGAGATTTCTTGAAAAATCTTCTGAGAAAAGAGGAGGCAACAGCAGGCCTAGTTACATCGCAGATCTCTGGTTACCCAAATACCAGCACAGAGGTCAGTTCCCCTGATTCTGACCTCGAGTTTGTAGCCAGTGCCAAGGAT
AGGGTGAGAAAGCTGGAGCAGGAGGCAGAGAACCTGGAAAAAGCTTTCCAGAACTACCATCCAAGGGTTCGTTTGTGCCCTGCCAAGAGCCTGGTGGCAGTCAGAAGCTCACCTACCCTCTACCTGCCAGGGACTCTTAAGAACATCACTGCAGCTGCTCCTGAGAGGTGTGTTTTTGTGGACAACAGAGTCACCTCTCAGCAGCCTCCAGTAAACACATGTGGAGGGGACAAAAGTGTGGTGTCTGAGGT
GCCCAGCAGTATGGCCTCAACGTCACGCAAGAGTGCAGTCTCCAGATGGCTCTCCTCCACACTGCTCCCCAACGCAAGAAGCCATGATAGTGAAATGTACCTGGAAGGTCTGAGCCGGTCCCCAGTCGCTGCTCCCTGTCCCGACAGAAAGTCACAGCCATCACCTGCCGAGTCCAAGTGCAGCCTTCCCGTGCACTCACTCTCCAGCCCTCCAGAGCAGAATGCCTGTCTTCATCAGAGACACCCAGACC
TTCAAGACAAAAGTGAATTTTCAAATCCAGACAGGCTAACTTTTAAGGATAATGAGGAATTTGAACCATCTTTTGAATGTGTCAACCAGAAACCACTTGGAGAACGGAAGGAAGAAGATAAACTTTGGGAACAGCAGGCCAAGCAACAAAGGCAGGAAGAAGAGCAGAGGCAGACCAAACGGCAAGAAACTCTGCAGAGAGAGTGGGGAGAACTTGAAATGCTGGATCGGGAAAGGAGGCTAATTGAATAA
TCATTGAAGTTGGAAATGGAAAAAACTTCGAAATGAGTGTTCAGGAAATGAAAGACAAATCTATATCTGTTAGTGGTGAAAATCATCTAGAGAAATACATGAAAATCCTGCAACAGAATCAAGACCAGGACACTACAGATAAGGTGCTGATGCTGTGGACAGGTGTCTGTGGGTGAGGAGTACTGAGGGCTTCTGTGGTTTACTTGAAAACCTTGGGATAACGATCTGCCTTCTCTGTTGGAGACAAAGGG
AGAAGCATAGAAAATCTGAAGGGTCACACAGAGCTCCAGCCTTCTCAATATCTGTAACTCCTGACAAAATGTCATAGCTTTTGTTTGAGTAAATGATTTGTCAAAGTTTGTAGAAGTTGAGACATGTCTTAATAATTTGAGAACAAGAACTAAATATATTGGAAGCTCTATGATGAAATGACAAATGTGTTAGTCATGAGACAGTAATGTTTTATCCAAGTCTAATATACTATGTTGAGAATGCCTTCCAT
GCAATTTATTCTGGTGTGCTTGCAGAATACTGTGTTTAAAAGTCACTGCCTTATAGAATCTTCAGTTACATATATATTTCAAAAGTAGTTCCTAGAGAAATCATAAAGTGTTTAATAAAATGAATACAGATCTAATTGAAAAATTCTCATCTCCACCTCCGTGTTGTGTCATTGTTCCAAAATGGTGGTCAGAGAGAGCTCAGAAGTGGACATACTGCCATCTAGTGGCAAAGACAAAATCTGTGGTGTCC
CCAACATTTTGTGTTC
>Bull_Y_transcript_ZRSR2Y
ATGGTGTCTGTTTCGTTTTCTCAGCCACAAAAAATACAGAGCCTTCTTGAAGAAGGAAAAACGAAAGAAACGTCGCCGGGAACTGGCTAGACTGAGAGACTCAGGACTGTCACAAAAAGAAGAGGAGAATCCTGCTGTTATTGAAAAACAGTTAAAAGAAGAGAAGCTGTTGGAGTTAGAGAGGCAAAACTTACATGATGAATGGTTATTAAGGGAGCAGAAGGCACAAGAGGAATTCAGAATAAAGAAAG
AAAAGGAAGAGACAGCTAGGAAACAGGAGGAAGAACAAGAGACAAACTTAAAGGAAAAATGGGAAGAACATCAGAGAAGAGAGAGAGAAGAGAAGGAGCAGAAACAACAGGGGAAAAGAGAAGAAGAGGAACCTGTGCAGAAGATGCTGAAACAGGCTGAAAATGAGTTGGAAAGTGGTACCATATGGCATAACCCAGAACCACCCATGGAAATAAGAATAATGGAGAAAGATCGAGCTAATTGTCCATTC
TACAGTAAAACAGGAGCTTGCAGATTTGGAGATAGGTGTTCACGTAAACACAATTTCCCAACATCAAGTCCCACACTGCTTATTAAAAGCATGTTTACAACGTTTGGGATGGAGCAGTGTGGAAGGGATGACTACGACCCTGACGCAAACTTAGAGTACAGTGAAGAAGAAATCTACCAGCAGTTCCTGGACTTTTATGATGACGTGCTCCCTGAGTTTAAGAACGTGGGGAAAGTGATCCAGTTTAAGGT
CAGTTGCAACCTGGAACCTCATCTGAGGGGCAATGTATATGTTCAGTATCAATCGGAAGAAGAATGCCAGGCAGCCCTTTCTCTGTTTAATGGACGATGGTATGCAGGACGACAGCTTCAGTGTGAATTCTGCCCAGTGACCCAATGGAATATGGCAATTTGTGTTTATTTGAAATACAGCAGTGTCCCAGAGGGAAATACTGCAACTTTCTTCACGTGTTCAGAAATCCAAACAATGAATTTTGCGAAGG
AAATGAAGACATCTACTTACCTCCAATTTGGACTGGCTCCACCTTTGGGAAGAGCTCAGTGAGGAGGGTGAGGCTGGACCACCATGACGACTACTATAACCTGCAAAGGAGGAGGAGGAGCCCTGTGTGGGCCCACTCCTACAAGAGGAAAGACGAGGCTGACAGGAAGAGGAGGAGTAGTCATGAGGGCGAGAAATCTCAAAAACATGGGTCTAGAAGCCGGGGAAGGCACAGTTCTCAAAGCAGCGGAA
GAAAAAGGGACCACAGCAGCAGGAACAGCAGCCAGAGCTCCTCCATGAGCCGTGGTGGGAGGAGGTTGGGGAGCAGAGACTGAACTTTTCAGAGCCGCAAATCCAAATAAACTTCCTTTATCACTT
>Bull_Y_transcript_ZNF280BY
CTGGCGGAATTCGTGAGACCCGGCAGTTGAAGCGGCGGCCCAGGCCTGAGGAGGCATTGTTCCCTCGGGCCTGCCTCCTCAGACTTAACCCAGGGACTGTTTAGGTGCAGGTGAGCTGCCGGCAGTTCTGGCATCGCCGCCCACGGGGACCGGTGGCAGTTTATTTAAAGGAAGCACTGGGACTTGTGGTCACACCCTCCAAGAACAAAAAAGTATTTAAAATATGGAACCACCATGGATGTCATGTGAAG
AAGAACAAGAGCCAGAACCACAGAAAAGCGAGGGAGAAACCAAACTAGTAAATGATGAAGATGCTGAACTCATCTTGGTTGGAGTGGAACATGTACATGAGGATGATGATGTGATCTTTGTTGGGATGACCTCAAATTCAAAACCAGTCATTTCAAACATACTGAACAGAGTTACCCCAGGTTCTTGTTCAAGGAGAAATAGGTATGGTCACTTCAGGAAAGATAATGCTCAGAAATTACAGCCTGTTAGT
CATGTGACTCCTACATCAGAAGCAAAGACTGTCTTGCCACTTTCTGTCTCTGAATCAAGATCAACAGATAGTCCTATTATTATTGAGCCTTTGTCCAAAGCAGATTCTAAAAATATTTCACCACAAATAATGCCTAATAGCTTTTCAGAGTTATGTTCTCCTTTGATTACCTTCACAAGTTCATTGCAGCATCCAGTAGAAACAGCAGTTTCTGCAGGAGATATGGATAAAAGTCCTCGTGTATCAAAGCG
ACTTTCCACTTCTGAAACAAATAGCACAAGTCCCAAAAGGCCTACACTCAGTGATGGAGTTATAGGAGAACATTCTTTAGCTTTGTCCCTTTCAGGTACTTTTCATACAGTGACTACTCAGCAAAGCACACCAGACAGTGTTCATAACTCATTAAGCCATGTTCAGAGTGGAGAACCTTGTCCAACAGCTTTTCCAAAGGACAATGTTCATTGCAAGCCTGTAAGTCCTGTAGGGGGAAATGTATTGACAA
AAACTGACTTTCCAAGTGTATCAAGTCAAAATAAGTTTGCTGATCCCACAGAAGGCAATCTGATTGTGTTACTTCGTGACTTCTACTATGGACAGCATATAGGAGATGGGCAGCCAGAACCAAAAACTCACACAGCCTTTAAATGCCACAGCTGCTTGAAGGTTCTAAAAAATGTTGAGTTTATGAATCACATGAAGCACCATTTGGAACTTGAGAGGCTGAGAGGTGACAGCTGGAAATACCACACCACC
TGCCAGCACTGCCAACGCCAGTTTCCTACGCCCTTCCAGCTGCAGTGTCATATTGAAAGTGTCCACACTTCCCAGGAGCCCTGCACAGTCTGTAAAATCTGTGAATTGTCCTTTGAGGCAGATCAGATTCTCTTACAGCACATGAAAGATAATCATAAGCCTGGTGAAATGCCCTATGTATGCCAGGTTTGCAGTTACAGATCATCATTCTTTGCAGATGTGGATGCACATTTCAGAGCATACCATGGTAA
CACTAAGAATTTACTTTGCCCCTTTTGTCTCCAAATTTTTAAAACTGAAGCACTATACATATGTCATTATAAACAGCACTGGGCAAAGCGTTTTCACCAGTGTTCCAAATGTCGGCTACAATTTTTAACTTGTAAAGAGAAAAGGGAGCACAAGACCCAGTGTCATCAAATGTTTAAGAAGCCTAAGCAGCTAGAAGGATTACCTCCTGAAACAAAAGTTGTTATTCAGGTATCACTGGAACCCCTTCAAC
CAGGATTGGTGGAAGTAGCATCCATTACTGTGAACGCATCTGATTCTGAACCATCACCCCCCAAATCTAAAAGTAGGAGGTCAAAAAAACCCGGTTAAGTCTACTTTAAGTAAGTCTGAAGCAAGTATTTCAAAGTTATAAACTCCATTAAAAACAAAAAATTCAACTATAGCATTATTCAATAATAAATACAGAGAAACC
>Bull_Y_transcript_RPL23AY
GCTTTTCATGAAGATGGCGCCAAAGGCGAAGAAGGAAGCCCCTGCTCCTCCTAAAGCTGAAGCCAAAGCAAAGGCTTTGAAGGCCAAGAAAGCAGTGTTGAAAGGTGTCCACAGCCACAAAAAAAAGAAGATCCGGACGTCGCCCACCTTCCGGCGGCCCAAAACACTGCGGCTCAGGAGGCAGCCCAAATACCCTCGGAAGAGCGCCCCTAGGAGAAACAAACTTGACCACTATGCCATCATCAAATTCC
CCCTCACCACCGAGTCAGCCATGAAGAAAATAGAAGACAACAACACACTGGTATTCACTGTGGACGTCAAGGCCAACAAGCACCAAATTAAACAGGCTGTGAAGAAGCTCTATGACATTGACGTGGCTAAGGTCAATACTCTGATCAGGCCTGATGGAGAGAAGAAGGCATATGTTCGACTGGCTCCTGACTATGATGCTTTGGATGTTGCCAACAAAACTGGCATCATCTAAACTGAGTCCAGCTGGCTA
ATTCCAAATATAAAAGTTTTCACTAT
>Bull_Y_transcript_BTY10
GGGGTCACAAAGAGTCGGACACAACTAAGCGACTGAACTGAACTGAATCATCTAGTGGTCTTCTCTACTTTCTTCAATTTAAGTCTAAGTCTATAACATTAGTCACACAAATACTGAGCTTCCACTCTGAACCTGCCTTCTTACAAGTATTTCCCAACATTTTAGAGCACTTTTGCTGCACCTATTTATCTTCACTCTGAAACACATATACCGTCACTCCTGAAACGACGCTCAAGTGCATGCATTTAACT
CCTACTGAACCTCTGTTCCAGAGTAGGCATGCCGATCTACTAAGCTTGCATTCTGCCACATGCATCTTCCACTACTTAGACTATGATACTGAGGTCATGCTGCAAAAACATAGTTGCAATCTCAAGCTTATCTTCTTTGACTTTCAGCCTCTATACCAGCACACATGGTCTGCCCCTCCTACGTCCACTTTCTTTCTTTCTTTATTGTTTTGTTTTTTGGTTTATGCAACTTTAATGAAGAAAAATAAATC
AATTACTAGCAGAGCTATTAGTT
>Bull_Y_transcript_BTY9
ATCCTGGGAGAGGACTGTTGTTGGTTATGTGGAGATGGCCTGACGGAGCACGTATGAGTAGTTGTGTAGCAGAAAATGCCTTTTGAGAAATCACAAACTGCCAAAGAGGCAGGACCTTACTGCTGTGTCACACTCAGGAGGTAGAGATACCTTTGTAGCCACTCCTCTTCCTGCCTGTTAACACCTACTACAAGGCAATAGAGAAAGACCAGTCAGAAGTACTACTCATGCTTCTGCAAAAACACGCTAGA
TAATGATCCCATTAAGGCCAAATCTCTTCTGCCCGTGGCTGCTGGCTCCTATTCATAATTGGCACCACCAGGGTTCCAGCACTCCAAGCAGCTGTACCACATCCTGTGCTCACCCAGGCAGGCCCCGGTGTGCCACGAGTTTCTCAGGGCAGACTCCTTTGGTGACCACATGTGAGGAAGGACAAAAATTACACCAGAGACCCAGGGATAGAGCCATTAAGCAAGAGGATTGGAAACCTTCCAACCAGTTG
TGCACGCGGCAAATTAAATATACATGATTAATGACACAGACCCTGTATCTATGGAATACATCAAAAGATGAGAAGAGGCCAAAGGAAAGAAAATGCCCAGGATCAGGAGTATACTAACACATGTATATGGAATTTAGAAAGATGGTAACAATAA
>Bull_Y_transcript_BTY8
GGAGGGGTATATATAGGGGTGCTCAGGGGCTCTGAAGTAGACCACTGCGAGTCTTCAAAATTACTAAGGTAACTGGGAAGGCTCTAGAGTGCTGGAGTTTCAGCTTTAGCCTCATTCTTGGACAGCTGACTCTAGATACCCAGGAGGAAAAGATGAAGATCTCCCACCAACTGAGGTCCAAAGGATGTGTCAAGGTTACAAAATCTTGGCATTTGCTAGTGACACGGACTGACCTGCAGAGCAGCGAGCGG
GTTGGAAGCACTCGCCATGAACAGCTGTATGACATGCGCTTGCGTTCTGCATTCTCCCATCACCTTGGACAGCTTCACAGTACCAGTCACATTGGTCTGATCCATGTGGGGACAGAAAACAAGGACCTTTGGGCTCAGCTTTCTGTGTGCTCCTGTCTACATGTGCCCCCAAGTGCTAACTCCATGTAGCAGGAAGAGGCCAAAGAGCCTCCAAGAGCCCCAAGAGACTGTGATAGGCCTGGGTCTTATCC
AATGTTGTGAGAAAGGTGCACATGGACACAGGGTCTCTTCAGATACAAAGATTGGAACCTGAGGCCATAAAGATATCTGGAGCCATGGACGGGAGTTACCACTGGTCATCCTTTCTTCATTCCCATCCTGGACAGGGTCAGTGCAGAGATACGGAACAAACCACCTTCAGACTGG
>Bull_Y_transcript_BTY7
CCTCCAAGAGCCCCAAGAGACTGTGATAGGCCTGGGTCTTATCCAATGTTGTGAGAAAGGTGCACATGGATACAGGGTCTCTTCAGATACAAAGATTGGAACCTGAGGCCATAAAGCCCACATGCCAAGGAAGCCAGCCTCCATTTGGGCCCAGGAGCATCCAAGACGGTCACCTGGAACGCAGCTTCCCTCTGAGCATCACCTGGTTTCAGGTCCCCTATGACAAAATCGGAGATTTTGCTTCAGCGAGA
CTGCTCGAATTCTCTCAGATGCAGACGCACACTTTTGCCCCTCAGGCCCCCAAAGCCAGTGGCAAGACCCCAGAGGAAAGAAGAACTTCACGTCAGGACTTTCAGCACCCACCATGGCGTATCTTTGGCAGGACTGCTATTGCCTAGACCCTGGACCCTGAAAACCAGCAGGCCCCAAACTGCCCCCAGGGGCTTCCCTGTCTCCCACTCTCCTGAGGTCCTTTGGGACATGCAATTACTCCTTGCTCACT
CCATTCCCTCCCTCACAGGCTCATCCGGGCACAGGGTCAAACACGTACAACCACCTGTGCTTTCCTCGCCTTTCTGCA1CTGCCAGGGAGGCAGGCTGGAAGTGCCTGGAGGCATGCCACACTCACATCCTGTCTCTCCTANGATGCCTGTGGTTTTGCAGGTACAGCTTACTTTAGCATGTCTCGGTCTCACGAATTCCGCTCA
>Bull_Y_transcript_BTY6
CCCACATTCACCTACTATGCACACCTGTCACTTGCATGCTATTAATCTCTTTCTAAATGTTCCTGGTGGTGTGTGTGGGGGGGGCATTTTTGGTATTGTTATCATATGGCCAGATTACAATGCAAAGATGACTTGTGGTATTCTGGCACTATGGGAGAAATAGTATACTGGGACTGGGATTCAACAAATTATTTAGGCTGGCTTGAAGAGACCTATTCCTGGTTAATTTCCTTGGTAAATACAGTTGACAC
TCTGACCCCTAAAACTAAATCCAAAGGATTGGACTCTGAGCCAGGACAAAAGGGACTATATGACCAACTCCAAGCTTCCCTAAATGCGAAACAAGAAATGCCTGCTCTTGAAAAGAAACTTTTATTAACCAAGCTGAGGAAGTTAATGATAACTAGCTATCATTAATTACTGGGTCTGTGGAGGATCCCTGATGAGCGAGACATCACCTTGGAGAAGTGCTAGACTAGATGCCCTCCAGATATTTCAATGG
AAGCAAACCATCAACAGGCAGTCAGGAGGATCTATCTGGAATTGGACTCTGCTCACAATGATGCTAGGTGAGGAAAGTTTAAGTTGAAAGATTACACTAGAGTTAGGGAAACAAAGAGCAAAATCATTGTTTATGATATTGCCAACAGTGTCATTCACAGTGGCCAGAACCCCTGACCTGGTATTTGGGCCTTTCAAAAGGG
>Bull_Y_transcript_BTY5
GAGCGGAATTCGTGAGACCTGATTCCATGAAGTGGGGAATGGTTTGAATGTACTGCATGAAAACCTAGGTGCTAAGTCTCCATCATGGAACTTGGACTTCTCTATACTTCATATTTCAGCTTAGAATGGAGATTTTCCTATAAGAAAATGGAAATAGCTGTATTTCATATGAAGCACTGGAAACATCTATATTCACTGTTTGCTTATGTTTCCACGTGCCTTAAACATTTGTGTGCCTACCCACATGAGCT
TGTTGCCCACGTTTGTGTGATTTTCTGTGTGGATTGTGTCCAACCACAGCTGACAGAAATGAATGTTACAGACCGTGAGATATGGAGCAAGCAGAAGGCTGCACCAGGCATCCACAGAGTGTGGGAGACTGGCCCATGCATCTCTGAGGTCATCCTGTTCAAGACAGGAATGAGGAAAGAATGGCCAGTGACAACACAGAACAGTGTGTTCACAAATTTGGGCTTACATCAAGAGACATAAAGAAGCTCAC
AGTGTCTGCTGTGTTGATGTGTGTGTGTACATAAAATGTATGTGGAAGGCTTGAGGACTCATCCAGTGTAAATCCAGTGATGTGGGGCTTTTAAAGCATAACCTGTGGACCTTTCAATCTATGATAACAGGGCTGGCCTGTCGAAATGGTGGATATGGCTATAACTGGATCTAAGTCTGTGAAGAGGTGAAGGTCCTTCAGAAAAGAGTAGAGACTGGAAGGAGGAGGAACAGAAAGATAAGATACTGCAC
TGGAGAAGTTTTCAATATTAGAGGAAGGCTCTGGGATAGTGCTGCCTTGGGTCAGCCCATCAAAAAGCACATTCTCTGGTCTCACGAATTCCGCT
>Bull_Y_transcript_BTY4
AGCGGAATTCGTGAGACCAAAAAATTCCAGAAAGTTCTCATAGCAAAACTTGAACCTGCCTCATGCTGGCAACTATATATACATATACATACACACACATACATACATACATACAAAATACATACATATGCATATATACACATACATGTATATGCATATACATATATGTGTATATATATAGCATGTACATTGTACTTGAAACTATTTACACAGCATTGGCATTGTATTAGGTATTACAAGGAATGTGGAGA
TGATTTAAAGCATGTGGGAGCATCCCCTTAAGTTACGTGCAAAGACTATACCATTTTATATAAGGAACTTGAGCATCCATGGATTCTGGTATCTGTGGGTGCAGGGTTCCCAGACCCAATCTCCCAAGGGTACCAAGGAGAGAGGACAGGGCCTTCTCAGGACTTCTGCTACTCCCCCTGCCTTGGACACTGTCTCAAGTACTGTCACCCAACTCCTGACCTGCTTCAGTCCACAGTTTCTCTGCCAGGCT
TCCCTGACCCTGATGTCAGAAATCACAGCCTCCCCCAACTCACATGCCATATTCAACTCCAGAGCTATTGGGTTGCTGTATTGTTGTTTCTAGAACAAGTTCTGGTGTCTGTCAGTGCTACATGTCTGCTGCATAAATAAACAGTAGCTGTTATGAATACAATCTTTATCTGTACCACAGGCTTGACCCACTAATTCCTGGCTCCCCAGGTTCTTACACTTGATCTTAGCAAAGAAGCTGACAAGCAATTT
CTCCAAGCATTTAATGAATTCCAAATCTTAATGAATTAAAAGTATCATGCAAGGGAGAAAGTCAGCCAGTATGTAGTTGGATGCTGACAGGGGCAGTAGTGGTCATTGAAATAAAAGGTTTGTAACACAATTTCTCTCCATATAATACATTTGTTGATAGCTTCCATGCTGTTAACACGTTTCATTGACATTAAGGGACATTCTACAGTTTACATTTGACCATTTCTGATACCAGATCACATTTCATCAGC
AGCATATTATAGTTTGTTTGGTTGTGTATAAATGATAGCCCTAGCGGTAAAGGTCTCTCCTGACAATGCAAAAGATGTAAGAGATGCAGGTTCCATCTCTGGGTCAGGACGACCCCCTGGAGGAGGGCATGGCAACCCACTGCAGTATTCCTGCCTGAAGAATCCTATGGACAGAGGAGCCGGGTGGGCTACAGTCCATAGCGTTGCTGCTGCTGCTGCTGCTACTAAGTGGCTTCAGTCGTGTCCGACTC
TG
>Bull_Y_transcript_BTY3
AAAATTACTAAGGTAACTGGGAAGGCTCTAGAGTGCTGGAGTTTCAGCTTTAGCCTCATTCTTGGACAGCTGACTCTAGATACCCAGGAGGAAAAGATGAAGATCTCCCACCAACTGAGGTCCAAAGGATGTGTCAAGGTTACAAAATCTTGGCATTTGCTAGTGACACGGACTGACCTGCAGAGCAGCGAGCGGGTTGGAAGCACTCGCCATGAACAGCTGTATGACATGCGCTTGCGTTCTGCATTCTC
CCATCACCTTGGACAGCTTCACAGTACCAGTCACATTGGTCTGATCCATGTGGGGACAGAAAACAAGGACCTTTGGGCTCAGCTTTCTGTGTGCTCCTGTCTACATGTGCCCCCAAGTGCTAACTCCATGTAGCAGGAAAAGGCCAAAGAGCCTCCAAGAGCCCCAAGAGACTGTGATAGGCCTGGGTCTTATCCAATGTTGTGAGAAAGGTGCACATGGATACAGGGTCTCTTCAGATACAAAGATTGGA
ACCTGAGGCCATAAAGGCTCATCCGGGCAGAGGGTCAAACACGTACAACCACCTGTGCTTTCCTCGCCTTTCTGCACTGCCAGGGAGGCAGGCTGGAAGTGCCTGGAGGCATGCCACGCTCACATCCTGTCTCTCCTAGGATGCCTGTGGGTTTGCAGATATCTGGAGCCATGGACGGGAGTTACCACTGGTCATCCTTTCTTCATTCCCATCCTGGACAGGGTCAGTGCAGAGATACGGAACAAACCACC
TTCAGACTGAGATATCTGGAGCCATGGACGGGAGTTACCACTGGCCATCCTTTCTTCATTCCCATCCTGGACAGGGTCAGTGCAGAGATACGGAACAAACCACCTTCAGACTGGGAACGCCTCGTGCCTCCTCTTCTGGTTACTCAGCACCTCCTTTCCTGTCGCCTTCATCTCTGCATCTGCCCTGGGCTGGATACACAAAAACACACACATAAACACAGCCAACACAAGCACATGTGTGTATACACACA
TGCTTGGCATGGGGACACAAATGCAAACAGGGAATGCAGGTGTTTCAGGAGCTGAAGACGCCCATGTCCAGCAATGTCAGAGATGGTGTCAGTCGGCATCATGTCCTGCCTTTGGGGCTCCCTGTCCACCTCTTCCCAAATTCATCCGATTTTCCCAAGGCAGCCTGAAGCCACTTCGAGCGCAGCATGTGTGGTGGTGGTGGTGAGATCTGAGTGGTGAATGTGGAAATTCACCCAAGATCCCAAAGTCA
GCACACAGGTGCATTGGGACCACTGAGAGGATGCCCTTTCAATGATAGGCCATTGCAGGGTAAGGGGCGGGAGTGAAGGGCCCAGTTAATCTCAAACTCAGTGAGCAGCAGGAGGCTGGAGGATGGCAGGACCCAGGGACGGATGATTCTGACACAGACCCTTAATTCACCCTTCCTCTAGGCCTCTAGAGGAATAGGGTATCACCTAGGTATCACCTAGGACTCTCGAGCTGCAACCATAGCTGACTTGA
GGGAGACTTACTTCACTCACAGACACACCGAGTCCCCCATGCCCCCAGTCTCAGCAAGTCACCTGCTAC
>Bull_Y_transcript_BTY2
ATCCGCAGTCCTCCGTCTCCCTGGACAGAGAGCCTACCTAGCCACTGGTTTCCTTTCCGCGCCTCCGCTTCCTTTCCAATCCTCCTGCTCCATGTCCAAACAGCTCCAGCAACTGGTCCCTGACATTGTCTATGTGTTCCCTCCTCCTTGTCCACATAGCTCCACCCTTGGCCCGACTGCACCTCCTATCTTCCTCCTCCTTGACCAAACAGCATCAGGCACGGCCACCTGAGTGCATCTCCAGACTTCCT
CCTCTGTCCCCAAAGCTCCAACCACGGCTCCCCGACTTCCCCTCCACTCCTTGTCAGCCTTGTGCAGAGGGCTTCCAGCCATTGGTCCCTGCCTTTCTTCCTATCCTCCCGCTCCAGGTCAATGCAACTCCAGCCACCTGTCCCCTGACTTTCTCTACAAGAGTCCTCCTCCCTGTCTATACAAGCTACAGCAACTGACAAGGTCCCTAACCTTGTCTCTCAAACCCCTTCCATTCTGCTGACACGGCTCC
ATCACGTGGTCACTGACCTGAACTGTGATCCTCCTCATCCTGGCTCCCACAGTCCCAGCCACAGGTCCCTGATTTCCTCTAAAAACCCCCCTCATCCTTGTTCACACAGGTCCAGCCACCTATCTATGACTTTATCTTCCCTCCTCATCTATATAGTGACAGCTATGGGACCCTGATCCCTCTCTCCCATCCTGCTCTTCCTTATACACACAGTTCCACTCACTGGTTCCTGACCTCCTCTCCAAAATTCC
TCCCCCTTGTCCACAAAGGTCCAGTTGCTGGTCCCTGACCTCAGGCCAAAGCTTCTTTCTAGTCCAGTAGCTCAAGCCACTGGTCCCAGATTGCCTTTCCATTCTGTCTCTTCTTTGTCACAAAGCCCCAGCCCCTGGTCCCTGACTTAAAAATCTCCAAACCTCCCAATCCTTATTAATCCAAGTCTGGCCTCATTTTTGCTGACTTCATCTCCAGCCTTTCTGCTCCTTGTGCACCCAGGTCCAGCCAC
TTTGTCCCGACTTTTATCTCCAACCCGCCTCACCCTTCACACAGCAGCAGCCACTGGTCCCCCTTGACTATTGATCACAAATCCTTCCACCTGCTTGTTGAAACATCTCCAGACACAAGTCCCTGACCTCCTCTGGGGTCCTTCTCCTCCTTGTCCACAAGGCCCCAGCCACTGGTCTGGCCACATCTCCAATCATCCTTGTCCACACAGCTCCAGCAACTCACTTTATGTCTCATTCCCCTTTGTCTACA
CAGCTCCATCTAGTGGTCACCGACCTGAACTGCAATCCTCCTCATTCTTGATTACAGGGCTCTGGCACCCTGTCCCTGACAATTGTCTACAATCCTCTTCCTCCAGCCAATCCTCCGGCTCCGTGTCCACATGGCTCCAGCCAACTGGTCTCTGACTTCCTCTCCAAACCTCTGCATCCTTGTTCACACGGGTCCAGCCACTTGTCTTACGATATTATGGCCAATCGTCCCTCCTCATCTACAAAACTACA
GCTCAAGCAGCCTGACCGTCTCTCCAGTCTTGTTCTTCTTTATCCACACGTCTCCAGTCACTAGTTCCTGACATCCTCTCCAATCATCATCTTCCCCCCTGTCCACACAGCTGCAGCCACAGGTCCTAGACTGTTATCTCCAATTTGCCCCTCCAATCTCCATGGAGCTCCCGCCACAAGGCCCTGACCTCCTGTTCCATCTTCCCTCCTTGTGCACACAGCTTCAGCCACTGCTCCCTGACCTCACCTCC
CATCCCCCTTCCTCCTGGTCCACCCTCTGACTTCCTCTCCAAACCTCTGCATCCTTGTTCACACGGGTCCAGCCACTTGTCTTACGATATTATGGCCAATCGTCCCTCCTCATCTACAAAGCTACGGCTCAGGCAGCCTGACCGTCTCTC
>Bull_Y_transcript_BTY1
GCGGAATTCGTGAGACCCCTGTTATGACTGAATCCCTAACTACACATTTCTGTGTTTTTTTGTTTGTTTATTTTTTGGTCATTGTTGCTATTGTCATTTTCTCTCTTTATCAAGTAGTCAAGTACCAAGTAGTCAAGTCAAGTATGAACTTGCCAACTTATTCTACAGGAATTAAATTATGCCCATGGCAGACTCTGACCCTTGAGACTCACTGAATGGAATTAAGCTTTGAGATTCAAAATCAGACATCG
GTACTCTGGGAAAATGTCAGGAACATTCAAAATATAGCTAGATATATTCAAGTGCTGACTTTTTGAGCCCAGTTATGCTATTATATTTTATGTGGAAAGTTCTGCATTTCTTCATGCTGACGACAATTCATCATTAAGAGAAATTTTCTAGGGGGAAAACAACAACAACAACAAATGTGCTTGATTGCATGTTGGAAGTCAAAGTAATGCCAGTGACATGTGTACGTAAGCAACGTCCCATCAAACAGAGT
AATTCATGTCCACTAATGTTTCATGTTTTGCTGTCAAGGAAAAAGAATAATAGAGCTTTCCAGGAAACACTGAGAAGTTCAAAGAAGGCAGAAATGTAGAAGGATATGAAATGCACCTCTCTCAATGTATAGATCAGAAATAACACTTCTACATGGTCAATAGTTTTCCCAGAGCATCAGATAAATACTAGCAGAAGACCCTAGTCCCCAGAGTGTTCCATGTGGGTTTCAGACATACCTGGGTGGGAAGG
AATTAAGATGGGAAAAGAAGTATAAGAGGAAGCAAAACAAAACCTGAGCCTTGTGGTGGGAGATGGAGAAGCAGGGAAGAGATTTCCAGAATGAGGCAAGCCCCTTCAGTAAAGGGTAAATTGCTTTGGACTGAAAGGAAGCAAGGTAAGACAGCTGATGAAATATTATTTATATAGAGCAAAAGTTACACAGATAATGTGTGTCGTGGCTCTATATGGCCCAAACTGCAATGCAGCTCAACCAGTGTGCA
TGGGGTCTGGAAGCTGGACACAGGATTTAGAGTGCCATCCTGGGAGAGGACTGTTGTTGGTTATGTGGAGATGGCCTGAAGGAGAAAGGGTGACAGAGAATGAGATGGCTGGATTGCATCACCAATGCAATGGACACGAACTTGGGCAAACTTCAGGAAATGGTGAGGGACAGGGAGGTCTGGCACACTGTGGTCCATGGAGTTGCAGATACAACTGGGCAAATGAACAACAACAATTTCTTGAGATAAAG
CTGTTCCAGGGGGAGTAGAAGAGGAAAACATTTGTGAGAACAATGGAAGCGCCAAGTTCTCCCCTAGAGACGGAGGAAGTGGGAAGAGTCTGGCCACCTGGATTAGTGCTCTCCTGAAAGGTGTGCCTTCTGGCCACCTTGTAGAGTCCACTTCTCACACAGCCCTGATCTGTAGTCAGCAGGCACCAGCATGTGTCCTGAGGGCCTGACCTCCTACTGGGTACCAGGTTCTCGGTTGGTGTGAGATGCCC
AGCCCTGTTGGTGGATGCTCAGGCTGACCACATGTCACTCCACAGCCACAAGCCCAAGGGAGCTTCCTCCTTGACCACAGCAATGGACCTGAACTGGACTCAGCCTTGGGGTTGTCTATGGAAGGAAAGGTGGGAAAGGTCATGTCTGTCTTTCTTTTGTTTGTTTGTTTGTTTTCTATTGTTGGCCAGCCAGTGCAGCTTGCAGGATCTTAGTTCCCCAACTATGTATAGAATCCCTGCCCTCAGCAGTG
AAAGTGCAGAGTCCTAACCACTCCAGGACTACCAGAGAGTTCCTAGTAGGTCATTTCTTGAGCCTGGCAGATGGCCCAGAAGTCTGACGTTGGCTGCTGAGAGGCAGCCTTCTATGGGTGAGGCTTGGGTGAAGTCACAAAACATCCCTCTCTCCCTGATCTCTGGGAGCCCTGTGACCATGGCCCATATCATAGAAACTTCTGGAGGTAGAGAGAACTGAAGGACGACATACCCCCTCCCCACTCATATT
CCTTTCCTGGCTACAGACCCAAAGGCCTTCCAATAAATTCATCTGCTCTCAACCCA
>Hamster_Y_transcript_RPS4Y
ATGCATTGACTGGAGATGAAGTCAAGAAGATCAGCATACAGCGTTTCATTAAGATTGATAGCAAAGTTAGGACTGACATAACCTACCCTGCTGGATTTATGGATGCGATCAGCATTGACAAAACTGGAGAGAACTTCCGCCTGATCTATGACACCAAGGGCCGCTTTGCTGTTCATCGTATCACACCTGAGGAGGCCAAGTACAAGCTGTGCAAGGTGAGGAAGGTCTTCGTGGGCACCAAGGGCATCCCG
CACCTCGTGACGCACGACGCGCGCACCATCCGCTACCCGGACCCGCTCATCAAGGTCAACGACACGGTGCAGATCGCCCTGGACACGGGCAAGATCACCGACGCCATCAAGTTCGACACGGGCAACCTGTGCATGGTGACGGGGGGCGCCAACCTGGGCCGCATCGGCGTCATCACCAACCGCGA
>Hamster_Y_transcript_HSFY
CCTTCATTGTGACTGAGATATCTGTGCCAATGTAAGCTGCAGAGCACAAAGCCATTCAGATGTCTTTGTAGGTAATGTAAAGTGTGCAGGAAATGGCAGAGGCACCTTCAGAAATTCTGGATGCTTCCCGTCATGACGTGTCAACTGATTCAGAGACCCCTTCCAGCCATCCTCTGTGTGATGACACAGGTCAGGGGGACTCAGATTTGTGGGCTATTATTGAGGAGAGTGCATTTCAGGTTCTGGCTCAG
CGGTTCTTGATAAAGAGGTCATCTCATTCCCTCTGTGCCTCAGAGCCAGATGAGGACAGTAATTTATTCTCTATGACCTTTCCCAGAAAGCTTTGGAAAATAGTGGGAAGTGACAAATTTAAGTCTATTTGGTGGGACGAGGCTGGGACTTACATAGTGATCAATGAAGAACTCTTCAAAAAGGAAGTGTTGGAAAGAAAGGCCCCCTTTAGAATATTCGAAACTGATAGCATGAAAAGTTTGGTTCGTCA
ACTGAACCTGTATGGATTCAGGAAAATGAGACAGAATTTCCAGAGATCTGCTTCCCTCCCTGACTTTCTGGCTGAAGAAAAAGGAGTCTCTGCCTCATGTAAGTTACAGTTCTATCAGAATCCAAACTTTCTGCGTGACTGTCCCCATCTTATAGAAAGGATGAAGAGGAGAATCGGGATAAAGACAGCTTCTCGTGGGGCTGCTCCATCACCTCCAGAGATTAAGAACAAACACTTCAGCCCAGACTTGG
ACAACATGGATGACCACAGTTTGGGTGTAGCTGTCCAAACCAGAAAGAGGAATCTAGTGTCTAGCTCTAGCATTTCAAATGTATATCTGAGACAGAAATCTTCTACTGCCCAAGGAGATTCTGATACAATGGATGGGATCAGAAGGGACTTTTCTCTTGCAACATCGAGCTCCTTTAGACCACCTGAAAAAATCCTATCACATCGCCCCACTCCCTTAAATGAGGTGTCCCCTCTTCATATGGACTCACAG
AGAATCTACACCCAAGCAAATGACAGCACTGTGAATTTTATTATAACCTCTATTCAAAACCACCGGGATGTATCCCACTTGTGGAATAGTTGTATTGAAATGCAGGCAGAGCCTTCTTTTCAACCTGGGTATCCTCATTTTTCATCCAGTTCATCTACTTATTCTGACTCAAAAGCAATCGGTGAACCCAAGTTACCAATATACAAGGAAAGGGTAGCATCCACTACCTTGGCATCAGCATTGAATCATCA
TCCATCTTCATGATGCTACCAGCTTTCCAATTACCAACAATCTACTTGATGGTTTATGAAAACATCCAGAATATCAGAGATTATAATTCATGTTGACAGTCATCTGGAGTATACCTGAAATCATCGCAATAGAACAATAAAACTCAATGTGCACC
>Hamster_Y_transcript_RBMY
TGCAGTTAAAAGAAGTCCATCTTCAAAAAATGAAGGTCCTTCTTCTAAAAGGTCTGCTCCTTCTGCTCTGAGAAGAAGCAGTACTGGATTGAGAGGACAGGAACCACATGGTAGAGAGATTTCTAGAAATGTGCCAAGAAGAGAGACAGTGTCTTCCAGAAGGGAAGACTATCTATTACCAAGTGATGATGGCCACTCTTCTAAACATAGTTACTCTAGGAGAGTTTGTCCAAGTTCTCAAGACACTAAGG
AATATGCATCAACATCTAGAGGATATGGATACCGTGATTATGATAGTTACAGCTCTCGGGATGAACATGCTACTAAAGTCCTCAGTGAAGATGGTGACTATGGTGGGGGACGTGTTAGAGATTATTCTGAATATTCTACTGGAAGCACATACAGAGATACATATGAAAGTTACGGAAGCTTCCATGTGGCACAATCTGAAAGAGGGACATACAGTGGAAACAGTCGCTATGATGACTATAGTAGCTCAAGA
GATAGATACAGTGGAAGCCGAGGAAATTACTCAAGCAGCCGAAGTGATGTATATTCAAGTGGTTATGAACGTAGTGATAGGCAGGGAGTACTTTCATCTATCGATAGGGAATATCGTGAACATGGAAGCAGACAAGAACGAGGGCATTCACCTATGAATAGGATGTATATTCCATCTCGTGAATCATACAGTAGTAGTTCAAGGTTTGGGAGCACCAGTGGAGATCGTGGAGAAAGCAGATACGAAAGTGG
AGGCAGGTACTAGAAGTCTTAGTTATGTACCTAACTTCACTTTCAAGAAGAAAAATAAAATGCTGTCTCTATGTTATCTGAATAGTAGAGTATGTTGATTTAGGAGATACGGCATATATTAAGTTTTTTTGTTGCCTGGATACTGAAATACATTGGTTTTGGGGGAAAGTAAAATACATTAACTTTCCATCCATGAATTCTAGGTGTTAAGATGAGAAAGGTGTAACTGTTAAAAAATATTACTCCTTGTT
AAGTAAGAATTGTTAATGTTAATTTGAAGAAATAGAAGTTACTAGTAGAGATTAAGGATCTGTATTGTCAACATTGTCAAAGCCTG
>Hamster_Y_transcript_CULB4Yps
AGTTGACCATATAATTGATACCTGCTTTCTAAAAAATGAAAAATTTATCAATGCTATGAAAGAAGCATTTGAAACATTCATTAATAAGAGACCAAATAAACCAGCTGAAGTGATAGATAAGTATGTGGATTCAAAACCTCGTGCAGGCAACAAAGAAGCTACAGACGAAGAGCTTGAGAAAATGTTGGATAAAATAATGATTATATTTAGATTTATATATGGCAAAGATGTTTTTGAGGCCTTCAATAAGC
AAGAGTTAGCCAAACGCCTATGAGTTGGTAAGAGNNNNNACGTGTGCTCTTCCGATCTAACCAAAGTGCACCAGGCCCAATTGACCTCACGGTGAACATACTAACCATGGGCAACTAGCCCACATACACGCCCAAGAAAGTGCACCTCCCACCAGAGAAGGTCAGACTTCAGGAAGTGTTCAAGACTTTCTACCAAGGACAGCACAGTGGCCGAAAGCTACAGTGGCAGGCGACACTGGGACACGCCGTGC
TGAAGGCGGAGTTTAAGGAGGGGAAGAAGGAGATCCAGGTGTCCCTCTTCCAGACACTGGTGCTGCTCATGTTCAACGAGGGGGACGGATTCAGCTTTGAAGAAATAAAAATGGC
>Hamster_Y_transcript_KDM5D
GAGCCATACAGTATTTAGTCGAGAAATTAGTTGGTGTTTTCTTCTTTTTGACGTGTAATTCTGCAGTTTCAACTTTTAAATATCTGTGGAACGACTTCTAGCTTTATAAATAATAACCGAAAAATAAATCGGCGGAGCGACACGTCGTTTATCAAAGTGAAAAATACGCCTAAAAAATGGTGGATCTGAACGGAGAGGTGAATATTTTTAAGAATACAAATTTAAGCCAGTTGTGAAATTTGCAAGAAAAT
AAAATTCCGGTGAGCCGGAGCAGTTAGTAGGAAGTTATCGAATCGCATTTTTATAACAGCTTAAAGGCAGTAATGAAGCCGGGATCCGACGACTTTCTACCGCCGCCTGAATGCCCAGTGTTTGAACCCAGCTGGGCGGAATTCCGAGATCCACTTGGTTATATAGCTAAAATCAGACCCATTGCTGAGAAGTCAGGCATTTGCAAGATTCGTCCACCTGCGGATTGGCAGCCTCCTTTTGCTGTAGAAAT
TGATAACTTCAGATTTACTCCTCGGATCCAGAGGCTAAATGAACTGGAGGCCCAGACTAGAGTAAAACTGAACTATTTGGATCAGATTGCAAAATTCTGGGAAATTCAAGGCTCTTCATTAAAAATACCTAATGTGGAGAGGAAGATCTTGGACCTTTATAGTCTTAGTAAGATTGTGTTGGAAGAAGGTGGATATGAAGCAATCTGCAAGGACCGTCGGTGGTCCCGTGTTGCCCAGCGCCTTAATTATC
CATCAGGGAAAAACATTGGTTCCCTGCTACGATCCCACTATGAACGTATTATTTACCCTTATGAAATGTTTCAGTCTGGAGCCAGTCTTGTGCAATGTAATACGGAGCCATTTAATGGTGAAGGAAAAGACAAGGAATATAAACCCCATAGCATCCCTTTTAGACAGTCTGTCCAGCCATCAAAATTCAATAGCTACAATAGGAGAGCAAAAAGGCTACAGTCTGAGCCAGAACACACAGAAGAGGATATT
GAGAAAAATCCAGAACTAAAGAAACTACAGATATATGGGGCAGGCCCCAAGATGATAGGCTTGGGCTTGGTAGCTAAGGAAAAGACTCTGAGAAAGAAAAATAGCATGCAACAAGATAAAGAAGTAATCTGCCACCCAGCTGTTGCAATGAAGGAGGAAGCCAGTGGGTTTGGAAAACTGACATCATTTTCTAGTGACGACCTTAATCAAAGTCTAGAACCTTGCACTAAGATGACTATGCAGCTACGGAA
CAATCACAGTAGTACCCAATTTATGGATTTATATGTTTGCCGAATATGCTGTCGTGGGGATGAAGATGATAGACTTCTTCTCTGTGATGGCTGTGGTGATAATTACCACATTTTTTGCCTATTGCCTCCCCTTTCTGAAGTCCCCAAGGGGGTATGGAGGTGTCCAAAGTGTATCTTGGCGGAGTGTAAGCGTCCCCCTGAAGCTTTTGGCTTTGAGCAGGCTACACAGGAGTATACTTTGCAAAGTTTTG
GTGAGATGGCTGATTCCTTCAAGGCTGACTACTTCAACATGCCTGTACATATGGTGCCCACAGAAGTTGTTGAAAAGGAATTCTGGAGGTTGGTGAGCAGCATTGAAGAGGATGTGACAGTTGAGTATGGAGCAGACATTCACTCTAAAGAATTTGGCAGTGGGTTTCCGGTCAACAATAGCAAATGGAACTTATCCCCTGAAGAAAAGGAGTATGCTACCAGTGGTTGGAATCTGAATGTGATGCCAGTG
CTGGATCAGTCTGTTCTCTGCCACATCAACGCAGACATCTCAGGCATGAAAGTGCCCTGGTTATATGTGGGCATGGTTTTTTCAGCATTTTGTTGGCATATTGAGGATCACTGGAGTTACTCCATTAACTATCTGCACTGGGGTGAACCAAAGACCTGGTATGGGGTACCTTCTCTGGCAGCAGAACACTTGGAGGAGGTTATGAAAAGACTGACACCTGAGCTATTTGACAGCCAGCCTGACCTTCTACA
CCAGCTTGTTACTCTCATGAATCCAAACACTCTTATGTCACATGGAGTGCCAGTTGTTCGTACAAACCAGTGTGCAGGGGAATTTGTTGTTACTTTCCCTCGTGCTTACCACAGTGGCTTTAACCAAGGATATAACTTTGCTGAGGCTGTGAATTTTTGCACTGCTGATTGGTTACCTGCTGGACGCCAGTGTATTGAACACTACCGCCGCCTCCGGCGCTATTGTGTCTTCTCCCATGAGGAGCTCATCT
GCAAGATGGCATCATTCCCAGAGAAACTGGATCTGAATCTAGCAGTGGCAGTTCACAAGGAAATGTTCATTATGGTGCAGGAGGAGCGACGACTACGAAAGGCCTTGTTGGAGAAGGGCATCACGGAAGCTGAGCGAGAGGCCTTTGAGCTGCTCCCAGATGATGAGCGTCAGTGCATCAAGTGTAAGACCACGTGTTTCCTATCAGCTTTGGCCTGTTATGACTGCCCAGATAGTCTTGTCTGCCTTTCC
CACATCAATGATCTGTGCAAGTGCTCAAGGAGCCGACAATATTTACGATACAGGTATACATTGGATGAACTGCCTGCTATGCTACAAAAGCTGAAGATTCGGGCTGAGTCTTTTGATAGCTGGGCAAACAAAGTACAAGCAGCCCTAGAGGTGGAGGAAGGACAGAAATGCAGTTTTGAAGAGCTAAGAGCATTGGAACTAGAGGCTCATGAGAGACGATTCCCTAATAGTGAACTGCTTCAAAGACTGAA
GAACTGCCTAACTGAGGCAGAGGCTTGCATTTCCCAAGTTCTAGGACTGGTCAGTAACTCAGAGGACAGGTTAGAAGCCCCACAACTCACCTTGACTGAGCTACAGGTTCTTCTCAAACAGATGGATTCTCTGCCCTGTGCCATGCATCAGATTAATGAAGTTAAGGATGTTCTGCAACAGGTGGAGGCATACCAAGTGGAGACCCGTGAGGCTCTAACTTCACGGCCTTATAATTTAGAACTACTTCAAT
CCCTTTTGGAAAAGGGTCAACAGCTTTGTGTTGAAGTGCCTGAAGCTCACCAACTTCAGGAAATGGTAGAACAGGCACAATGGCTAGATCAAGTGAAGCAAGCCCTGTCTCCCTCAGCCCAGAGGCATTCTCTGGTCATCATGAAGAAGCTTTTAGTTACAGGAACCAAGGTAGCCTCCAGCCCTTCTGTGAACAAAGCTCGAGCAGAGTTACAAGAACTGCTGACTATTGCAGAGAGTTGGGAGGAAAAG
GCCCATTTCTGCTTGGAGGCTAGGCAGAAGCATACTCCAGCCACTCTGGAAGTTATAATACGTGAAGCAGAAAACATCCCTGTCCACCTGCCTAATATCCAGTCTCTCAAGGAAGTTCTGACTAAGGCACAGGCTTGGATTGCTGATGTGAATGAGATTCAAAATGGTGACCACTACCCCTGCTTGGATGATTTGGAGGGCTTAGTAGCTGTGGGTCGGGATTTACCTGTTGATCTAGAAGAACTGAGACA
ACTGGAGAATCAGGTGCTGATAGCGCACTCCTGGAAAGAGAAAGCTTCTAAGACTTTTCTCAAGAAGAATTCTTGCTACACACTGTTGGAGGTTCTCTGCCCATGTGCAGACGCTGGCTCAGTCAGTACCAAGCGTAGTCGGTGGATGGAAAAGGAGATGGGGTTATACAAATATGACACAGAATTGCTGGGACTGTCTGCACAGGACCTCAGGGACCCAGGTTCTGTGATCATGGCCTTCAAGGAAGGGG
AAGAAAAAGAAAAGGAGGGTATCTTGCAGTTGCGTCACATCAACTCAGCCAAGCCCAGTCCAACATCCTCATCGACAACTGCCTCGGAAACCTCCATCTGTGTATGTGGGCAGGTCCCTGCAGGGGTGGAAGCTCTGCGGTGTGACCTCTGTCAGGACTGGTTCCATGGGCAATGTGTGACAGTACCCCGCTTGCTCAGCTCCTTGAGGGCCAGTCCTACTTCATCTCAGCTGCTAGCTTGGTGGGAATGG
GACACCAAATTCTTGTGCCCACTGTGCATGCGCTCTAGGCGGCCACGCCTGGAGACGATCCTGTCATTGTTAGTAGGACTACAGAGACTACCTGTAAGGCTGCCTGAGGGTGAGGCCTTGCAGTGCCTTACAGAGAGGGCTATAGGTTGGCAAGATCGTGCCAGACAGGCTCTAGCTTCTGAGGATGTGACTGCCTTATTGGAACAGCTGGCCAAATTCCGCCAACAACTGCAGAATGAATTGAAACATGA
GAAGACATCTATCTCTCCTTCACACCTTGCCTCTGACTCTCTCAGGAAGGGTAGTGGCAAGGATGTCCTTAAGGAAGAGGAAATGGTACTAAATGAAGATAGACTGATAAGTCCTGAGAAGACCCTTCTAAAAGAAGGTTCATACAAAGGAGGTAGGTCTAGGTGTTGCTAGGGTACTGAGTATATATCACCAAATGATGTCCTATGTCCTCACCTCTTTTCATGGTAAGAGGAATAAAGTCAAGGTCAGA
CTCTAACAGCACTGTCCACAAACCCTACAGATGAGGAACTGCTGTCTTTACTATTATCACAATTAACTGGTCCTGTATTTGAACTGCCTGAAGCCACCCGAGCCCCCCTAGAGGAGCTTATGATGGAGGGAGATCTACTTGAAGTGACCCTAGATGAGAACCATAGCATTTGGCAGTTGCTGCAAGCTGGGCAGAATCCCAACTTAGAGCGGATCCATGCACTTCTAAAGCTTGAGAAGTCTAAGAATCCA
GGGGATCCGTTAGAAGAACAGACACCAAGAAGTCATCGACAACTGAGACAAAAGGTGAATCTGAGTAGAAAGAGGGAGGATCTTAGTCAAAAAGAGCTGCAATCAAAAAGAGCCAGAAATTCAAGGATTAAGCCTAAGGAAACACAGTTTCAAGATACAACATGTGGGGAAAATGTACTCTTGACAAATCCTATAAAACATACACATATCTTAAAAGATAGCATGAATAATGTACAACAGAAGGATACAAA
TCCTTCATCTTCCTTTTCTTCCTTAACACCTTTGCTACATGTATCTTATTTTCATCAGCAAGAATTATAACTTCTCTTATCCTTGTTCTTTCTTCTCCCTTTTCTGTTTTTCTCTCTGCTGCTCCCCTACCTTCCCTCTATTTCACTTGCTTCCTATACCTTTTTTTTTTTTGCCCTCACTTCTTTCAGTACCCAAAAAAAGTATTTCTTATTTAGACCTTGTCCACAATTATTTTATCCTAATGCATTTA
TAGTTCAGTTCCTAAGGACTATGTCCTGTGAACATTTCCCAAAATTTTGTCAGCATATTCCTGGGACTAGCATTAAAAAAAGGGTGTCTTGAGGTACCCTCATTCTCATCTGGAAAGAAAAAAATAAAATTTGAGAATGTTAAAGTTTATTAACCTGTATTTTTAAAACCTTCACCATCCTCTGTGTAATCTCCAGATTATATACTTATAAAAATAAGTCTTTTATTTTATGTTTACATTTTATCTCTTAC
CTTTTCCTCTTTGGTTCACATTGTGAGAAAACATATTGTATGTTGTTATTACTTCTTAAGGAAAAAAGAAATAGAATACTGCAAACTTATTCTAGTTGTTTGCTTTTAATTTTCTTTTGTTAAAAATAAAAGTGTTTTGAAACTGTATCTGACTTGAACTTCTTGAAATATGGGAATAGAAAATCAAGATAGGAAATTATTGCAATTGTTGGAATTTTAACAAACTGTTTCTGGACTTAACACTTGCCTGT
ATTCAGTTTTTTGTTCTCTTTCATTCTTGTTATCTATATAATGTCTTCATAGATGTAATTTCCCTAGTAAGTGTCAAATAAGATGACCCCGTTTGCATTCTTTTTTAGAACATTGTTTTAGTGAGGTTATAATAACTTCATTTTTATTTATGTGTATCATTTTGAATCATAAATCTGATAGATTCAACAACTTATTTTATCTCCTCAGGTTTACTCTTCATCCTTAATTCATTGGTTGTGATATTTAATTG
TAAAAAGTCTGACTCAGTAGCATATAAAACTATCCAGCAACTCAGATTCTATTTTGCTTAATGTTTTTTAGTTATCCAATGTTGTCAGTCTTTATATTCTGATATTATCCTTCTTGTTCACACTTAACCCTCTCCCTTTTTTCTACAGTCAGTTTATAATCAAACTTAGGTTTATTGCAAAAATCTAATTATGTCCCTAACCCGAGTTTTAGTTTCTTCCTATAATAACTTCAAAATTATTTATTTATTTT
CAAGTAGAAGTTTCCTTATATCATTTTTATCCAAACAGTTTTAGTTTTACCTTCCTTTAAAACCCTTTCATCTTCTTTATATCCCTGAACTTATGGCTCCTCC
>Hamster_Y_transcript_UBE1Y1
AGGCGCCATCTTGTTCCCCCCTGAGGGGCGGTGGCTCTTGGCTCTTCTCGGCTCTTCCTGTGGAGGGAGTTTCCACTATCGCCTCCACTCAGGGACCTGGAGGTGGAGCTGCACTCGTAGTCGCCGAAGAGGAAGCAGGAAAGAGAGGAGCAGATGGCCAGCTCAGTCTTGTCCAAGAAACGCAGAGTGTCTGGACCCGACTCTCAGGTGGATTCTTACTCTTCTCCTTCCCTTTCGCCGATGGCTGGCAC
TGTCCCTGGGCCAACGAATGGAAAGTCACAAGACAAGGGAATGGACATAGATGAAGGCCTCTACTCTCGTCAGCTGTATGTATTAGGTCATGAGGCAATGAAGCACCTCCAGAATTCCAGTGTACTGATATCAGGCCTGCGAGGTCTGGGTGTGGAAATTGCCAAGAATGTCATCCTTGCTGGGGTCAAGGCTGTAACTCTCCATGACCAGGGCACTGCCCAGTGGGCTGACCTGTCTTCCCAGTTCTACC
TGCGTGATGAAGATATTGGCAAAAACCGAGCTGAGCTATCCCAGCCTCGCCTTGCTGAACTCAACAGTTACGTTCCTGTGCATACCTACACTGGACCCCTAGTCGAGGACTTCCTTAGCGCTTTTCAGGTGGTGGTTCTTACCAATACCCCTTTAGACTATCAGCTGCAGGTGGGTGAGTTCTGTCATAGCCGTGGAATCAAGCTGGTGGTGGCAGATGCTCGGGGCCTAGTTGGGCAACTCTTCTGTGAT
TTTGGAGAGGAAATTTCTCTCACTGATTCAAATGGGGAACAGCCACTCAGTGCCATGGTTTCCATGATCACCAAGGAGCGTCCAGGGATGGTAACCTGCTTGGAGGACTCCCAGCATGGATTTCAGAGTGGTGACTTTGTCTGTTTTGCAGAAGTTCAGGGCATGCGTGAACTCAATGGCATCGGCCCCATCGAGATCAAAGTTCTGGGTCCCTATACCTTTAGCATCTGTGATACCTCTGGCTTCTCTGA
CTATATCCATGGAGGCATTGTCACTCAAGTGAAAGTATCTCAGAAGATAAGTTTTAAACCACTTGTCACCTCCTTGGCAGAGCCAGAGTTTGTGGTAACCGATTATGCCAAATGTGGTCGCCCTGCTCAGCTGCACATTGGTTTCCAGGCCCTGCATCATTTCATTACTCAACACAGCAGGCTTCCTCGTCCCCATAATGAGGAGGATGCAGCAGAAATGGTGACCATAGCACAAGCTGTGAATGCTCAAG
CTTCACCAGCAGTTCATCAGGATTGCATGGACATAGACCTCATCCGGAAGGTGGCATATGTAGCTGCTGGGGATCTGGCACCCATGAATTCCTTCATGGGTGGTTTGGCTGCCCTGGAGGTCATGAAGGCTTGTTCTGGGAAGTTCATGCCCATTAAGCAGTGGCTGTACTTTGATGCCCTCGAGTGTCTCCCAGAGCAAAAAGTGGCTTTCATGGAAGAAAAGTGCCTGCCGCACCAGAACCGTTATGAT
GGGCAAGTAGCAGTATTTGGATCAGACTTCCAAGAGAAGCTGGGCAAGCAGAAGTACTTCCTGGTAGGTGCAGGTGCCATCGGCTGTGAGCTGCTCAAGAACTTCGCCATGATTGGCCTTGGCTGTGGGGAAGATGGAGAAATCACAGTTACAGACACGGACACCATTGAGAAATCAAATCTGAATCGACAGTTTCTCTTTCGTCCCTGGGATGTCACAAAATTAAAATCTGACACAGCTGCTGCAGCAGT
GCGTAACATAAATCCACATATCAGGGTGATCAGCCACAGGAATCGAGTGGGCCCTGAGACAGAACACATCTATGATGATGACTTCTTCCAGAAACTGGATGGTGTGGCCAATGCTCTGGACAATGTGGATGCTCGTTTATATATGGACAGCCGTTGTGTGTACTACCATAAGCCTCTGCTGGAATCAGGCACAGTGGGAACCAAGGGGAACGTGCAGGTGGTTGTTCCCTTCTTGACAGAATCCTACAGCT
GTAGCCAGGACCCGCCTGAGAAATCCATTCCCATCTGCACACTGAAGAACTTCCCCAATGTCATTGAGCATACCCTGCAGTGGGCTCGGGATGAGTTTGAAGCGCTCTTCAAGCAGTCAGCAGAAAATGTTAACAATTACCTCACGGATCCCAAGTTCATGGAGCGGACACTGCGACTGGCTGGCACCCAGCCTGTGGAAGTACTGAGGGCTGTACAGCATAGCCTAGTGTTGCAGAGGCCACAGACTTGG
GCTGACTGTGTGACTTGGGCCTACCAGCACTGGCACACCCAGTATTCTGACAACATCCAGCAGTTGCTGCACAACTTCCCCCCAGACAAGCTAACAAGCTCTGGAGCACTCTTTTGGTCGTGGCCGAAACGCTGTCCACACCCGCTCACCTTTGATACAAATAATCCCCTGCATCTGGACTACGTGATGGCTGCTGCCAACCTGTTTGCTCAGACATATGGACTAGGAGGGTCCCAGGACTGTGCTGCTCT
GGCCAAACTCTTGCAGTCTCTGCAGGTACCCAAGTTTGCTCCCAATTCGGCAATCAGGATCCATGATTCTAAGCAGGAGCTGAGGAACACCAGTGCCACAGATGAAAACAGCCCCCTGGAGGAACTCAAGACTTCACTTCCTACTCCAGACAAGCTTCTTGGATTCAAGATGTATCCCATTGACTTTGAGAAGGATGATGACAGCAACTTCCACATGGACTTCATCGTGGCAGCATCCAACCTCAGAGCAG
AAACCTATGGCATTTCTCCTGCTGACCGTCTTAAGAGCAAGCTGATTGCAGGGAAGATCATCCCAACCATTGCGACTACCACAGCAGCTGTAGTTGGCCTTGTGTGTCTAGAGCTGTACAAGGTGGTTCAGGGACACAAACAACTGGAGTCTTACAAGAACAGTTTTATCAACCTGGCTTTGCCTTTCTTTAGCTTCTCTACACCCTTAGCTCCAGCCTATCACCAGTACTATGATCAAGAATGGACATTG
TGGGATCGCTTTGATGTGCAGGCACTGCAGCCTAGTGGCAAGGAGATGACCCTCAAGCAGTTTCTAGACTACTTTAAGACAAAGCACAGGCTGGAGATCACTATGCTTTCCCAGGGTGTGTCCATGCTCTATTCCTTCTTTATGCCAGCCACCAAGCTCAAGAAACTGTTGGATCAGCCGATGACAGGGATTGTGAGCCGTGTGTCAAAGCGACAAGTGGACCATCATGTAAAGACCCTTGTGTTTCAGCT
GTGCTGCAACAATGAGAGTGGAGAGGACGTCGAGGTTCCTTATGTGCGATACATCATCCACTGATCCCTTACCAACTCTGTTCTTTCATTTCTGTTAGCCTACATCAGAACTCTTCCAGTTAGGATGAAACCTGAGTTCTGTCTTCCTTGTTTCTAAGACCTTTTTAATACTGCTTTTCATACTTTTTGGAACTGGAATTCATAAAAATAAAATTTTCAGGCTAAA
>Hamster_Y_transcript_TSPY
TCAGTGAATAGTTGACATGAGTCGTGGAGACCTTTGCCAGCATTTATCCCATTCAGTTCTGTTTTACAATTGAGCATCTTCATTAATGTCTTACAGACAGCAATGCTTTGCTCTTTGTTCATCCTCCTCACCTGGATAGGTCCTAATTCTCCCTTCATGACTGGTCTTCCTTAGGGTAATAGCAAAGCGGATTTGGCCACAGGTCATCCATGATGATCTCAGCAATTCTGTTGGATCCAGGGTAGTTGTAT
GTACACAACCAGTTGAAGAAAGAAAGCCTGGTGGGTTCTTGAATGCAGTTGGCATAACCATGTCCAGTCTGTCCAACCCACTCTATCACACTGGACTCTGACTCTTCATATCCAGTGATGGTGAACACATAGACTTTAGTGATAATCTCATTCCAGAAGTATGGGTTGTTGCTAAAGAAAAACATCATCCTGCACATCCTGAGCCGGTGATTGGACTCCACTACCTCCAAGGTCAACATGTATCGCAGTAA
GTCTTCATCTTGGTTGGTGATGATGGACGACATCTGAGGATGGTTTATCATAGCCTTAGACCAGAAGCCTGGGATGGCCTGGATTATGTTCTTTCTGCGCTCCAAGTGAGCTCTGCGCATTTTCACATTCATGGCTTTTATCTTGGCAAAGGCTCCACTACAGCGCGCATTCACAAAGCTGAGCTCCAGCTGCAGAAGTTCCAGCTCCTCCATCTTAGATCTGTGCTTTGCAGGCTGGTGAACTGACTGTG
GTCGTCTTTTTGTCCCAGACTGGTCTTTGGAATGGCAAGTCTGCTGCAGGTTCTTCCCCAGCACTGGCTCAAGATTTCGTTCACCTTCCTGATTGTGCTCATCTTCGTTTGCCTTCTTACTTTCATTCCTGACCTCCTCCATGTCCGCGACTTTAATCTCCCCCATAGCAGTCTTGTTCCCCTCTTTCCAGGTTTGGGGCTGTGGCAACGCCTTCGGAGTGGATACACAGGTCTGCACAGCACCACTTACT
ACTACAAGAGGCTTCACTGACTGGCTATCTCCAGCGGGAGAGCCTGGCCTCTGCTCTGGTGCCTGGACCTGGGATTCTCCTCCCTGAAGGTCGCATTCCAGGAGGGCCAGCTCCAGAAATTCTTGGGGGATCACGCCCTCTCTCCCCTCCTTGGGACATGCCATAGGGTAACGAACATGTGCACGAGACCCAAGGAATAAGGCAGCAGGGGCCTTCAATGCTTCACCGTGGC
>Hamster_Y_transcript_EIF2S3Y
GGAGTTCGACGTGTGCTCTTCCGATCTGGGCGGAGAAGCGGGTGTTACTCTCGGGCAGCCGCACCTTTCTCGTCAGGATCTCTCCAGCTTGGATGTTACCAAGTTGACTCCTCTTTCATACGAAGTTATCAGCAGACAAGCTACAATTAATATAGGTACAATTGGTCATGTTGCTCATGGGAAATCTACAGTTGTAAAAGCCATTTCTGGTGTTCACACTGTCAGATTCAAAAATGAACTGGAAAGGAATA
TTACCATCAAACTTGGATATGCTAATGCCAAGATTTACAAACTTGATGACTCAAGTTGTCCACGACCAGAATGTTATAGATCTTGTGGAAGTAGTACACCTGATGAGTTTCCTTCAGATATTCCAGGAACAAGAGGAACCTTCAAACTAGTCAGACATGTTTCCTTTGTTGACTGTCCTGGTCATGATATTTTGATGGCAACTATGCTGAACGGCGCAGCAGTGATGGATGCAGCTCTTCTGTTGATAGCT
GGTAATGAATCTTGCCCTCAGCCTCAAACTTCTGAACACCTGGCTGCCATTGAGATTATGAAACTAAAACATATTTTGATTCTGCAAAATAAAATTGATCTGGTGAAAGAGAGTCAGGCTAAAGAACAATATGAACAAATTCTTGCGTTTGTTCAAGGTACAGTAGCTGAAGGTGCTCCAATTATTCCAATTTCGGCTCAGTTAAAATACAATATTGAAGTTGTTTGTGAGTATATAGTAAAGAAAATTCC
AGTACCTCTAAGAGACTTTACTTCAGAACCCCGTCTTATTGTTATTCGGTCCTTTGATGTTAACAAACCTGGCTGTGAAGTTGATGACCTTAAAGGGGGTGTAGCAGGTGGTAGTATTTTAAAAGGAGTATTAAAGGTGGGCCAGGAGATAGAAGTGAGACCAGGTATTGTTTCCAAAGATAGTGAAGGAAAGCTTATGTGTAAACCAATCTTTTCCAAGATTGTATCACTTTTTGCGGAACACAATGATC
TTCAGTATGCTGCTCCGGGTGGTCTCATTGGAGTTGGAACAAAAATTGACCCAACATTGTGCCGAGCAGATAGAATGGTGGGGCAGGTCCTTGGAGCTGTTGGAGCATTACCTGAGATATTCACAGAATTGGAAATTTCCTACTTCCTACTGAGAAGGCTCCTGGGTGTACGTACAGAAGGAGACAAAAAAGCAGCAAAGGTCCAAAAGCTATCTAAGAATGAAGTGCTCATGGTGAACATAGGATCCTTG
TCTACAGGAGGCAGAGTTAGTGCAGTCAAGGCTGATTTAGGTAAAATTGTTCTCACCAATCCTGTGTGCACACAAGTTGGAGAAAAAATTGCTCTTAGCCGACGAGTTGAGAAACACTGGCGTTTAATTGGTTGGGGCCAAATAAGAAGAGGAGTGACCATCAAGCCAACAATAGATGATGAATGAAATGATACACTTGGATGAAAGCAGTATTTTTCTTAACAGCCTTAGAGATACTTTTTAAGTTAACA
TTAGTAATTTCACAACTTATATTAGTCAAAACTGTCAGTTTGTTCTCATTTTCATTAGGAAAAATTGATATCTGTAATGTCAAACTTCTTGACACATTTAGTATATACAGTTCAACAGTGTTACCAGTGTAGCTTTGAAATGAAACTGTCAGTTAACAACTTTGGCTATACACCATTGAACTTACAGTAAAGCTTTTCTTATGATGCATTTTTGTGTATTTTCATGCTTGAAGGACTGTTCCATTGATAAA
AAACAATTTGAAGACTGGTTTTATATTTGCCTCATATTTTACAGTATTTTCTGCAAAATTTAAGATGAAGAAATTAATTGGTACAAATAAGATTGTCTGTTTGAACATGAGAGCTTATTTATAGGGATCAACTTCTCTGTTAATTTCCTTTGTTCCCAGGAAGCTCAAGCCAGTTCTGTATTTCTGTGGTTACTTCCTAAATGCTAACAATTCTTGAAAATACTATTACATAAAATGTTTCTAAATAAATT
AAGTTCAGAGATACTTTCAGACCATGTTTTAATATTTATGTAACATAAAATGTAGAGACTGCTAAGGGCCTTGGCAAGTAAATGAATTTGCTCCCAAGCCTTACATCCTGAATTAAAC
>Hamster_Y_transcript_DDX3Y
ACTGCTTGAGCTCACCCGGACAAGTCACATTTCGTTCCCTACTGCCTGAGTAGTAGGATTTTAGCTTCTTTTCAGCGATGAGTCATGCGGTGGTGGAAAACACGGTCGGCCTGGACCAGCAATTTACTGGTCTTGACCTGAACTCCTCAGATATTCAGAGTGGAGGAGGAAGTACCGAAAGCAAGGGGCGCTATATACCTCCTCATTTAAGGAACAGAGACATATCTAAAGGAGTCTATGAGAAGGACAGT
TCAGGGTGGAGTTCTAAAGATAAAGATGCTTATAGCAGTTTTGGATCCCGTGATTCCAGAGGAAAGCCCAGTTATTTCAGTGATCGTGGAAGTGGATCCAGGGGAAGGTTTGATGATCATGGTCGAAGTGAGTATGATGCTCTTGGCAGTCGTGACCGAACTGGATTTGGCAAATTTGAAAGAAGTGGTCATAGTCGTTGGGTTGACAGAACAGATGAAGATGATTGGTCAAAACCTCTTCCACCAAGTGA
AAGATTAGAGCAAGAACTTTTTTCTGGAGGAAACACTGGGATTAACTTTGAGAAATATGATGATATACCGGTAGAGGCAACTGGGAATAACTGTCCTCCTCACATTGAAAATTTCAGTGATGTTGAGATGGGAGAAATCATCATGGGGAACATTGAACTAACTCGTTATACTCGTCCTACTCCAGTGCAAAAACATGCTATTCCTATTATTAAAGAAAAAAGAGACCTAATGGCTTGTGCTCAAACAGGAT
CTGGGAAAACTGCTGCATTTCTACTACCCATTCTGAGTCAGATTTATACAGATGGTCCAGGAGAGGCTTTGAAGGCTATGAAGGAAAATGGAAGATATGGCCGCCGCAAACAGTATCCCATCTCCTTGGTATTAGCTCCAACAAGAGAATTGGCTGTACAGATCTATGAGGAAGCCAGAAAATTTTCATACCGGTCTAGAGTCCGTCCTTGTGTAGTATATGGTGGTGCTGATACTGTGCAGCAGATTCGG
GACTTAGAACGTGGATGCCACTTGTTAGTTGCCACTCCAGGACGTCTAGTGGATATGATGGAAAGAGGAAAAATTGGATTAGACTTCTGCAAATACTTAGTGTTGGATGAAGCTGATAGGATGCTGGATATGGGATTTGAACCTCAGATACGTCGTATAGTTGAACAGGACACTATGCCACCAAAAGGTGTTCGTCATACTATGATGTTTAGTGCTACTTTCCCCAAGGAAATACAGATGCTGGCTCGTGA
TTTCCTGGATGAATATATCTTTCTGGCCGTAGGAAGAGTCGGGTCTACTTCGGAAAATATCACACAGAAAGTCGTGTGGGTGGAAGAAGCAGACAAGCGGTCGTTTCTGCTCGACCTCCTCAATGCAACAGGAAAGGATTCCCTGATATTGGTGTTTGTGGAGACCAAAAAGGGAGCCGACTCTCTGGAGGATTTCCTATACCATGAAGGATATGCTTGTACCAGTATCCATGGAGACCGATCTCAGCGAG
ATAGGGAAGAGGCCCTTCACCAATTCCGATCTGGAAAAAGTCCAATTCTCGTGGCTACAGCGGTAGCAGCAAGAGGACTGGATATTTCCAATGTGAAACATGTCATCAATTTTGACTTGCCTAGTGACATCGAAGAATATGTGCATCGAATTGGTCGTACAGGTCGTGTCGGAAACCTTGGCCTTGCCACCTCATTCTTCAATGAGAGGAACATAAATATTACCAAAGATTTATTGGATCTTCTCGTTGAA
GCAAAGCAAGAAGTGCCATCTTGGCTAGAAAACATGGCTTTTGAACACCATTACAAGGGTGGCAGTCGTGGACGGTCCAAGAGCAGATTTAGTGGAGGATTTGGTGCCAGAGACTATCGACAAAGTAGCGGCGCCAGCAGTTCCAGCTTCAGCAGCAGCAGGGCTGGCAACAGTCGCAGTGGTGGAGGCAGCCACGGCAGCAGCAGAGGGTTTGGTGGAGGTAGCTATGGAGGCTTTTACAACAGTGATGG
ATATGGAGGAAATTATAGCTCCCAGGGGGTTGACTGGTGGGGTAACTGAGCCTGATTTGCCATAGGTCACTCTACCAAAGAAAAAAAATTATATACAGAAAACACATGTAACTTAGCCAGACTATACCTTGTATAGTCTCAAGAACTCACACCACATTGCCTCCTGTGATTCCCCACTGACTATTTTTTAAGGGAGCTAAAAGTCACAAGAAAAGATGAAAGGAGCAACCCGGAAGCCCTGTTCAGAAGGT
GGTTTGAAGACTTGATTGTTGTAGTTTGGATTAACTCTCCTCTTACCCCATCCTACTCTACATTTATAACTTCAGGACTGAGGACCATTTGTTTGTTAATGTACTGTACCTTTAACTTTAGACAGCTTTTTATTCTGATGTCCCGTTGGCTCAGTAATGCTTAAGATATCAAATTGTTTTGACAAAATAAATTTTCTGAACTTGGGCTAAGAAAACAAAAGAAAGGGACAGGTATTTGTTATGGGAATGGG
ACTGTCCTTGGCAGTGCTTATTAGGTACTCTCAGGAAGGCAGGGATGTGGCCCAGGATGAAGGATGGCATTTGGAAATGTATAAATTACAGCCCAGGGGTTCAAGAGCAGTTATGGTTGAAATATCTGTTTAAGTGTACAGTTCTAGTTGCAACTTAGCGTGGCCAGGAAATGCAATACGGTTTTCCTTTTCCTGTGTACTTTAAATAATCCTTTGTTAGTGGTCATCCCCAGTGACATGTCATGGCAGCC
TTTGAGTCACTAGTCAGCTTTCATGCTTAGTACCGTGATGTAGAGGATATGAACGGCTCTGAATAAATGGTAGCGGGAAACCATAGAAGAAATGGTCTATATTCTTTAATTCAAGCAGGTTTTAGAAAGATGGGTATTGAGTAACTGGAGAATCACTTTCTCTTGTGGGAGGTGTGGAGATAGACAAGAATGGGATATTTGACCTTAAAGAACACAGAGAAATAGTTCCTCAATTTGAGCAGGCATTGATG
GAATTTCCATGTGTAATGATGGAACAGCAAACAAATGCACGCCTGTTCTCATTTTACCCATTTGTTGTAGACCTTCATCAATAAACCACTATGTCTCACATGGGGTCATGGTTTTGGTTTTTGTTTTGAGACAGGCCCTCATGTTGCCCACGGTAGTCTCTAACTCATTATGTATCTGAGACTGGCCTTCATCTTGTTCCTCCTACCTCCCAAGTGCATGCACCACCATGCTTAGTGGGATCATGCATTTT
TAAAATCACATTGTTTTAGACAGTTCCTCCAATATTTTCTCATGTCATGCTCTATGCCCTAGGACATCCAACCTATCAAATTACTGTCTCTGGAATAACTAGTTAGATAATAATTAGTTGAATGTTACGGAATAGTTACCTACGACCATTGGTCAATGAGTGGGTTAGTTACATCATCTACATAAGGCTAGAAACACAAGTAGCTGTATGTATGTGTGCATGTATACATGTACATAAAATTTAAACTTTGA
TAGGTAGATATGCTGTGGATTGATTCATAAAACAGTTTGCCCTATAAGAAGAAAAATTGTCACACCTAATCCATTATTTATGGTTCAATCCAAGAATTCTGAATAGTATTGACCCTCAAATTATAATTGCTCATAAAATGATGAAAAATTCTTAGTGGCCTCCATCAATAGTAACCCTGGTTGTCTACAGAGATCCTCCACTCTTCAAGCCCTGGTGTCCCCCTTACTTTACTTTCCGTATCTTCATGCTA
TAACGTCCCTGAGTTCCACTTGTGACCTTATTTATATGTCACTATCACAGCAATTCCTGGTCAAAGTTCATTTTTCTCCATGAAACTAGGAGTAAAAGTTGTGGTCGGAACAGTAATGAGAAATAATTATACTTGTTTATGCCTGTTATCTTGAG
>Hamster_Y_transcript_USP9Y
AGTAATACTCTTTCTCTCAAACACTACAATATTCTTCATGGATTAGAAAAAAATACCAGTTTCTAACAAAGTGTTGTATGTAGTGACTATAGGAATGTTCCATTTATCCTTTTTTTAAAAATTTTATTTTACTTTTTCATAGGCCTTGATGCTAAAAGTGAAGCATGTCAGCATTTTTTTCGAGATATTTTAACTGTGTCCTTTACTAAAATCCTTATGGATGAGGCAGTGAGTGGATGGAAATTTGAAAT
TCATAGGTGTATTATTAATATTACCCATCGCCTAGTGGAGCTTTGTGTGGCCAAGTTATCTAAGGATTGGTTTCCGTTTCTAGAACTTCTAGCAATGGCTTTCAATCCTCATTGTACATTTCATGTCTGTAATGGTGCACGTCCATGTGAATCACTGTCAAGTGTTCATCTTCCTGAAAATGAACTCTTTGCCTGTTCTCCAGACCTACGTTTACCCAAAGGTTGGTTAGTGGATCTTATTAACACATTTG
GCATACTAAATGGTTTCCAGATTTTGCATGATTGTTTCATTACGGGATCAGCATCAACTGTTCAGACAATTGCAGCTCTTATTAAGCCTTTTGGACAGTGCTATGAGTTTCTCACTCTGTACACATTAAAAAAGTACTTCATTCCTCTTATTGAAATAGTTCCACAATTATTACAAAAAATAAATAATGAAGAACTAAAAAGAGACGCAAAGACTGAAGTGAAAAATGATGCCATTTCAATGATTATTACA
TCTCTGAAAAATTTAGCTTCAAGAATTCCTGGACAGGAAGATACTATTAGAAATTTAGAAATTTTTAGGCTCAAAATGATACTCAGATTGCTGCAAATTTCTTCTTTTAATGGAAAGATGAATGCACTGAATGAAATTAACAAGGTGCTATCAAGTGTATCATATTATGCACATGGTCATTCTGAGGAAGAATGGCTAACATCTGAGCGAATGGCAGAGTGGATACAGCAAAACAATATCTTATCCATAGT
CTTACAAGATAGTCTTCATCAGCCACAGTATGTGGAAAAGCTAGAGAAGATTCTTCGTTTTGTAATTAAAGAAAAGGCTCTTACTTTACAGGATCTTAATAATATCTGGGCAGCACAGGCAGGAAAACATGAAGCCATTGTGAAGAATGTACATGATCTGTTAGCAAAATTGGCTTGGGATTTTTCTCCTGAACAACTCGATCATCTTTTTGATTGTTTTAAGGCAAGCTGGACAAATGCAAGTAAAAAAC
AACGTGAAAAGCTCCTTGAATTGATACGTCATCTTGCAGAAGATGATAAGGATGGTGTAATGGCACACAAAGTGTTGAATCTTCTTTGGAATCTAGCCCACAGTGATGATGTGCCTGTAGATATCATAGATCTGGCTCTCAGTGCTCATATCAAAATATTAGATTATAGTTGCTCCCAGGATCGAGATACCCAAAAAATTTACTGGATAAATCGCTTTATAGAAGAACTTCGAACAAATAATAAATGGGTT
ATCCCTGCACTGAAACAAATAAGAGAGATTTGTAGTTTGTTTGCTGAAGCACCTCAAAACTTAAGTCAAACTCTTCAAAGTCCTCATGCATTTTATCGTTGTGACTTAATCAGCCAACTTCAGCAGAATCATGCTTTAGTTACTTTGGTAGCAGAAAATCTTGCATCTTATATGAATACCATAAGATTATATGCTAGAGATTATGAAGACTATAACCCACAAAACGTAAGGCAAGGAAGTAAATATAGTCA
TATTCAAGAAGTCCAAGAACGGCTTGATTTCCTCAGATTTTTACTGAAGGATGGTCAACTTTGGCTCTGTGATCGCCAAGCAAAACAAATATGGAATTGCTTAGTAGACAATGCAGTTTACCTTAGTGATCGCGAAGCTTGTTTTGTTTGGTACACCAAGTTAATGGGAGACGAACCAGACTTAGATCCTGATATTAATAAGGAATTTTTTGAAAGTAATGTGCTTCAACTTGATCCTTCTCTGTTAACCG
AAAATGGAATAAAGTGCTTTGAAAGATTTTTCAAAGCTGTTAATTGTCAAGAAGGGAAACTGGAGGTAAAAAGAAGAGTCTACATGATGGACAATTTGGACTTAATAGGATTAGACTACCTTTGGAAAGTTGTGATACAGAGTAATGACAATATTTCGAGCAGAGCAATAGATCTCCTTAAAGAGATATACACAAATCTTGGTCCCAGATTACATGCTAATAAGGTAGCTATTCATGAAGACTTTATTCAG
TCTTGCTTTGATCGCTTGAAAGCTTCATATGACATGTTGTGTGTTTTGGATAGCAATGAAGACATTATTAGTTGTGCAAGACAGGAAGCTATCCACATGGTCCGAGTATTAACAGTTTTAAGGGAGTATATTAGTGAATGTGACAGTGACTATCATGGGGAAAGAAGGATCCTACCCATGTCAAGAGCATTTCGTGGGAAACACTTGTCGCTTACAGTTCGCTTCACAAACCAGGGTACACAAGTTGATGA
TTTAGAAATAATGTCTCACACAAATGATACCATTGGTTCTGTACGACGCTGCATTCTCAATCGTATTAATGCCAATGTAGCCCACACAAAAATCGAACTATTTGTAGGTGGTGAATTGATAGATTCTAAAGATGACAGAAAGCTTGTCAAACAATTAAATTTGAAAGATAAATCATTAATTACTGCCAAATTTATACAAATAAATTCTCACGTGCCTTCAAGTATTGATAGCTCATCTGATTCTTTAGCTG
GATCTCCTGGAATCCACTGTCACAAGTACACTGATGTTCCTAATCCAGAAATGGAACATTGTTTGCCAGGCGTGATAATGTCACTGCAGCCCAGATATATATCTTTCCTTTGGCAAGTTGCAGACTTAGGTAGCACGTTGATTATGCCAACTCTTAGAGATGGAGCAAGAGTACTTATGAAACTTATGCCACCAGATCGTGCAACCATAGAAAAATTAAGAGCTGTATGTTTAGACCATTCAAATCTTGGA
GCAAGTCAACTTGGTCAATCTCTTGACTCACTTTTCTTTGGTTCTTCTGCCTCCCAAGTTCTGTACTTTACAGAGGTAGTTCATGCCTTGTTAATGCCTGCTGGTGCATCTCTGGTTGACGTTTCCTCTGATTTTCAATTTCATTTCTTGAAAAGCGGTGGCTTAACCCTTGTACTTAGTATGCTGATAGAAAATAACTTCTTGCCAGATACAGATACTGAAACTCGTAGAGATGCTTATTTCCACGTGCT
TAAAATAGCCAAACTGTTGTTAACTACCATTGGCTATGGCCATGTCCAGGCTGTAGCACAAGCTTGCCAGTCAGTTGCAGATGGTACAGATCCCATAACACCGATTAACCAGGTTACTCATGATCAAGCTGTGGTGCTACAAAATGCCCTTCAGAGCATTCCTAATCCTTCATCTGAGTTCATGCTTCGAAACGTTTCAGTTCATCTTGCTCAACGAGTGTCTGGTGTGGCCTCAAGATATATACCTGACA
TTTCTGTTATTAGATCTATACAGAAAATTGTCTGGGCATCAGGATGTGGATCATTAGAACTAGTATTTAGTCCAAATGAAGTTATTGCAAAATCATATGAGATGACCACCAGTATACGAAGTAATCCAGAGGTAGAAGATGAGCAGGTTTGCTGTGAAGCCCTGGAAGTGATGACATTATGTTTTGCTTTAATTCCAACGGCTTTAGATTCTCTCAGTAAAGAAAAGACCTGGCAATCATTTGTCATTCAC
TTACTATTGTACTGTCCTAGCAAAACTATACGGTATTTGGCACAGGAGCAGTTCTTTTTAATGTGCACCAGATGTTGCATGGGACATAGACCTCTGCTGTTCTTTATTACTCTGCTCTTCACGATTTTGGGGAGCACTGCAACAAAGAGTGGTAAACATTTGGATGACTACTTCACACTTTTAAGGCGTCTTCTGACTTATGCTTACAACAACAGTATTCTTGTCCCGAATGCTGATGTTCTTCTCAATGA
TGAAATTGATTGGCTCAAAAGGGTTAGGGATTATGTTAAATCCGCAGGTGAAACAGGTGTTGAAGATCCAATCTTGGAAGGCCATCTTGGAATAACAAAAGACTTATTGGCATTTCAAAGTCCAGAGAAAAAGTATCATATTGGTTGTGAAAAAGGAGGTGCTAATCTTGTTAAAGAACTAATTGATGATTTCATCTTTCCTGCATCCAAAGCTTACCTGCAATATAAGAGAAGTGGGGAACTGCCAACTA
AGCAAGCTATTCCAGTCTGTGGTTCACCAGCTACAGTTAATGCTGGTTTTGAACTACTTGTAGCCTTGGCTTTTGGCTGTGTAAGGAATCTTAAACAAATAGTAAACTGTTTGAATGAAATGTATTATGTAAGCACAGCAGTAACAACTTGTGAAACACTTACTGAGTGGGAATATCTACCACCTATTGGACCCCGGCCACCAAAAGGATTTGTGGGACTCAAAAATGCTGGTGCTACTTGTTATATGAAC
TCTGTGATTCAGCAGTTATACATGATTCCTCCTATCAGGAATAGTATTCTTGCAGTTGAAAGCATAGATAGTAACATAGAATATATATTCATGGATGAAAAGCAGGAATGTGAGAGTATTGTTGATCCCAGAGATGATGTATTTGGATATCCTCATCAATATGAAGACAGACCAACATTAAGTAAGGTAGAAGATAGAAAAGAGTACAACATTGGTGTCTTAAAACATCTTCAGATAATCTTTGGACATTT
AGCTGCTTCTCAACTACAATATTATGTACCCAGAGGATTTTGGCAACAATTCAGGCTTTGGGGTGAACCTGTTAATCTCCGTGAGCAACATGATGCATTAGAGTTTTTTAATTCTTTGGTGGATAGTTTAGATGAGGCTTTTAAAGCTTTAGGACATCCAACCATGCTAAGTAATGTCCTTGGAGGATCCTTTGCTGACCAGAAGATTTGTCAAGGATGCCCACATAAGTATGAATGTGAAGAATCTTTTA
CGACTCTGAATGTAGACATTAGAAACCACCAAAATCTTCTTGATTCTTTGGAACAGTATATCAAAGGAGATTTATTGGAAGGGGCAAATGCATATCATTGTGAAAAATGTGACAAGAAGGTTGATACAGTAAAGCGCTTACTGATTAAAAAACTACCTACCGTTCTTGCTATTCAACTGAAACGATTTGACTATGATTGGGAAAGAGAATGTGCAATCAAATTCAATGATTACTTTGAATTTCCAAGAGAA
CTGGATATGGAACCCTACACAGTAGCAGGTGTCACCAAGTTGGAAGATGACAGCGTGAATCCACAGACTCATTTGATCAAGCAGAGTGAGCAGTCTCAAAGTGAGGTAGCAGAAAGCACAAGATATAGACTTGTTGGTATCCTTGTTCACAGTGGTCAAGCAAATGGTGGACATTACTATTCTTACATCATTCAAAGGAATGGTAAAGACAGTGGGAGAGGTCAGTGGTACAAATTTGATGATGGAGATGT
AACAGAATGTAAGATGGAAGATAATGAAGAAATGAAAAATCAGTGCTTTGGTGGAGAGTACATGGGGGAAGTATTTGATCATATGATGAAACGCATGTCATACAGGCGTCAGAAAAGGTGGTGGAATGCTTATATTCTTTTTTATGAACGGATAGATATAACTGATGAAGATGAGATGATAACATATCTATCAGAGCTTGCAGTCACAAGAACCCATCAGAGTATGTCGCCAGCCATTGAGAGAAGTGTTT
GGAAACAGAATGTACAATTCCTGCATAACCAAATGCAGTATAGCTTAGAATATTTTCAATTTATTAAAAAACTACTTACATGTAATGCTGTGTACTTAAAACCTGTTCCAGGACAAGATCACTTACTACCTGAAGCTGAAGATATTACAATGATCAGCACTCAGCTTGCTGCTAGATTCCTCTTTACAACTGGATTTCATACTAAGAAAGTAGTTCGTGGCCCTGCTAATGACTGGTGCGATGTACTGTGT
ATTCTCCTCCGTCACAGCAAGAATGTAAGATTTTGGTTTGCTCACAATGTCCTTTTTAATGTATCAAAGCGTTTTTCTGAGTACCTTCTGGAATGTCCAAGTGCAGAAGTGAGAGGTACTTTTGCAAAGCTTATCGTATTTATTGCACATTTTTCTTTGCAAGATGGATCTTCTCCTTCACCTTTTGCAACTCCAATATCTAGTAGTCAGGTAATTGTCAGCTTTCTATAGTAGCTAAATAACTTAAAATA
AAATTCTGTTTCTTACATTAAAATAATGAAATTAATGTGTTGTGTTCTAAAATATTTATTATGCACATATTCAACTAAATGAACATTGTAATGCTTATAGGGTTTTTTTGTTTTTACTTGTGGCTTTTTTTTAATTAGTCTTTGTTATTGAAAAATTTCATTGGGCACTTGGAGAAGGAAATTTCTGCTCAGTTTAATTTTGTAATCAGAATCTTTTTTGTTGTGTACCTACCCTTTTTGGTGGATTTAGT
AAAGACAGGATTACATTACATAGCTCAGACTGATCTAGAACTTATGTAGAATCAAACCCAGCTTTTTTACTTTAACATGCTGTCAGATATGGTGGTGCATGATGTTTACTCCTAGTATCCATGAGCCAGAGACAGGTAAATCTCTGCTAGTTCACTGCCAGATAACTATATTTGTCCTCTATAACAAATTCCAGCACAGATAGATCTACATAGACCCTGTTTCAGAAAAATCTTAATGAATTATCTTAGAA
TTTCTTTTGCTATTTAGAGACAACAGGACTATGGTAAGTCTTAAAGAGAAACAGCATTTAATTGGATGGCTTGTTTACAGGTCATAAATTTAGTTTGTGTGGCAGGATGCAGGGAGATTCAGTGCTATAATAAGAGCTGATAGTTCTTCCATCTTGACTTACAGGAATAGGTCTGAGACACTAGGCTGTATCTTTAGCATATATGACCTTTAGTCCCACCTCTAAAGTGGCACAGTCTTCCCAACAAGGCT
TAATAATGCCACTGCCTTTGGAGGCCTTTTTCTTTAAAACCACCATGCATATACATTTTTGTTCTTGTAATTTTAACAGTATAAAGCATATAGTCTTCATGGTGCTCTTCATTTCCTCTTTGATAAAATTGAAGTTTTGGCCAGATGTAGGAATATAACCATTTCTATAAAAATAAAGTACATTGATTCCATATGTAGCTGCCAATAAAATAACCATTTTTTTCAGATACGTGATAATTTGAGCTTGAGTG
ATCATTTACTAAAAGCAGTATTAAATCTCTTGAAAAAGGAAGTTTCTGAACATGGCCGACATTTACAACAGTATTTCAATTTATTTGTAATGTATGCCAGTTTAGGTTTGGCAGAAAAGACCCAGCTTCTAAAACTAAATGTACCTGCTACTTTTATGCTTGTGTCTTTGGATGAAGGGCCAGGTCCCCCAATTAAATACCAGTATGCTGAATTAGGCAAGTTATATTTGGTAGTATCTCAGCTGATCCGA
TGTTGCAGTGTCTCGTCTAGAATGCAATCCTCAACCAGTGGTAATCCCCCTCTTCCAAATCCTTTTGGTGACCCAAATTTATCCCAGCCTATAATGCCAATTCAGCAGAATGTAGTTGACATTTTATTTGTAAGAACCAATTATGTGAAAAAAATTATTGAAGAGAACAGCAACTCAGAAGAAACTGTCAGATTACTTTGCTTCTGCTGCTGGGAGAACCCCCAGTTCTCATCTTCTGTTCTCAGCGAACT
GCTTTGGCAGGTTGCCTATTCATATACAAATGAACTTCATCCACATTTGGATCTACTTTTGCAAATTATTCTGATTGAGGACTCCTGGCAAACTCACAGAATTCTTAATGCTCTTAAAGGAATTCCAAATGATCAAGAAGGGCTGTTTGATACAATTCAGCGCTGTAAGCATCAATATCAAAAAAGAGCATATCAATGTATAAAATGCATGTTAACTCTCTTTAACAGTTGTCCTGTGGCCTACCAGATCT
TACAGGATAATGGAGACCTTAAAAATAAATGGACTTGGGCAGTAGAATGGCTTGGAGATGAACTTGAAAGAAGATCATATTCTGTCAATCCTCACTACACTTACAGCAATTGGTCTTCTCCAGTAGAAAGCAATGAAACATCAAATGGTTCTGTTTTAGAGAGATCTCATAGTGCAAGGATGACACTTGCAAGAGCCTGTGACCTATTTCCAGAAGAGACTTATGATGCTCCTGAACAACCATATTTACAT
CCAGCAGCATGTCACTTGAATAACCGTCCGAAAAAGGATGAACTAGAAGAAGCTTATGAAAGCAATGAAGAAATGTCTTCATCTCTAACAAGGGATCAGTGGCATATTGATTAATTGACTGGTGTGTTTTGTCAATGCATTCTGGCCTTACATTCAAATCTTTTTCTATGCCTTGTATGTATGTAAAACTATAAAGAATGATTCAAACCAAACATGGAGTGGAAAGTATTTGTTGTGTGATTTACTGTGAG
TATATAAGCCATGTACAGTGACATACACATAGTGTTTTATGATGAATGCCCAGTACTAGTATTCAAAATGTGAAGGTGTATAAAATCTTTGCTTGACATTATTTCACATTCTCAAAACAGTGACAGTAAATATGCATCTTTTTGCTGTACTAGGATGTATAGAAGCATAATATTTGTTTTTTTTATTATTTTGGTAGAATTTATTAGATTAATCTTTAATTACTATTAGATTTGTCTTCATTTACTTTCTT
CATTAGTATTATAATTAAGTGGCTATCATAGAATCCATAGCATTTGAAGTGTCATTTTCTAAGGTAGCCTACTTACGTTCTTTTCATCCTTAGTCTTGCTTATAAGTACCATCTTACTTTGTCTGGTCTTCAAAACTGTTTTTGTTAAGTAGAGGAAAATGCTTGTTTAACGCAGGAACTACTTAATTAAAATTATTCTGAGTTACCATTCATACTCTAGGGTCTCAAACATACTATATTTTAAATTGGTA
ACTTTGTAAAGTGTATAGTTATTTTGAAAGCTTTACTGAAACCCACAAACAGTTCACCTTATTGAGTTTTTGCTGTCTTTTTATAGAAATTATTTTTGCTGGATTCATAGAGAGGATTTATGAAAAATTTGTTCTTTGCTTTATATTTCTGCTTTGTTTTATTTTTAAAGACTACACATTTGTAAAGATTATTCATTTAATTCTATTCGAATAATACGCTGGCCTGACACTTCACATTTCAGACACATTAA
ACATTTGTATATATATATATAAAGATTTGCCCCACTGGGGGAAAAAACATGACTATTAGTACTTTTTAAATGCCCCTATTTAAAGAGAATATTGTTAAATATTAATTTTTTGTTTGGTTTGGTTTTTGTGACAGGGTTTCTACATGTAGCCCTGACTATCCTGAAACTCACTCTGTAGGCCATGCTGGCTTCCAAGTCAAAGATATATCTTCTTGCCTCTGCCTTCCATGTGATGGGATTAAAAGCTAACA
CCACCACTGCCCAGCCTGAATTCTTATTTTTAGTAAGAGTTCTGTTTTAAAAAACTGCCATGTACACTCAATTATTTAATAGGCAATTACACAGTTAATACTTTGAATAACCATAGTATTTAAGAGTGTCCCTGTGACCTGTAACATGATGTGTTCATTTGATTCATTGTTTGAACCATTTTTAAAGAATGAGATATAAAGTCTTTTCCTTAGTCTGAAAAACTGCAAATTAGTAAAACAATTTCTGAAGA
TAATTGAAATAGTACTCAGTTCTGAATATGAAAAACCCCATACTCATAACTTTAAAATGATTTAAAAAGTTATAAATATTTTCATAATATTACATCTTTTTGCTCATGGTCATATACACTTTTCTATTTTCTGTAACACAATAATTCTTTCTAACAGTACAAAATGAAATAAATCTACATTAATCTTTTCTGTATTTCTGTGGTACTCCCATGAGATTAAAGGTATGTGTCAACTCCACCTGATAAAGATG
CTGGGTTTTTTTTTTTGTTTTGTTTGAGACAGGTTTTCTCTGTATATAGTTTTGGAACTCAC
>Hamster_Y_transcript_UTY
GATTCACTCAGACACTATTACAACTTTACATAGATGCTATCTAAGTTTGATTCTAAGAAATTCGGGTAGGTTCTACAACAATGCCTGCTTCCGGATTCTTGTGATCACCACCCGCGTCGTTATGTAAGCCAGTAGTGTCAGCAGGTTTCACCTTTGCCTCTGAGTTCGTCGTGGCTATAGAGCTGCGGCGATAAAGTTGGCGTGGTAGTTTAAAGCATCGATTGAAACCATCATTTCAAGACCCAGAAGCG
TGGTGTATGTGCGCGGACGTGGAATCTGGACACTTTTTGCGTTTTCATGAAATCATACGGATTGCCCCTCGCTACTGCTGCTGTCTTGGGTGATGAGGAAAAGAAAATGGCGGCGGAAAAGGCGACTATCGTCGGCGAAGAGGGGTCCTTTAGTCTCACAGTCGAAGAGAAGAAGGCGCTCTGGGGTTTGGATAGCAGCTTTTTCGGGTTCTTAAGCCGAAGCGAAGATGGCGCCAGGACGAAAACGCTAT
TAAACAAGGCTGTTCACTGCTACGAATCTTTAATAGTAAAAGCTGAAGGAAAAGTGGAATCTGATTTCTTTTGTCAACTGGGTCACTTCAATCTGTTACTAGAAGATTATTCAAAAGCATTGTCATCTTACCAGAGATATTACAGTTTACAGACTGACTACTGGAAGAATGCTGCTTTTCTATATGGTCTTGGTTTGGTCTACTTCTACTACAATGCATTTCAATGGGCAATTAGAGCATTTCAAGATGTC
CTTTATGTTGACCCCAGTTTTTGTAGAGCCAAGGAAATTCATTTACGACTTGGTTTTATGTTCAAAGTAAACACAGACTATGAGTCTAGTTTAAAGCATTTTCAGCTAGCTTTGATTGACTGTAATACCTGTACTTTATCCAGTGTTGAAATTCAGTTTCATATTGCTCACTTATATGAAACCCAGAGGAAATACCATTTTGCAAAAGAAGCCTATGAACAACTTTTACAAATTGAAAGCCTTCCTTCGCA
AGTAAAAGCAACTGTATTGCAACAGTTAGGTTGGATGCATCATAATATGGATCTAGTAGGAGACAAGGTCAACAAGGAAAGATATGCTATTCAGTATCTTCAAAAGTCATTGGAGGAAGACCCTAATTCAGGTCAATCTTGGTATTTCCTTGGAAGGTGTTATTCAAGTATTGGGAAAGTTCAGGATGCCTTTGTATCTTACAGGCAATCCATTGATAAATCAGAAGCAAGTGCAGACACATGGTGTTCAA
TAGGTGTGCTTTATCAACAGCAAAATCAGCCTATGGATGCCTTGCAGGCTTATATATGTGCTGTACAATTGGATCATGGACATGCAGCAGCCTGGATGGACTTAGGTATTCTTTATGAATCCTGCAACCAACCTCAGGATGCCATTAAATGCTACTTAAATGCAACTAGAAGCAAAAGCTGTAGCAATACCTCTGCACTTAAATCAAGAATTACGTTTTTACAGGCTCAGTTGTGTAACCTTCCACATGGT
AGTCTACAGAATAAAACTAAATTACTTCCTAGTATTGAGGAGGCATGGGCATGGAGCCTACCAATCCCCGCAGAGCTTACCTCCAGGCAGGGTGCCATGAACACAGCACAGCAGAATGTTTCTAATAGCTGCAATAGTGGACAGACTGCTTCACATCATCCAGTACAGCAACAAGTTTATACACAGTGCTTCAGAGCACAGAAATTACAGGGTCTTGATAAAGATCAGAGTTTACAATTGTCAGTACCGAA
TGATGACCTCTCTTCATATCTTACTGGGTCCACAAGATATCTCCAAGTAGCTAGCACTGGTATTGAGAATCCGAATGGAAATCATACTTTGCCTCAAAACCATTTCTCCTTTCGTATTTCTACCTCAGAAGAACAAAAGGTCACTAATTGTACCAAAGACAGCAAGCATTCAAGAAACAGATCCTTGAGTTCTAAAACAAGTAGGCAAGACACATCTAATATCTGTATTAACATAAAGGGACATTCTAATC
ATGTTCATCAGATCACATCAGTTGCTATCTCTAGCCCTGATAATAAAGATTCTGTGTCAGCAAATTTAATAATTGTAGACAATCCACAGCCCTCTGCCTTGGTTGGAGAAGCTGTTGACAGTGTGGGTAGTGGAACTTGTAACAAAGTCAATAATGTTCATCCAGCTATTCACAAACAGCCTGATAATCTTGTTGCTTCTTCACCCACTTCAGCCAATTCCACAGATTCACTTTCTCCAAAATTAACTGAC
CAGATACGTACACATATTACTAGTTTTATCCCTCCCCACAGTGGGTTACATACAATTAATAGAGAAAGGGAAGAAAATTCAGAGAGTTATGTCAATGTTGTTAATCTTGGCCTCATACCTAGACCTCAAATCATACCATCAATACCTGTGTCTATATACTCCACTTCAACAGAAGTTCTGAAAGCATGCAGGAATCTAGGTAAAAATGGTTTGTCTAATAGTCATATTCTGTTGGATATTTGCCCACCTCC
AAGACCACCAAATTCACCATATCCTCCCTTACCAAAGGAGAAGTTGAATCCACCCACTCCTAGTATTTATCTGGAAAATAAGCGTGATGCCTTTTTCCCTCCGTTACATCGATTTTGCATCAACCCCAAAAATCCTGTCACAGTAATACGAGGCCTTGCTGGAGCTCTTAAGTTAGATCTTGGACTGTTCTCTACCAAAACTTTGGTAGAAACTAACAATGAGCATATGGTAGAAGTGAGGACACAATTGT
TGCAGCCAGCAGATGAAAACTGGGATCCCTCTGGAACAAAGAAAATCTGGCGGTATGAAAATAAAAGATCTCATACTACAATTGCTAAATATGCACAGTACCAGGCCTGCTCTTTCCAAGAATCATTAAGAGAAGAAAATGAGAGACGAATGCAAGTTAAAGACTATTCAGACAGCGAATCAACATCTTCAGATAATTCTGGAAGGAGATGGAAAGGACCTTTTAAAACCATAAAGTGTGGGACTAACATT
GATCTGTCTGATAACAAAAAGTGGAAGTTGCAATTACATGAGCTGACTAAACTTCCTGCTTTTGTACGTGTTGTATCAGCAGGAAATCTTCTAAGTCACGTTGGCCATACCATTGTGGGGATGAATACAGTTCAACTATGTATGAAAGTTCCAGGGAGTAGAATACCAGGTCACCAAGAAAATAACAACTTCTGTTCTGTTAACATTAATATTGGTCCAGGTGATTGTGAATGGTTTGTTGTTCCTGAAGA
TTACTGGGGTGTTCTGAATGACTTCTGTGAAAAAAATAACTTGAATTTCCTGATGAGCTCTTGGTGGCCAAATCTTGAAGATCTTTATGAAGCAAATGTTCCTGTATATAGATTTATTCAGCGACCAGGAGATCTGGTCTGGATAAATGCAGGCACTGTCCATTGGGTTCAGGCTATTGGGTGGTGTAACAACATTGCCTGGAATGTTGGTCCACTTACAGCCTTTCAGTATAAATTGGCAGTTGAACGGT
ATGAATGGAACAAATTGCATAGTGTCAAGTCAGTAGTACCCATGGTTCATCTTTCATGGAATATGGCAAGAAATATCAAAGTCTCAGATCCAAAGCTTTTTGAAATGATTAAATATTGTCTCCTGAAAATTCTAAAGCAATGTCAGACTTTGAGAGAAGCTCTTGTTGCAGCAGGGAAAGAGGTTCTATATCATGGGAGGATACATGGCGAACCAGCCCCTTACTGTAGTATCTGTGAGGTGGAAGTATTT
AATTTGCTTTTTGTCACTAATGAAAGCAATTCTCAAAAGACATATATAGTACATTGTCAGAACTGTGCACGAAAAACAAGTGGAAATTTGGAAAATTTTGTGGTGCTAGAACAGTACAAAATGGAGG
>Hamster_Y_transcript_TMSB4Yps
CGGGTCAGTAGTTCGGATTCTTTGTTGTGTTAGGGGCTGCACAGTCATTGAAACTTGATCCAAACTCTTTGCATCTGACAAAGTGAAACAGCTAAAAGAAGGAAAATAAGAAGGAAATGCTGGTGGAATGTACAGTGCAGATTGGCGGCGCTCGCCTCATTACGATGCGCCAGCTTGCTGCACCTGTTTATTTGTTTCTTTTGATGGCAGAGGTTTTTTCTCTTGCGTTTCTGTCT
>Hamster_Y_transcript_ZFY
AAAACCCATTTTTTGAAGGAATAGTTTTTCAGGATGCTTTGCATACCTTTGAACATCCTCCTCCTCCTATGGCATGCATGGCAGGAGCTGATACAATACACATGGACGGTGATCAGATTATTTTGGAATTACAAGAAACTGTTTTTTTATCTAATTCAGATGTAGCTGTCCATAATTTTGTTCCTGATGATCCAGACTCCGTTATAATCCAAGATGTTATTGAAAATGTTATTATTGGAGATGTTCATTGT
TCACATATCTTAGAGGAAACAGATATATATGATAATGTCATCATCCCTGAGCAAGTGCTTGATTTAGGTATAACTGAAGAAGTATCTTTAGCACAGTCCCCAATTCCAGACCTGTTAGCTTCTAGTATTACATCAGCCTCATTGACTATGCCTGAACATGTGTTTATGAGTGAAGCTATACATGTGTCTGACCTGGAGCATATTGAGCACGTCGTTCATGATAGCATAGTAGAAGCAGAAGTCATCACTGA
TCCTCTGACAGCTGACATTTCAGAAATATTAGTAGAAGATTGTGCTTCTGAAGCAGTCTTAGATTCCAGTGGAATGCCTTTGGAACAGCAAGATGATGACAAAATCAACTCTGAGGACTGTCTCATGATTTCTTTGAATGATGCTGGCAAAACAGATCATGAAGGTCCCACTGAGGTTAACATTCATGTAGAGCCGGGAACTGATCCTTACAGAACGGATGGCACATGTCCTGAACTTACCAAGGTGTACA
TTTTTAAAGCTGACCCCGGAGAGGATGACCTAGGACAAACTGTAGATGTTGTAGAGTGTGAGACTAACAAAGGTGATGGAGCTGAACTATTTGATCAGAACAGCAGTAGTCATGTTCCCAGAGAGAAGATGGTTTACATGACTGTCAGTGATTCTCAGCAGGAAGATCAAAATTGTAATGTTGCTGAAATAACAAATGAGGTTTATATGGAAGTGATTGTAGGAGATGAAGATGCTGGCACAGCAACAGCT
AATTTTCATGAACAAAAGATGGAAGACAGTGAAGTGAAGACAGCTTTCATGCCAATTGCATGCACAGCAGCCTGTGGTTATCATTCTGATGAAATTGAAAACTGGAATGTCACTGCAAGTGCTGTCTCTCACATAGATGAGTCTGGTGACCTTGAGAGACTGTCCAAACGAAAACCAAAGAAGAAAAGAAGACACAAATCCAGGCACTATCCAACTGCAATAATTGTTGGTCCTGATGGACAACCTTTAAC
AGTTTACTCTTGCGTGTTTTGTGGAAAGAAATTTAAGTCTAAAAGTTTCTTGAAAAGCCACTTGAAAAACCATCCTGAACACCTGGCCAATAAAAAATACCACTGCGCTGACTGTGATTACAGTACCAACAAGAAGATAAGCTTACATAATCACTTGAAGAGCCACAAGAGGACCAGTAAGGCTGGAAAGGACACAGAGTGTGATGAGTGTGGGAGCCATTTCTCTCATGATGGGGCTTTGTGTATCCACA
AAACAATGCATGGAGAAAAAGAAGCCAGCAAAACATACAAGTGTAAGTTCTGTGACTATGAAACAGATGAACAACTGATGTTGAATCGCCACCTTTTGGCAGTTCACAGGAAGAAATTTCCTCACATTTGTGCAGAGTGTGGTAAGGGCTTCCGTCACCCATCAGAGCTTAGAAAGCACATGCGAGTTCATACTGGAGAGAAGCCCTATGCATGCCAGTATTGCGAGTACAAGTCTGCCGACTCTTCTAAC
TTGAAAACGCATATAAAAAGTAAGCATAGTAAGGAGATACCACTGAAGTGTGACATCTGTGTGCTGACTTTCTCAGACAGTAAAGAGGCTCATCAGCATGCTCTTATGCACCAAAAAAGCAAAACACACCAGTGTTTGCATTGTAGCCATAAGAGTTCAAATTCTTGTGATTTGAAGCGACATATAATTTCAGTTCACACAAAGGACTATCCTTATAAGTGTGGGAATTGCAGCAAAGGGTTTCATAGACC
TTCAGAACTGAAGAAGCATGCAACTACCCACAAAAGTAAAAACATGCACCAGTGTAGACACTGTGACTTTAACAGTCCAGATCCATTTATGCTCAGTCGCCATATTCTCTCAGTTCACACAATGAATGTTCCATTCAAGTGTAAGAGATGTAAAAGGGAATTTCAACAACAGTGTGAGCTTCAGAATCATATGCAGACACACAGTGGCAGGAAAGTGTATCAGTGTGAGTACTGTGAATACAGCACTACAG
ATGCCTCAGGTTTCAAGAGGCATGTTATCTCCATCCATACAAAAGACTATCCTCACTGCTGTGAGCACTGTAAGAAAGGATTCCGGAGACCCTCGGAAAAGAATCAGCATATAATGCGACATCATAAAGACGTTGACCTGCCGTAAGAATATAGCCTACTCTCTAGAGATGTTGACTTTGAAGCAGGAAATTCATTTTAAAAGTAGTAATCCTTGTTCACACCCATAAATGTGAATTTGTTAAGCTAAAAC
AAGTACTATATTGCTTATGTTTGACTTTTCATTTCATTCAGTAGGGTATCCTATATCCTATAAACTTTATATCTAAGTGAGAGAAACAAATTACCTTTAGCAATAGAATCCTTGATGCTATGCTGAATTATTTTTTTTGTCTCAGAAGCATTAGTGCCATACCTTACTCATCTTGATGGTATTTTCCTGAGAAAAAAACGTAGTATTGTGAACTTGAAAAGTAACTTTGATGCAAATATTCATTAGATATA
TTACCAGCATAAATGAGACATTCTTCTGATTATCAAAATATGGAAATTATTTCCTTGCCTTAATCTTTGCAGATTTTTCACAGGACAACTTCTATTTGAGTCTCTACCACTACTGATTATAGGATGTTGATTTGATTTGGACTTAGTCTTCATTTTTTCTTAGTAGTCATTTTGATTTTGTCTGTAGTATTTAACTTTTTGTCTTTTCTCTTGGTAGCATTTTAGAAAATCTTAATGAAATTTTTGGGTGT
GTCTTCATTTTTAAATGCTTTGTATTTTGTCTTGCAGTTTTATTCCATAAATAAGAACTACAGTAGATTGAATTTGTTGACTTGCACAAGTATTTTGTGACTTTCAGTGCATTTTGCATATTGGTATTGGAATTCAGTTTTATGTGCATCTGTTTCTTCGTGCCAATAACAACTAAATCTGTAGTGAAAATGATTAAATTTGTAGCAACTTGAAAAATATGAGATATAAGGGATTATTTGTGTAGTTGGTA
TTCAGAAACGTTAAATTTCAGGTGGATAATTAGAGGAAAACTAAGGACATTACTAGAAGTAATGTTATTATCCTTAAATATGATACTTGAAAAGCAGAAACTGAAGTGTTTTGCAGATAGAATATTTTAATACAATTTCAGAATTTAACTTCAAATTTTATGGGAAACAGATCCAGGCACAGATCTTTATTTTCCTGTGAACCCTGTCTTGAATGAAAATAAAAACTCATAGGTTGTTAGTACATCATTTT
ACAAATAAAGTCCTGTTACAACAGAGAGATGGCAAATTCAGTCAGCCCTATGTGTGTGTGTGTGTGTGTTTTCTTA
>Hedgehog_Y_transcript_SRY
NTCATGGTGTGGTCTCGAGATCAAAGACGCAAAGTGGCCCTAGAGAATCCACAAATGCAAAACACAGAGATCAGCAAGCTGCTGGGTTACCAGTGGAAACTGCTTACTGAAGCAGAAAAACAGCCTTTCTTCCAGGAGGCACAGAGGTTACAAGCAGTG
>Hedgehog_Y_transcript_RPS4Y
NCCATGGCTCGTGGTCCTAAGAAACACCTGAAGCGCGAGGCCGCTCCAAAGCATTGGATGCTGGATAAGCTGACTGGAGTCTTTGCACCCCGTCCATCCACAGGTCCCCACAAACTGCGGGAGTGTCTTCCGCTCATCATCTTCCTCAGGAACAGGCTCAAATATGCTCTGACTGGGGATGAAGTCAAGAAGATCTGCATGCAGCGATTCATCAAGATTGACGGCAAAGTTCGCACAGATATCACTTACCC
TGCTGGCTTCATGGATGTAATTAGCATTGAGAAGACTGGTGAGCATTTCCGGCTCGTCTACGACACCAAAGGGCGCTTTGCTGTTCACCGAATCACACCGGAAGAAGCCAAGTACAAGCTGTGCAAGGTGAGGAAGATCTTTGTGGGCACCAAAGGGATCCCCCACCTCGTCACCCATGATGCCCGGACTATCCGCTATCCAGATCCCCTCATCAAGGTGAACGACACCATCCAGATTGACCTGGAGACAG
GCAAGATCACAGACTTCATCAAGTTTGACACAGGCAACTTGTGCATGGTGACCGGAGGGGCTAACTTGGGTCGTATTGGGGTGATCACCAACCGGGAGAGACACCCTGGCTCCTTTGATGTGGTCCATGTCAAGGATGCCAATGGCAACAGCTTTGCCACCAGGCTGTCCAACATCTTTGTGATTGGCAAGGGCAACAAGCCTTGGATCTCCCTTCCTCGTGGAAAAGGAATCCGTCTCACCATTGCCGAA
GAGAGAGACAAGAGGCTGGCAGCCAAGCAGAGCAGCGGTTGAGCCCACTGGAATGCTGGTGCCGAGCCCCACC
>Hedgehog_Y_transcript_HSFY
TCTTCCGATCTTGTAGGTCTGCCAAAGCAGCATTTGAGGCTGCAGTGTTCAAAACCATGCAGATGAGAAAAGTAGCTCAAGAAAAATTTATTTGAGATGGCACATATTTCTTCAGAAATTCAAGATAACTCTAAAAATGGATCAACTGGTTCAGAAAACTCAACTAGATCTCCACTGTGTGACCACACATTCGCACGGGACTCAGACTTGAGGTCTATGATTGAAGAAAATGCCTTTCAAGTTTTGTCTGA
AGGATCACTGATAAAAAGACCACGCTATGCATTTTGTGTGTCTGAACAAAATGAAGATAATGATTTTCTTTCTCTGACATTTCCCAGAAAACTTTGGAAAATAGTAGAAAGTGACCAATTTAAATCCATTTGGTGGGATAAGAATGGGACTTCAATAGTCATCAATGAAGAACTTTTTAAGAAAGAGATCTTGGAAAGAAAGGCCCCTTTCAGAATATTTGAAACTGACAGTATGAAAAGTTTAGTTCGAC
AGCTTAACCTGTATGGGTTTAGTAAAGTGCGACAAAATTTTCAAAGGTCTGCTTCATTAGCCGATTTTCTGGCAGAAGAAAAAGAAGGTTCTGTTTTAAACAAGTTGCAGTTCTACCACAATCCAAATTTTAAACGTGGCTGTCCCCAACTTTTAGTAAAAATGAAAAGAAGAGTCGGAATTAAAAATGCTTCTCCAGTATCTGCTTCTTTTGTGCAAGATTTCCACAAGAAGGATATTAGAACAGGTGGT
ATTGTGCACAATAACTCTGGTTTAGTTACTGAAACTATTGGAGGACATTTACCATCAACCTCTATGAATGTAAATATACCTATAGTAAGGAAGACTTCTACCAGTCAGAGAATTGCTAATACTACAGTTCCAATCAGAAATGATTTTTCACCATCAACACCAGTCAGGCCATCAGAACACATTGTAACAGATCAATATGCTATTTTAAATCAGCTGACTACCTTTCATATGCACTCACATAGTAGCTATAC
CCAAGCAAATGGTCACATTGTAAATTTTGTTACAACTACAACCTCTACTTCTCAGTACCATATCATATCTCCTTTACAGAACAGTTATTTTGGACTGATGGTGGATCCTTCTACTTTTCCAACTAGACAACCCAACTTATCAACCAATGAGAGAGCATTTTCTAACATGCATCTTGCAGGAAACCCCTGGATCCCAGTGCCAATAATAACTGAGAGGCCTCCTGCCTCTCTTTCAAGATCAGCACACCAAC
AACCTTCATTATACCAGCACCATCCTAACTACAACTAACCTATCTAAGGACTGTAAAATTATGCATGACAGTATGTATATATATATAAGTATATATATATATAAACACTAACATTGATGGTGCAAATAAATACCCCTGAAAATCTTATTTGAACAATAAACTTACATGTTCACCTTCAT
>Hedgehog_Y_transcript_CUL4BY
NGGATTGAATACATTAAGACAATTGGAAGCACTATTGTAATTAAAACTAAAAAGGATAAAACCATGGTTCAAGAACTGCTGGATTTTAAAGATAAGGTCGACCATATAATTAATATCTTCTTTCTAAAAAATAAAAAATTTATCAATACCATGAAAAAAGCTTTTGAAACATTTATTAACAAAAGACCTAACAAACCTGCTGAACTTATCGCTAAGTATGTAGATTCAAAGCTCCGCGCAGGCAACAAAGA
AGCTACAGAAGAAGAGCTTGAGAAAATGTTGGATAAAATCATGATTATATTTAGATTAATATATGGCAAGGATGTTTTTGAGGCCTTCTATAAGAAAGATTTAGCCAAGCAGCTGTTAGTTAGGAAGAGTGCATCTGTAGAAGCTAAAAAGTCAATGCTNNNNNNNNNNAAGGAGTCCTTCGACACTTTCATCAACAAGAGGCCCAAAAAACCCGCCGAGCTCATCGCCAAGCACGTGGACTCCAAGCTGA
GAGCCGGCAACAAGGAGGCCACGGACGAGGAGCTGGAGAGGATCCTGGACAAGATCATGATCCTCTTCCGGTTCATCCACGGCAAAGACGTCTTTGAGGAGTTTTATAAGAAAGATCTGGCAAAAAGACTCCTGGTAGGGAAAAGTGCCACTGTCGACGCTGAGAAGTCCATGTTGTCCAAGCTCAAGCANNNNNNNNNNGAGTGTGGAGCGGCCTTCACCAGCAAGCTGGAGGGAATGTTCAAGGACATG
GAGCTCTCCAAGGACGTCATGGTCCACTTCAAGCAGTACGTGCAGAACCAGAGCGACCCGGGCAGCATCGACCTGACCGTGAACATCCTCAACATGGGCTACTGGCCCACTTACACACCCATGGAGGTGCACCTGCCGCCCGAGATGGTCAAACTCCAGAAGATCTTAAAGACGTTCTATCTCGGAAAGCACACCGGAC
>Hedgehog_Y_transcript_RBMY
NNAGTGTCAGTTGGGAGACAAGTCCATGGTGATCCTTCAGTCAAAAAGCCTATTTCTTTCCAGAGTGATGACTACATATCAGCTGTGAACTTCAAGTTCAACATTGTCAAAGAGAGGGATCATGAAGTTTTTCGAAATACAAAGGATTATGTTCTGCCACGAAGAAATTATGGCTACTGTGATTATGACGACTCAGCTTCTTGGGATGAACATTCCTCTCGAGTATTTAGTGATCATGATGTCTATGGACA
GGGCCATGATAGAGATTATTCTGAACATCCAACTGGAACTTCTTACAGAGATTCATATGAGAATTATGGTAACTCCAGTGCCACACCACCAGCTCTGACCCATGGCAGAAGCAGATGCTATCATGGTCATAGCAGTCCAAGAGACAGATATGGTGCACGTCAGGAAATTCACTCAAGCAACAGAAATGACATCTGTGCAACTGGTCATGAGCATGAAGGCATGCAGGAACAAGGTTTCCTACCCTGTATAT
ATAGGATCTATTCTCCTCATGAATCAGAAGGTAGTAGCTCAGGTTATGAGGAGCACAGAGGGCATCATGGTGGAAGCAGCTCTGAAAGAAGATGCCAGAGCAGATACTAAAAATTGTACTTTGTTCTGTTCTATAATGTCCTTTGCATAGAAAAATATAAATTGTTTTTGTATGCTACAAAAATTCTACTAAAAAATGGTCATTGACAGGGATGATGGATTGGGAGGCCCTGTGATACATTTATTTTATAT
ACATTATTAATGCTCTATCGATTTTTTTCTCAGCTGAAAAGATGGAGTTATTCAAAGTGAATTTCATGACTGTTAATTTAAAAAGTAGTTGTGTCAATCCATTTCTGCATTGTTAAAAATTTCAAAGTAAAATTTTCCATGAAGTG
>Hedgehog_Y_transcript_UBE1Y1
GTGCCCCTGCCCTCCCAAACCATGGCCACCAGCGGAATGGAATCGCTAGTCCAGAGACAGTGTGCTGGCGGCGGGTAGCTTCTTTTCTTGTAGTGCGTGTGCGCACGCACACATATGCGTTGGAGGAAACGTTGCCTGGGCGGCACCAGGCGACCAGCACAGCGCCTGACATCTCCCCATAGCCCGTATGCTTTACTGCAGGCTGCCAGCAGGTGGAGTAGCGCTGCCCTAAGGGCACCGCAAGGTAGGGT
TCGGTAGGGAAAGCTACGTAAGGACGCACGCAACGGCTGGCAGCGTCCGATACGTGGCTCAAAAGAGTAGGCGTGACGCAGGGAAAACGGACTTCCACCTCCCGCCTAAAGGCCGCCATTTTGGCGCCAGTTGAGGGGCAAGGAAGCGCGGTCCGCAGGAGCTGCGCTGGGGAAGAGAAAAGCGCCAGCGCAAGCCAGCGACTTTGCTAGGCAAATTGAAAAGGCGGCGGCTTTTCAGCTCCCCCGAACTT
TTGTGAAATTCTCGGTGACTCAAGCGGGAGCAGCGGCATTGATAGCCAGCTTGCCATCAAAGCACTGTGTGTCTGGGCGTGAACGCGAGCCAAGTTCCAGCTGTTCCTCTGCCTATGCCATGATGTCTAAAGTACCCTCAGTAGCAACCAATTTCCAAGCAATGCCTCCAAACGGCAACAGCATGGACATTGATGAGGGTCTTTACTCTCGACAGCTGTATGTGCTGGGCCATGAGGCAATGAAGCATCTA
CAGACCACCAACGTGCTGGTGTCGGGCCTCAGGGGGCTAGGTGTGGAGATCGCCAAGAACATCATCCTTGCTGGGGTTAAAGCTGTCACACTTCATGATCAGGGTACTGCCCAGTGGGCTGACCTCTCCTCACAGTTCTACCTGCGGGAAGAGGACATTGGCAAAAACCGGGCTGAAATATCACAGCCCCGCCTTGCTGAGCTCAACAGCTATGTGCCAGTTAGCACCTACACTGGGCCCCTTGTTGATGA
CTTCCTTAGTGGTTTCCAGGTGGTGGTTCTTACAAACACTCCTCTGGAGGACCAGCTGCAGGTGGGTGAGTTCTGTCATAGCCATGGAATCAAGCTTGTGGTGGCAGATACACGGGGACTGTTTGGGCAGCTGTTCTGTGACTTTGGGGAGGAAATGGTCCTCACAGATTCAAATGGGGAGCAGCCTCTCTCTGCTATGGTTTCTATGGTTACCAAGGACAGCCCTGGAATTGTCAGTTGTGTGGATGAGG
CTCGGCATGGATTTGAGAGTGGGGACTTTGTCTCCTTCACAGAAGTCCAGGGCATGAGTGAACTCAATGGCATCAGCCCTGTAGAGATCCAAGTACTGGGTCCCTATACCTTCAGTATCTGTGACACTTCCAGCTTCTCTGACTACATGTGTGGAGGCATTGTCAGTCAGGTCAAAGTACCGAAAAAGATCAGCTTTAAATCCTTACTGACCTCCTTAGTGGAGCCAGAGTTTGTGAAAACTGATTTTTCC
AAGCCTTCACGCCCTGCTCAGCTGCATATTGGCTTCCAGGCCCTGCACCGGTTCTGTACTCAGCACGGCCACCCCCCTCGGCCCCACAACCAGGAGGATGCAACAGAATTGGTGACTCTTGCACAGGCTGTAAGTGCTCAGTCCCTGCCAGTACTGCGGCAGGTCGGCTTGGATGAAGCTCTGATCCGGAAGCTGTCTTATGTGGCTGCTGGAGATCTAGCACCCTTAAATGCCTTCATTGGGGGCCTGGC
TGCCCAAGAGGTGATGAAGGCCTGCTCTGGGAAGTTCATGCCTATAATGCAGTGGCTATACTTTGATGCCCTTGAGTGTCTGCCTGAGGATGGGGAGTCCCTGACAGAGGACAAGTGCCTCCCGTGCCAGAATCGTTATGATGGGCAGGTAGCTGTGTTTGGTTCAGACTTTCAAGAGAAACTGGGCAAGCAGAAGTACTTCTTGGTAGGTGCAGGTGCCATTGGCTGTGAGCTGCTCAAGAACTTTGCCC
TGATTGGGTTAGGCTGTGGGGAAGGTGGGGGAGTGACTGTTACAGACATGGACACCATCGAGAAATCCAACTTGAATCGACAGTTTCTTTTTAGACCCTGGGATGTCACGAAACCGAAGTCTAACACAGCCGCTGCTGCTGTGCGCCAGATAAATCCACATATCCAGGTAGAAAGCCACCAGAACCGTGTGGGGCCTGACACAGAGCCTGTCTATGATGATGACTTCTTCCAAAGCCTGGATGGTGTGGCC
AGTGCCTTGGACAATGTGGAAGCCCGCATGTACATGGACCGCCGCTGTGTATACTATCGTAAGCCGCTACTGGAATCAGGCAAACTTGGCACCAAGGGCAACGTGCAGGTGGTTATTCCCTTCCTCACGGAGTCATACAGCTCCAGCCAGGACCCTCCTGAGAAGCCCATTCCCATGTTCACACTAAAGAATTTCCCCAATGCCATTGAGCACACCCTGAAGTGGGCTCGGGATGAGTTCGAAGGACTCTT
TATGCAGCCTGCAGAAAATGTCAACCAGTATCTCACTGACTCCAGGTTTATGGAGAGGACCATGCAGCTGAAAGACAGCCAAGCCCTAGAAGTGCTGGAGGCTGTGCATCGCAGCTTGGTGCTACAGGAACCAAAGGCCTGGGATGACTGTGTGACCTGGGCTTTCCACCACTGGCACACCCAGTACTCTCACAACATCCAGCAGCTGCTGCACAACTTTCCTCCTGACCAGCTTACCAGCTCAGGAGCCC
CGTTCTGGTCTGGACCCAAGCGCTGTCCACACCCTCTAATCTTTGATGTCAACAATTCCCTGCATCTGGACTACGTGATGGCTGCTGCCAACCTCTTTGCTCAGACCTATGGACTGGTGGGTTCCAGGGACCGAGCTGCTCTGGCCACACTCTTACAGTCTCTGCATATCCCAGAATTCAGCCCCAAGTCTGGTGTCAAGATCCATGTCTCCAACTGGGAGCTACAAGACTCCCATGCCTCTATTGATGAC
TTCCGCCGGCTACTGGAACTCAGGGACATGCTGCCCAGCCCAGAGGAGCTTCCTGGGTTCAAGATGTACCCCATCAAATTTGAGAAGGATGATGACAGCAACTTCCACATGGATTTCATTGTAGCTGCATCCAACCTCCGAGCTGAGAACTATGGCATTGCTCCTGCAGACAGGCATAAGAGTAAACTGATTGCAGGCAAGATCATCCCAGCCATCGCCACAACTACAGCAGCTACAGTGGGCCTTGTGTG
TCTTGAGCTGTACAAAGTGGTTCAGGGACACCGACAGCTTGGCTCCTATAAGAACAGTTTCATCAATTTAGCACTGCCCTTCTTTGCCTTCGCTGAGCCGCTTGCCCCGCCCCGCCACCAGTACTATAGCCAGGAGTGGACCTTGTGGGATCGATTTGAAGTACAGGGGCTGCAGCCCAATGGTGAAGAGATGACACTCAGGCAGTTCCTCAGCTATTTTAAGAAAGAACACAAACTAGAGATCACCATGC
TGTCCCAGGGTGGGTCCATACTCTACTTCTTTTTCATGCCAGCCATTAAACTCAAAGAACTGTTGGATCAGCCGATATCAGACATTGTGAGCCATGTGTCAAAGCGAAAGCTGGGTCACCATGTGCGTGCATTGGTGCTTGTTCTGTGCTGTAAGAGTGAGAGCGGAGAGGCTGTTCAAGTTCCCTATGTACGCTACACCATCCGCTGACCTCTTTGTACAACTTTTACTCCATTCTCAGGTATTCTGCTA
CCAAGTAATTTCCAACAGCTGAGCCCAGCCAGGCTCATGTACAAGTTGTGACCTCTTGAGAACCTCTTCTAAAGTGTTGTTGTTCGCTGATGGTGATTTCAGCTGTGTTTAGAATTAAAGTTCATGAG
>Hedgehog_Y_transcript_TSPY
GTGAGGAGGCGGTGGAAGAAAAGAAGGGGGCGAACAAGGAAAAGAAAGTGGGCGGAGGAGGAGGAAAAGAAAAAGAGGAGTCAAGGCCCAGGGGTCCGAGAATCAATAACTGCATGGATTCGCTGGAGGCCATCGATCAGGAGCTGTCCAACGTAAATGCCCAGGCAGACAGGGCCTTTCTCCAGCTGGAGCGTAAATTTGGTCGCATGAGAAGGCTCCATATGCAGCGCAGAAGTTTCATTATCCAGAAT
ATCCCGGGTTTCTGGGTCACTGCCTTCCGAAACCACCCCCAGCTCTCACCTATGATCAGCGGCCTAGATGAAGACATGATGAGGTACATGATCAATCTGGAAGTGGAGGAGCTGAAACACCCCCGAGCAGGCTGCAAATTCAAGTTCATCTTTCAGAGCAACCCCTACTTCCGAAATGAGGGGCTGGTCAAGGAGTATGAGCGCAGGTCCTCCGGCCGGGTGGTGTCTATTTCCACTCCAGTCCGCTGGCA
CCGGGGCCAAGACCCCCAGGCCCATATCCACAGAAACCGAGAAGGAAACACAATCCCAAGTTTCTTCAACTGGTTCGCGGATCACAGCCTCCTGGAGTTCGACAGAATCGCTGAGATCATCAAATCAGAATTGTGGCCAAACCCGCTGCAGTATTACCTG
>Hedgehog_Y_transcript_EIF2S3Y
NTTCCGATCTCGGGGCTCGAGGTTGGAGTAACGACTAAGCAGCCACATCTTTCTCGTCAGGATCTCGCCACACTGGATGTTACCAAGTTGACTCCACTTTCACAGGAAGTTATTAGCAGACAAGCCACAATTAACATAGGCACCATTGGTCATGTTGCTCATGGAAAATCTACTGTTGTAAAAGCTATTTCTGGAGTTCACACTGTTAGGTTCAAAAATGAACTGGAAAGAAATATTACAATAAAGCTTGG
ATATGCTAATGCCAAGATTTATAAGCTTGATGATGCTAATTGTCTTCGACCAGAGTGCTACAAATCTTGTGGAAGTAGTACACCTGATGAGTTTCCTACAGATATTCCAGGGACCAAAGGAAACTTCAAACTTGTCAGGCATGTTTCCTTTGTTGACTGTCCCGGCCATGATATTTTAATGGCCACTATGCTGAATGGTGCCGCAGTAATGGATGCAGCTCTTCTTCTGATAGCTGGTAATGAATCTTGTC
CTCAGCCTCAGACTTCTGAACACCTGGCTGCAATAGAAATAATGAAATTGAAACACATTTTGATTCTACAAAATAAAATTGATTTGGTAAAAGAAAGTCAGGCTAAAGAACAATATGAACAAATTCTTGCATTTGTACAAGGTACAGTAGCAGAAGGAGCCCCCATTATCCCAATTTCTGCTCAACTAAAATATAATATTGAAGTAGTCTGTGAATATATCGTAAAGAAAATACCAGTACCTCAAAGAGAC
TTTACTTCAGAACCTCGGCTTATTGTTATCAGGTCCTTTGATGTCAACAAACCGGGTTGTGATGTTGATGACCTTAAAGGGGGTGTGGCTGGAGGTAGTATTTTAAAAGGAGTACTAAAGGTAAACTAAATTTAAGATTTTCAGTTGGGTGGCAATGACCCTGGTTCAAGCTCCCATTCCCAACTGCAGGGAAGAGGCTTTACCAGTGATGAAGCAGTGCTGCAGGGGTTTTTCTCCCTGTGTCCCACTCC
CCTCTCTTCTCTTTGATCTATTGGATAAATAGTGATGTATTTTAAATTATGTATTAAAAATAATAAAATGAAGTCCAGCATAACTTTTTTTTAATATTGTATACTTTGCATTTCAAATATTATCTCTATCACTGGGTTTGATAGGTAATTAAAAGTGGACTATTTATTACTCATGTTATTGACCCAAGTATTCTCATTACTTAAATGTGTTTTAGGTGGGCCAGGAGATTGAAGTTCGACCAGGCATTGTT
TCTAAGGATGGTGAAGGAAAACTTATGTGCAAGCCAATTTTTTCCAAAATTGTATCACTTTTTGCAGAGCATAATGATCTTCAATATGCTGCTCCAGGAGGTCTTATTGGAGTTGGGACAAAAATTGACCCCACTTTATGCCGGGCTGACAGAATGGTGGGACAGGTACTTGGTGCTGTTGGAGCCTTACCAGAGATTTTTACAGAACTGGAAATTTCCTATTTCTTACTAAGACGACTTCTTGGTGTACG
CACAGAAGGAGACAGAAAAGCAGCAAAGGTGCAAAAACTGTCTAAGAATGAAGTGCTTATGGTGAACATAGGATCCCTGTCAACAGGAGGAAGAGTTAGTGCAGTCAAAGCTGATTTGGGTAAAATAGTTCTTACTAATCCTGTGTGCACAGAAATAGGAGAAAAAATTGCCCTTAGCCGAAGAGTTGAGAAGCACTGGCGTTTAATTGGCTGGGGTCAAATAAGAAGAGGAGTAACTATCAAGCCAACAG
TAGATGAGGACTGAAGAGCTTCAGTTAAACATTTGCATGAAGTTGGAGTATCTCTTAAATGTCTGTTTTAAAATACTAGGAAGTGCATTTCATATCTTGTTAACTTAGTAAAACCAGTTATATTATTGATTTGTTTAAAACAACTAAACTCTATTAGTATGTTAAAAAGTCATTCTATAATAAATGGAAATTAGCATAATGATAGATTGAATACACATTTTCACAGAATCTGAATAAACTTTTTCTCATTT
TTTTCATGTTTCATCTTTGAAGAATTTTCATATTTGAACAGTTGTACCTACAAAATTTAAAACAAAGTCTACTTGGAAATAAGTTCCCTTTTACCTTATTTTTATGTTATCC
>Hedgehog_Y_transcript_DDX3Y
TCCGATCTAGAGACCGTCCGCCTACTCTACGGACTCCCCTTCGGTTTTTTCCACCGGTTCATACCTTGTAGAGTTCACCTGTCAGTGTCTCTACATTTTTTCCACTTAAGAGTCTACTCAAACTACTTGATCATTATATAAAATGGTCACTAGAGGGTCGTTTGACCTTACACTTCAGTGTTTTTAACTAGTTTCCAGTTTGAGCAAGCTTCTAAAAGGCGGGATAGACCAGTTAAAAAGAGGAAAAAATC
TGTTAGACTTGGGATTTCGAACTATTGGGCAACAGAAGAACACATCGCTAGAGAAAAAAAGAAAACGAAGACGTTGTGGAGGATGGTGAAACAGATAAGGGCTATACTGCCGCTATACTATATCTATTTACTGTTTTAATATTCTGGATAGGAAAAATTAGCGGTGTTTAACACGAATTCGAAAACCCCTCTGAAAAAAGGGATACAAGTTTCCAAATCTTAGATATCGCGAGACTTAGTCTCGCGAGGTT
ATGACTAAACAAACGAGAGTTCCTGAGACTGAAAGAACGTTAGAGATTAACGTTCTAGTTGAGTCACAAAGACGCGAGACTTACGTGTCTACGTAAAGTCGTCGAAGTGGGAACATTTCGACCGTTGTAAAGCGCTGTCCCTCTGTTGGGACAGTCCGGTACTAAGATATTGACATTTTTCTGTAAATTGTAAGATTTCCATTATCATTAGGCATGAGTCATGTCGCAGTAGAAAATGCGCTCGGGCTGGA
CCAGCAGTTTGCTGGTCTAGACCTGAACAGTTCTGATGGACAAAGTGGAGGAGCAAGTACACCAAGTAAAGGGCGCTATATACCGCCTCACTTAAGGAACAAAGAAGCTTCTAAAGGTTTGTAACTAAGGCAACTTTTCTGGTTTGCTTTTTAAATTAAAAAAAAAAATATTTATTCCTTTTTGTTGACCTTGTTATTGATATCATTGTTGTACCAGGTTCAATTCCTAGCACCCCCATAAGCCAGAGCTG
AGCTTCTAGTCTCTTTGTTTATATCTTTCTCTCTAGTTTTATTTCATGAAAAATTAAAAAAAAAAACACACTTGATGCAAACCAACCCTCATAAGTCTTTTCAAATAATTTGATAAAAACAACTCTTCTGGCTATCATCCCACAAAAGACAAGCAGGGCTCTTTTTTTCTTTTTCTCCACATCTAATTTTTTGCCCTTTTATGGAAGGGTTTCATGATAAAGACAGCTCAAGCTGGAGTTGCAGTAAAGAT
AAGGATGCCTACAGTAGTTTTGGATCTCGAGACTCAAGAGGAAAGCCTAGTTACTTCAGTGATCGTGGAAGTGGATCCAGGGGAAGGTTTGATGATCGCGGACGAAGTGACTATGATGGTATTGGCAGTCGTGGTGATAGAACTGGCTTTAGCAAATTTGAACGGAGTGGACACAGTCGTTGGTGTGATAAGTCTGATGATGATGATTGGTCAAAACCACTTCCACCAAGTGAACGCTTAGAGCAGGAACT
CTTCTCTGGAGGAAACACTGGGATTAACTTTGAGAAATATGATGATATACCAGTAGAGGCAACTGGAAATAACTGTCCTCCACATATTGAAAATTTCAGTGATGTTGAGATGGGAGAAATTATTATGGGAAATATTGAGCTTACTCGATATACTCGTCCTACTCCGGTACAGAAACATGCCATTCCTATTATAAAAGAAAAAAGAGACTTGATGGCTTGTGCTCAAACAGGGTCTGGAAAAACAGCAGCAT
TTCTTTTGCCCATCTTAAGTCAGATTTATACAGATGGCCCAGGAGAGGCTTTGAAGGCTGTGAAGGAAAATGGAAGGTATGGACGTCGTAAACAATACCCAATCTCCTTGGTTTTGGCTCCAACAAGAGAACTCGCTGTGCAAATTTATGAAGAAGCTAGAAAATTTGCATATAGGTCTAGAGTTCGTCCTTGTGTAGTTTATGGTGGTGCTGACATTGGTCAGCAGATAAGAGACTTAGAACGTGGATGT
CATCTGTTAGTTGCTACTCCTGGACGGTTAGTGGATATGATGGAAAGAGGGAAGATTGGATTAGATTTTTGCAAATACCTAGTGCTGGATGAAGCTGATAGAATGTTGGACATGGGATTTGAACCTCAGATACGTCGTATAGTAGAACAAGATACAATGCCACCAAAAGGTGTTCGCCACACCATGATGTTTAGTGCTACTTTTCCTAAAGAAATACAGATGCTTGCTCGAGACTTTTTGGATGAATACAT
ATTTTTGGCTGTTGGTAGAGTTGGCTCTACTTCTGAGAACATCACACAGAAAGTAGTGTGGGTAGAAGAAATAGACAAACGATCATTTTTGCTTGACCTTTTAAATGCAACAGGGAAAGATTCATTGACTTTAGTGTTTGTGGAGACCAAAAAAGGTGCCGATTCCCTGGAGGACTTTTTATACCATCAAGGATATGCTTGTACCAGTATCCATGGAGACCGTTCACAGCGAGATCGTGAAGAGGCTCTTC
ATCAGTTTCGCTCTGGAAAAAGCCCAATTCTAGTGGCTACAGCTGTGGCAGCTAGAGGACTTGATATTTCAAATGTGAAGCATGTTATCAATTTTGATTTGCCAAGTGATATTGAAGAATATGTGCATCGAATTGGCCGTACAGGGCGTGTAGGAAACCTTGGCCTTGCCACTTCATTCTTTAATGAGAGAAATATAAATATCACAAAAGATTTGTTGGACCTTCTTGTTGAAGCTAAGCAGGAAGTGCCA
TCTTGGTTAGAAAATATGGCTTATGAACACCACTACAAGAGTGGCAGTCGTGGACGCTCTAAGAGTAGATTCAGTGGAGGATTTGGTGCCAGAGATTATCGGCAGAGCAGTGGTACCAGCAGTTCTAGCTTTAGTAGTAGCCGTTCAGGCAGCAACCGCAGTGGAGGTGGTCACAGCAGCAACAGAGGATTTGGTGGAGGTGGCTATGGAGGCTTCTACAACAGCGATGGATATGGAGGAAATTACAGCTC
CCAAGGGGTTGACTGGTGGGGCAACTGAATCAGCTTTGTATAGCACAATCACTCTCAGAGACAAGTTAATACGGAAACCACATGTAACTTTGCCATACTGTATCTTACAGCTTTAAGAACTTGCAGTACATTACTTGCTATGATTCTTCTGAATATTCAAGGGAGTTCTAATGTCACAAGAAAAGAACAGCCTTATGCAGATGTTAACAACTTAATTGCTATCATTTGGATTAACTCCCATCCTCCTTATT
GTCATCCAAACTGCATTTATAATTTTGTGACTGAGGATCATTTGTTAATGTACTGTGACTTTAAACAACTTACTATTTTGATGTCCTGTTGATTCAGTAATGCTCAAAATGCCAGTTCTTTTGACGATAAATAAATTTCCTGAACTTGAGATTAAATCAAACCTTGGCACATAGCTGTGTTACAATTTAGTAGGAATCAGATTTTTCCATTAAACACAAGGACAAATGCTAGGCATTAATCTGTTTTAAAA
CATTTTGGGGACAAACTTAAAGAATTAGTTTATAATATAGCTAGCAATACGAAGTAAAAAGTTATAACTTGCACACTATTCTGTGTAGGCAGTTAACCCTGTAGGCTTTCAGAAAGCCATTCTCGTCATAACAGTGGTGTGATTAACCACAAGCATTTTTTAAAGTACTCTTCAAAATAAATGCAAGTAGATACGTCAGTTTCTCTTTTTAGTGGTAACGTAGGCAAATGTGGGCATATAGTTACTAGGTA
GTTAAAAGCTTTGATAAAGATTTCGTGTAATTGGGTTTAATTTAAATAAAATTAAAATGATAGAATGGCTAAGCATGTAATGGCACCAGTTGTCTTTATAAGTCTGTTTTAGTCTTTAATGAATGCTGGTGTTGATGTACTTTGGTCAAGAGGTTATCAGCTGGTGGTTTATAAACAGCAGGCTTAATTTTGCTATAAATTTACATAATTTTGGTTAAGTCAGGTGGAATGTTAAAATGACAAGATTGTTG
ACATTTTATGTCTATAAAAAAAAGTGAGATTCTTGAGATCACACAGGTTGAAAATGGTATGACTGCACATTGTATAGTTTCTAGTGCAGTTTTCATTTGCTTTAGTTGTGTAGATCATTGTACATAAAGTCTGTTCATATTAAATTTGGCCAAAGGAATGCCCACTGCATTAAAGGTTAGCAATGCCCACTGTTAAAATGCCTTTGCCATTCTGTAGTCTGTGCTAATTTTGTGACCAGAATGTAGTCATC
TTTGAAACAAAATGATGACAGATATTTCTTAATGTGCAATAGATTTTCTTTTTTTCAGTTGTATTGTGCCTTGTTCTAAAACTCTAAAGTTGGTGCACATGACAGTATTGGTCATTTGGTAATGGTGCTATTTCATAGGTTTAGAGTATTATACATGTTATCCATAACTTTTTATAAAGTACTTATTTTTTTGGAAATGCTGAGAATTTTATATACACACACATATTTTGTGTGCATGTTCTGAAATTTCC
AGTCTTATTTTCTGTGTAATTTGTTAAGGTCTAGATTCTAAAACTTTCTTTGGACCCATGATAGTTGAGAAGAAAATTATTTGTACACATAATAGAGTTTAGATAGTTTTTACTACTTGTGTAATATTTATTGAACATTTTGACAGATAATTTATTTTTGTAAACATAAAAGTGACTCTTTGAATATTTAAAGAAATCTGACCAAAAGACAGTACAAAAACATTGGCATTTGAATGTTGAATGTAACTGTG
AAATATATGTCGGGATAGTGTGAGCATTTAATGTTAAATTCTGTTTGATGAGTCAAATTAAGCTGTTTGAATTAGTAAATATAGATGCAACATTCTGACAAAATTTAAGACAAAACCAACAACTGAAAATTTAGACATGCCAAATTTGTCTTAAAATATTAATGAAACACTTCTAAAGACTGACAGGAAGTGTCTACATTCTCAAAGACTCGAGTTTTGTTTAGTTTAATAGATTTTGTTTTGATTTGGTT
TTCAGTGACTGGCATAATTGCAATCTTTAAACGTGGTGATCTTTATTTCAATTATTAGTGACTTTCACATTCTTTTCCCAACTAGCAGCATTTTTAGTAGATGTGAATGGATTAAAAATTGCTGAATGAATACAATTGAACCTGAGGCATTTAGTAATTGTTTATTGTATTAGTTTAGATGCTAGCACTACATGTGCTAAACTTATCCTGGTTTTACTAAAATAAAAAATTAATTACAGTTTTGCTGTCAG
TTGTTGCTTAATAGGACAGACAGAAATGCAATTGTGCTCTCAACCTATTTGTTGAGAATTTATCATTATGTATTTGTAGAACTCTTTTGTGAAATAAGTTACTCATGAGGCCACCTGTGCACTCACGAGCATTTGGATTAAGATTGATTATAAAGAAGCAAGATTCTTAAGTCTAAAAGGCTTGCATTAAGTACGTTTTTACATTTGGTTTATTAAAAGTCCCTGTCAGTGTTTGAATCATTTTGATGTGA
AGGATGACTAAATTATATAAACAGGGACAGACATGGTTGGTTAGTTGACTTTAGAGGGTTTGTGAAGAAATTCACTAAAAACAATGTTTAGGAAGGGATCGAATGGTCATTTACTGGAAATACGCTGTTGATGGGACTAAGTGGATAGAAGGTAGAGAAAGCAAGTGTACCAACAGCAGAGAGGCTGGAAATATTAGGGAATCTTACAGGTGGTTTATAATGCTACCAGGGTGTACTCACCCCTATGTTAC
TTTTTTTTTTTTCCTCGAGGGTTATTGCTGGTGTTTGGTGCCTACACCACAAATCCACTGCTCCTGGAGGCCATTTTTTTCCCCCCATTTTGTTGCCCTTGCTGTTATTCTTACTACTGTTATTG
>Hedgehog_Y_transcript_EIF1AY
CTGCCATTGTTAAAGACCTATAAAGCGACGAGTCTTCTTGTTGCGTGTTGTGACAATCCGCAGGGAGGAGCTGTAGAGATTTAGAGCAGCAGATACCATGCCGAAGAATAAAGGTAAAGGAGGGAAAAACAGGCGTAGGGGTAAGAATGAAAATGAATCTGAAAAAAGAGAATTGGTATTTAAGGAGGATGGTCAAGAATATGCACAGGTAATCAAAATGCTGGGAAATGGACGACTAGAAGCCATGTGTT
TTGATGGTGTAAAGAGACTATGTCATATAAGAGGAAAACTGAGGAAGAAGGTATGGATAAATACTTCAGACATTATATTGGTTGGTCTGCGGGAGTATCAGGATAACAAAGCTGATGTAATTTTAAAGTACAATGCAGATGAAGCTAGAAGTCTGAAGGCATATGGCGAACTTCCAGAACATGTGTATATGTACCACAAGTTCCATAGCCACTCATCTGTCATTGAGCATCTGGGTTGCTTCCATGAACAT
AGGTGGACACAGTCACTTTGGACAGATGTTTTTATGTTCTTTGGAGAAATCTCTACAGGAGGAATTGCTGAATGTACGCTAAAATCAATGAAACTGATACATTTGGTCCTGGAGATGATGATGAAATCCAGTTTGATGATATTGGGGATGATGATGAAGACATTGATGATATTTAAGTTCAACTCAGTTTCTACAATTTGGATTTTGTTCAGAAGACTAAAACATTGTTTACCAAAAATGTAGCTTGTCAA
AGCGCATGGGTTTATTTCATTGTTTAAACTGTTATTTCTCTTAAAAACTAGTAATATTAATCCCTGTTAGTTAGCACATTGCTCTTTATAAGTCATCCAACTCAAACTAATAGGTGGAAAGTAACAAAATAACCTGCTTTTCCTCTGTGACTATGTAGTGGGTATTCTGAATAAATTGCTTTGTCACCATGGATTCTGATAGCCTATTCCAATAGTAGTTTATATTTCAGTTACTAGTTATTTCAGTTATT
AATATGTTTCTGTGAAATTTTTTAAATAAAATTTAAGGAAGTTTGAAATGTACATTTAAAGTTAAAGCAGGGAGCTATTTTCATATTAATGTATTTTTATACTACTAGGATGGCATTCATTCTTTTCATCATTTATTATTGAATAACCCTGTTATTAAAAACACATGCAGTCTTTTAGAACTTTGGCTTGAAATAGTGTTGATTTTTTTTTTTATTTCAAATAGG
>Hedgehog_Y_transcript_USP9Y
TGGCGCTGCAGGAACTGTATCCTGCTGCGGTTTCTTTTATTTCACTAGAGTTCCACGTCTCAATGCCATTGTAGTGGTTGCCGTGGAAGACTAGATACGCGATAAGGTTCGGAAGAAACCGAGGAAAGGTTATGCTATGGTCTCTTCAAGATGGTCTATACTTTGAGATTTTTTAAAATCCGACAATTGCTGGTTCTTCATCTCTTATAAGTGGACTCTAATTTCTTCTCTAAGAATAGCTACATAAACGG
ATATAGTAGCAAAGATCAGTTCTGTGTCAAGGATGACAGCCACAACTCGTGGCTCTCCTTTAGGAGGGACTGACAGCCAGGGCCAGGCTTCAGATGGACAACCTCAGCCCCCCTTCGAACATAATCAGACTTCATCACCGGACTCCACCAATGAAAATTCCTCAGCACCACCTCCAGATGAACAAGGTCAGGGTGATGCTCCATCCCAGCATGAAGATGAAGAAGCAGCATTTCCACATGCTGACCTTGCA
AAGTTGGATGATATGATTAATAGGCCCAGATGGATAGTCCCTATTTTGCCAAAAGGAGAATTAGAAATACTTTTAGAAGCTGCTATCAATCTTAGTAAAAAAGGTCTTGATGTTAAAAGTGAAGCATGCCAACGTTTTTTTTCGAGATGGGCTAACCATATCTTTCACTAAAATTCTTATGGATGAGGCAGTGAGTGGCTGGAAGTTTGAAATTCATCGGTGTATTATAAACAATATTCATCGACTTGTGG
AGCTTTGTGTGATAAAGTTATCCCAAGACTGGCCTCCACTTCTGGAACTTCTTGCCATGGCCTTAAATCCTCACTGCAGATTTCATATCTACAATGGCACACGCCCCTGTGAATTCATTTCCACAAACACTGAGTTGTCTGAAGATGAATTATTTGCCAGGTCCTCAGATCCTCGGTTACCAAAAGGCTGGCTCGTGGATCTCATCAATAAGTTTGGCGCGCTAAATGGGTTTCAGATTCTGCATGATCGT
TTTCTTACTGGATCACCTTTGAATGTTCCAATAATTGCAGCCCTTATTAAACCATTTGGACATTGCTATGAGTTTCTTAGTCAACATACAGTGAAAAAATACTTTATTCCAATTATAGAAATAATCCCACAGTTTTTAGAAAATTTAACTGATGAAGAGTTGAAAAAAGAAGCTAAGAATGAGAGCAAAAATGATGCCCTTTCAATGATCATAAAATCTCTCAAAAATTTAGCTTCAAGGATTTCAGGACA
AGAGGAAACTGTAAAAAAACTGGAGATTTTTAGGTTGAAAATGATACTCAGGTTGTTACAAATTTCATCTTTTAATGGAAAAATGAATGCACTGAATGAAATCAATAAGTTGATATCTAGTGTGTCATATACTCACCGACATGGTAATATTGAGGAGGAACAGTGGCTAACAGCTGAACGAATGGCTGAATGGATACAACAGAATAATATTTTATCGATAGTTTTAAGAGACAATCTTCATCAGCCTCAGT
ATGTAGAAAAGCTGGAAAAGATTCTTCGCTTTATAATTAAAGAAAAAGCTCTGACTTTGCAGGATCTTGATAATATCTGGGTAGCACAGGCAGGAAAACATGAAGCCATTGTGAAGAATGTTCATGACCTCCTCGCCAAGTTGGCATGGGATTTTTCTTCTGAACAACTTGACCATCTTTTCGATTGTTTTAAGGCAAGTTGGACAAATGCAAGTAAAAAACAACGTGAAAAACTACTTGAGCTGATACGT
CGTCTTGCAGAAGATGATAAAGACGGTGTGATGGCACATAAAGTTTTGATCCTTCTTTGGAATCTAGCGCACAGTGATGATGTACCTGTTGACATTATGGAGTTAGCTCTCAGTGCTCACATAAAGATACTAGACTATAGTTGTTCCCAGGATCGAGACAGACAAAAGATACAGTGGATAGATCGCTTTGTAGAAGAACTTCGAAAGGATAAGTGGGTAATTCCTGCATTGAAACAAATCAGAGAAATCTG
TAGTTTATTTGGTGAAGCACCTCAAAATTTGAGCCAAACTCAGAGAACTCCCCATGTATTTTATCGACATGATTTGATCAGTCAACTACAGCATAACCACTCCTTAGTTACTTTAGTATCAGAGAACCTTGTGACATACATGAGTGTCATGCAGACTTATGCTAGAGCGCATGAAAACTATCAGCCACAATCTGTGAGACCTGGAAGTAGATATAGTCATGTTCAAGAAGTTCAAGAACGACTTAACTTCC
TTAGATTTTTGTTGAAGGATGGCCACTTATGGCTCTGTGCTCCCCAAGCAAAACAAATATGGAAATGTTTAGCAGAGAATGCAATTTACCTTTGTGATCGTGAAGCCTGCTTTAAGTGGTATTCCAAGTTAATGGGAGATGAATCAGATTTAGATCCTGCTGTAAATAAGGACTTCTTTGAAAGCAATGTGCTTCAGCTTGATCCTTCTCTGCTAACTGAAAATGGAATTAAATGTTTTGAACGATTCTTC
AAAGCTGTTAATTGTCGAGAAGGGAAGCTAGTTGCAAGAAGAAAAAGTTATTTAATGGAAGATTTGGAGCTAATAGGATTAGACTACCTTTGGAGGGTTGTTATTCAGAGTCATGATGACATTGCCAACAGAGCTATAGATCTTCTTAAAGAGATATACACAAACCTTGGCCCCCGTTTAAAGGTCAATCAGGTAGTAATCCATGAAGATTTTATTCAGTCTTGCTTTGATCGTTTAAAAGTTTCATATGA
TACATTGTATGTTTTGGATGTTTACAAAGACAATATTAATTCTGCAAAGCAAGAAGCTATTCGAATGGTTCGAGTACTGACTGTTTTAAGGGAATACATAACTGAATGTGATAATGACTATCAAGATGAAAGAACAATTCTACCCATGGCAAGAGCATTTCGTGGTAAAAATCTGTCTCTTATAATTCGATTTCCAAACCATGGCAGACAGATTGATGACTTGGACATATGGTCTCATACAAATGATACAG
TTGGCTCAATACGAAGATATATTCTGGCTAACATTAAAGTAAATACAGTCCATGCAAAAGTTGATCTTTTTGTGGGTGGAGAATTGGTAGATTCTGAAGATGACAGAAAGCTAATTGGACAGCTAAACTTAAAAGATAAATCTGTAATTATAGCCAAACTTATACAGGTTGGCTCCAATATGCCTTCAAGCCCTGATAGTTCTTCTGAATCCTCAACTGGATCTCCTGGAAATCACTGCAGTCAGTATTGT
GGTGGTCCTAATAAAGAAATAGAAAGTTGTCTACCAGGTGTGATAATGTCATCACACCCCAGATACATCACTTTCCTTTGGCAAGTTGCAGACTTAGGTAGCAATATGAATATGCCACCTCTTAGAGATGGAGCAAGAGTACTGATGAAACTTATGCCACCAGATAGCACAACAATAGAAAAATTAAGAACTGTTTGTTTGAATCATGAAAAACTTGGAGAAAGCATCCTTGGTCTGTCTCTTGACTCACT
TTTTTTCGGTCCTTCTGCCTCCCGAGTGCTATACCTAACAGAGGTAGTTTATGTCCTGCTAATGCCTGCTGGTGCACCTTTGACAGATGATTCTTCTGATTTTCAGTTTCATTTTTTGAAAAGTGGTGGTTTATCTCTTGTTTTGAATATACTAACAAAACGTAACTTCCTACCAGATACAGATATGAAAACTCGAAGGGGAACTTACTTTAGTGGTCTTAAAATAGCCAAACTACTATTAACTGCCATAG
GCTATGGTCATGTTCGAGCTGTAGCAGAAGCTTGTCAGACTGTTGAGGATGGTGCTGACCCCATCACACCGATTAACCAGGTTACTCATGGTCAAGCAGTGGTACTACAAAATGCCCTTCAGAGCATTCCTAATCCATCATCCGAGTGTATGCTTAGGAATGTGTCAATACGTCTTGCTCAGCAGATATCTCATGAGGCTTCAAAATATATGCCTGATACTTGTGTAATTAGAGCTTTACAAAAAATCATC
TGGGCATCAGGATGTGGGGCTTTAGAGCTAGTATTTAGCCCAAATGAAGAAATCACTAAAATTTACAAGACCACCAATGATCCAGACATGGAAGATGAACAGGTTTGCTGTGAAGCCATGGAGGTGATGACGTTATGTCTCGCTCTACTTCCAACAACATTGGATGCACTTAGCAAAGAAGAAGCTTGGGAGACATTCATCATTGACTTATTATTGCACTGTCCTAGCAAAACTATTCGTCAGTTGGCACA
GGAGCAGTTTTTTTTAATGTGCACAAGATGTTGCATGGGACATAGACCTCTTCTTTCCTTCATTACTCTGCTATTTTCCATTTTGGGGAATGCAGCAAGAGAGAGAGGTAAAGATTCAAGTGACTATTTTATTCTTCTACGACATCTCCTTAACTATGCTTACAACAGCAATATTAATGTACCTAATACTGAAGTTCTTCTCAACAATGAAATTGATTGGCTCAAGAGTATTAGGGATAATGTTAAAAACA
CAGGAGATACAGGTATTGAAGAACCAATCTTGGAAGGCCACCTTGGAGTAGCAAAAGAATTATTGGCCTTTCACACTCCTGAAAAGAAATATCATATTGGTTGTGAAAAAGGAGGTGCTAATCTCATTAAAGAATTAATTGATGATTTCATCTTTCCTGCCTCCAAAGTTTACCTGCAATGTATTAGAAGTGGAGAACTGCCTGTGGAGCAAGCTATTCCAGTTTGTAATTCACCAGCTACAATCAATGCT
GGTTTTGAGTTACTAGTAGCATTAGCTGTTGGCAGTGTGAAAAATCTAAAACAAATAATAGATACGTTAACTGAAATGTATTATATTGGCACAGCAGTAACTACTTGTGAAGCACTTACTGAATGGGAGTATCTACCACCTGTTGGACCCCGCCCTCCAAAAGGGTTTGTGGGACTCAAAAATGCTGGTGCTACTTGTTACATGAACTCTGTGATCCAGCAGTTATATATGATTCCTTCAATTAGAAACAG
TATTCTTTCAGTAGAAGGCACAGGTAGTGATATAGATGATATGTTCGGTGAGGAGAAGCCAGATGGTGAGAGTAATGTTGACCCTCAAGATGATATATTTGGATATCCTCATGAATTTGAAGACAAACCAACATTAAGTAAGACAGAAGATAGAAAAGAATACAATATTGGTGTCCTGAGACACCTTCAGGTTATCTTTGGCCATTTAGCTGCTTCCCAATTACAATACTATGTGCCCCAAGGATTTTGGA
AACAATTCAGGCTTTGGGGTGAGCCTATCAATCTACGTGAACAACATGATGCCTTAGAGTTTTTTAATTCTTTGGTGGATAGTTTAGATGAAGCTTTAAAAGCTTTAGGACATCCAGCTATGCTAAGTCTAGTCCTAGGAGGTTCTTTTGCTGATCAGAAGATCTGTCAAGGCTGTCCACATAGATACGAATGTGAAGAATCTTTTACAACTCTGAATGTAGATATTAGAAATCATCAAAACCTTCTTGAT
TCTTTGGAACAGTATATCAAAGGTGATTTGTTAGAAGGTGCAAATGCATATCGCTGTGAAAAATGTGATAAAAAGGTTGATACAGTAAAACGCTTGCTAATTAAAAAATTACCTCCTGTCCTTGCTATTCAATTGAAACGATTTGACTATGACTGGGAAAGAGAATGTGCAATTAAATTCAATGATTATTTTGAATTTCCTCGGGAGTTGGATATGGAGCCATATACAGTACCAGGTGTGGCAAAGCTTGA
AGGAGGCGATGTAAATCCAGACAGTCATTTAATACAACAGGATGAGCATCAGAAAACAGGAAGCACAAGATACAGACTTGTGGGTGTGCTTGTACACAGTGGTCAAGCAAGTGGTGGACATTATTATTCTTATATTTTACAAAGAACTGGTAACAGTAGTGAGAGAAACTGCTGGTATAAATTTGATGATGGAGATGTAACAGAATGTAAAATGGATGATGATGAAGAAATGAAAAATCAATGCTTTGGTG
GAGAGTACATGGGAGAAGTATTCGATCATATGATGAAACGCATGTCATACAGACGACAGAAAAGGTGGTGGAATGCTTATATACTTTTTTATGAACGGATGGATACCCTAGACCAAGAAAATGAGATGATGAGATGTTTATCAGAGATAACTATCACAAGACCCCATCGGATTATGTCACCAACCATTGAGAGAAGTGTACTGAAACAAAATGTACAGTTCATGCATAATCGAATGCAGTACAGTTTAGAA
TATTTTCAGTTTGTGAAAAAAACTACTTACATGTAACGCTATTTACTTGAGCCCTACTCCAGGACAAGACCATTTGTTGCCCGAAGCAGAAGAAATCACCCTGATAAGTATTCAACTTGCTGCAAGATTCCTCTTTACCACTGGATTTCATACCAAGAAGATAGTCCGTGGCCCTGCCAGTGATTGGTATGATGCATTGTGTGTTCTTCTTCGCCACAGCAAGGATGTACGCTTTTGGTTTGCTCATAATG
TCCTCTTTAATGTTTCAAATCGCTTTTCTGAATACCTTCTGGAGTGTCCTAGTGCAGAAGTGAGGGGTGCATTTGCAAAACTGATAGTCTTTATTGCACATTTTTCTTTGCAAGATGGACCTTGTCCATCACCTTTTACATCCTCAGTACTTTCTAATCAGACATGCGATGACTTAAGCCTAAGTGATCACTTACTAAGAGCAGTACTAAATCTGCTAAGAAGGGAAGTTTCAGAGCATGGCCGTCATTTA
CAACAGTACTTCAATTTGTTTGTCATGTATGCCAACTTAGGCCTTCCAGAAAAGACACAGCTTTTGAAATTGAACGTACCTGCAACATTTATGCTTGTATCTTTAGATGAAGGACCTGGTCCTCCAATCAGATATCAGTATGCTGAATTAGGCAAGTTATATTCTCTAGTGTCTCAGCTGATCCGCTGTTGCAATGTCTCATCAAGAATGCAGTCTGCCATCAATGGTAATCCTCCTCTTCCCAATCCTTT
TGGTGACCCTAGTCTGTCACAACCTATTATGCCAATTCAGCAGAATGTAGCAGATATTTTGTTTGTGAGGACAAGTTATGTGAAGAAAATTATTGAAGACTGTAGCAACTCAGAGGAAACCATAAAATTACTCCGTTTCTGTTGTTGGGAAAATCCTCAGTTCTCATCTAGTGTACTCAGTGAACTACTCTGGCAGGTTGCATATTCATACACCTATGAACTTCGGCCATGTTTGGATCTACTTTTGCAGA
TTTTACTTATTGAGGATTCCTGGCAGACTCGCAGAATTCATAATTCACTCAAAGGAATCCCAGATGATCGAGATGGGTTGTTTGATACAGTACAGCGCTCTAAAAATCATTATCAAAAAAGAGCATACCAATGTATAAAATGTATGGTAACTCTATTTACTAACTGTCCTGTTGCTTACCAAATCTTACAGAGCAATGGAGACCTTAAAAGAAAATGGACATGGGCAGTAGAATGGCTTGGAGACGAACTT
GAAAGAAGGCCATACACTGGCAATTCTCAGTACACTTATAATAGCTGGTCCCCTCCAGTACAAAGCAATGAAGCATCAAATGGTTATTTCTTAGAGAGATCACATAGTGCTAGGATGACACTTGCAAAAGCTTGTGAACTCTGTCCAGAGGAGGACCCAGATGACCAGGATGCTCCAGATGAGCATGAATCTTCATCTCTACCAGAAGATGTTCCATTATATTCTCATTCACCTGGATCTCATTGTCACCA
GAATAATCATGTGAATGAACAGCCATCTGCTGGGCCCACAGTACTTCACTTGAACAACCACCAGAGGAGTGGCCAGCAAGCTCAAGAAAATGATAAAGGCAACCAAGATGTACCCTCATCTCAAATTAAAGATCAATGAACTACACGTAATTACCTGTTTTCCTTTAAGACCATTAACTCAGGCCTTACAGTTTAAACTTTTTCTCTGCCTGGTTGATATGTAGTATAAGGAAGCAGAGAATTTATTAACT
TGAAAAATATGCAGGGGAAAATATGCAATGTTTGGCAATAAATGGCTGGTATTAATTTGTAAATGGTGAAGATGTACATAGTTATGTTCTACTGTTAATTCTTATGCAGAAACTTTTGATAAGTCAAAAGATATATAAAAATAGTTCCTTGTTATGTCCACTATATTTTGCAACCAGTATTATACAGTTTATGGCAGTTGAACCAATCAACTACATTACCAAAAAAGAGAGAGACTAATGATGATGTAAAG
GAAGCCCATACATATTAACACACCAGTAATTTCTTACTAATTCTTTGTTACTGAAACCATGGGAGACTTAGTAGGTTATCTCATTTTGTTCTCAGTAACCTTTTAATCATATGGACTATATAGAAAAACTTGTGTTACCTTTCAAAATATTTCTCATTTGTTCTCAGTAACCTTTTAATAATATGGATTACATGGAAAAACTTGTGTTATCTTTCAAAATATTTCTCATTTTTCTTTTCATCCTTGTAATA
GGTTAATCATTTGAAACTATAACTTTCATTTTTGGCATGGGCTTATACTGAGTTGTGTGTCTCGTCAAATTTATCTGACTCATAGTAGTTTCCCCAGAGTAACATTATTTTTTACAACTAGGGTGAATAGAAAGCAAAGAGAAATGTGGTAATCACTCTTCAGTTGCACATACATTCTTCAAATTTAATGTTTGACAAGTTCAATTTTTTAATGGGCTGAATATATAAATAGGATTTTTAAATATCAACAT
AAGTGTGGAAGATTTTTAAAAAATATAAGAATAGGGATTTTTAAATATCAACATAAATGTGCAAGATTTTGCTAATCCAGAATATATGGATATTATAATACACTGTATTTGGTGTGCTTCTGATAGATACTTGCCTTTGCTGGATTGAAGTAAAGTGTATATCATCAGAATCCTAGAACACTTGGAAATAAGACTGAGCCAAGATATCTGGCTAACCTGGTTATTTAGAGTTTTGAAAACTAGAATGATTT
CAGTTTCTTTTTGATTTTAAGACTTGTGCAGGGTTTAATTAAAGCATAACCTTTTGTTCAGTTAATATTCTGAAATATCTACTAGAATAAAAGTACAGTAGATCTATTTTAAAACCAAAAATCTCTGCACAGATACAGCTATTTTTTACTATTTAAGTATCTTTCTCTTGTTTTATAGAAATTATTTTGTTGGGAGTCGGGCTGTAGCGCAGCGGGTTAAGTGCAGG
>Hedgehog_Y_transcript_UTY
AGACAGAATTGCAAGTTTGTACTGCCTAAGTTTCTTATTCTAAGCAGATTCTCATACTTTATATATAGAACTTCTGCCTTTCTATCTCCTCCTACCTGCTGTGTAATTTGGTATCGAATTGATAAACACTCCGTCGGTGGCTTTCGCCATTACGTTGGTACTTCCTTTGCCGTTCGCGGTATTGGGGAAGGAAAGAGACAACGATAAAGTTGGTGCACTAATTTCACGTGCCTGACAGTCTTTTTCTAACG
GTAGCTTGGAGATTCTTGTCTGTCGCGGTTGTGGTCTTACATCAGTTTCGTTTCCATGAAATCCTGCGCGTTGTCACTTCCTACTGCCACCACTTTTGCTGATGAGGAAAAGAAAATGGCGGCGGGAAAAGCAACCGGGGAAAGCAAGGAGGAGCTCATCAACTTGACAGCTGAAGAGAAAACGGTACTCAGCAAATTGGACAGTCGTCTCTTTGGGTTTGTGAGGGTTCACGAAGATGGCGTCACCACGA
AGAACCTACTAGGCAAGGCTGTACACTGCTATGAATCTTTAATTTTAAAAGCTGAAGGGAAAGTGGAGTCTGATTTCTTTTGTCAATTAGGCCACTTCAACCTCTTATTGGAAGATTACCCAAAAGCATTATCAGCATATCAGAGATACTACAGTTTAAAATCAGACTACTGGAAGAATGCTGCCTTTTTATATGGTCTTGGCTTGGTATATTTCTACTATAATGCTTTTCACTGGGCTATTAAAGCTTTT
CAAGAAGTGCTGTATGTTGATCCTAGCTTTTGTCGAGCCAAGGAAATTCATTTACGACTGGGACTTATGTTCAAAGTGAAAACAGACTATGAATCTAGTTTAAAGCATTTTCAGTTAGCTATGATTGACTGTAATCCAAGTACTCTGTCAAGTGTGGAAATTCAATTTCATATTGCCCACTTATATGAAACTCAGAAGAGTTATCAGTCTGCAAAAGATGCCTATGAACAACTTTTACAGACAGAAAACCT
ACCAGCACAAGTAAAAGCAGCTATTTTACAACAATTAGGTTGGATGTATCATAATGTGGATATACTGGGAGACAGAGTTACCAAGGACAACTATGCTATTCAGTATCTCAAAAAATCATTGGAAGCAGATCCTAGTTCTGGCCAGTCCTGGTATTTCCTTGGCAGGTGCTACTCAAGTATTGGAAAAGTTCAGGATGCCTTTATATCTTATAGACAATCTATTGATAAATCAGAAGCAAGTGCAGATACAT
GGTGTTCAATAGGTGTTCTCTATCAGCAGCAAAATCAGCCTATGGATGCTTTACAAGCCTATATTTGTGCTGTGCAATTGGACCATGGACATGCTGTAGCCTGGATGGACCTAGGCACTCTCTATGAATCCTGTAACCAACCCCAGGATGCTATTAAATGCTATTTAAATGCAACTAGAAGTAAAAGTTGTAGTAATTCTTCTATACTTGCAGGAAGAATTAAGCTTTTGCAGGCTTATAAGACTCATCAT
TTGAATACTGAACCTGTATTAGTGCTCAATCAAATGCCACTTTTACAGCAATCCTTGCCAGAACACATGCTTACTTCTCTCCAGGTAGATGACCTCTCCAATGCTAGCAAGAGGAAAAGAACATCTAGTCCAACAAAGATGAGGCCATTAAGACAAACACCCGACATACCCCTGGATCCTGTAGCTGACTCATCACTACCTATGAACTCCATCTCAAGCCACCAGCCAGATTTTTCTCTGTTCAGGGTCTC
TCAGCCTCAAATTCATCCTGCTTATTTTGATAAGCCTGTGTGCAATGGACCTTTTTCTGCAGGCTATGCTCCTTGCAAAACAGCAAAAACACTAGGGAATGGAGATACTCTCTTGGTAGGGAGTAATTATGTAGTAGAGAGTAGAAATAATGGAAATGTGCCTTACCTGCCACATAATACACTTACACTACCTCATAACTGCATAAACCTGACCTGCAGAACAGACGAGCCATGGAAAAAACAGTTTTCTA
ACTCCACTCAGGGGCGTTACAAAGGTCAGAGTTCACATGTGGGACAACCTAATGAAGAACAACCTCCATTTTCCTCTGGATCTAACCAGTATCTCCATACAAGTAATACTGATATTCAGAAACAGACTGAACATCAAATTCTGCCTAGCTATCCAGATGAACAAGGAGCTGCTGTCACTAACCTCCCTCCTCATATTTCTACCTCAGGTGGACAACAAGACATTACTTTTACCAAAGAGAGCAAACTTTCA
GGAAATAGATCCATGGTGCCTGAAATAAGCAGGCATGCTGAAGATATACCTAATACTTGTGTTGGTAATGAGGGACTTTCTAATCAGGTTCAGTTGACAGTAGAAGCTGTTTGTAGTCAGAACCATGGAGATTCTAAATCACCAAATGTACTAGTTACAGACAATACTCAAATCTCTGCTTTGTTGGTTGGAGAATACAATGATAGTGTAGGTATTGAAATGTATGATAAAGTTAATAACATTCACCCTTC
TATTCATACAAAGTCTAATAACTCTGTTTCCTCTTCACCTTCTTCAATTATATCCATAGCAACACCATCTCCAAAACCTACCGAGCAGGCAAATCTCCATGTTAGTCTTAACAGTCCTCACAGTAGGTTATGCACAGTTAACAGAGAAAGATTAGAGAATTTAGAATGCTCTAGAAAGAAAAATCTGCCTGCTGTTAGCCACAGACCTACTCATCATGCCATACCATCTGTGTCTGTTTCCATATACACAA
GTTCTACAGAAGTTCTGAAGGCCTGCAGGAACCTAGGTAAAAATGGCTTATCCAACTATTGCATTTCATTGGATAAATGCCCACCTCCAAGACCACCAGGTTCACCATACCCTCCTTTGCCAAAGGACAAGTTGAATCCACCCACACCTAGTATCTATTTGGAAAATAAACGTGATGCTTTTTTCCCTCCATTACATCAATTCTGTACAAATCCCAAAAACCCTGTTACTATAATACGTGGTCTTGCTGGG
GCTCTTAAATTAGATCTTGGACTTTTCTCTACAAAAACTTTGGTAGAAGCTAACAATGAACATACAATAGAAGTGAGGACACAGTTATTGCAACCTGCAGATGAAAACTGGGATCCTACTGGAACAAAAAAGACATGGCATTGTGAAAGTAATAGATCTCACTCTACTATTGCTAAGTATGCACAGTATCAGGCCTCCTCTTTCCAAGAATCACTCAGAGAAGAAAATGAGAAAAAAGTGCAACATAAAGA
ACATTCAGATAATGAATCCACATCTTCTGATTCTTCTGGAAGGAAAAAGAAAGGACCCTTTAAAGTCATAAAATTTGGAACTAACATTGACCTCTCTGATGAAAAGAAATGGAAATTGCAGCTACACGAGCTGACTAAACTTCCTGCTTTTGTACGAGTTGTATCAGCAGGAAATCTTCTTAGCCACCTTGGTCATAGCATACAGGGCATGAATACAGTTCAACTATACATGAAAGTTCCAGGGAGTCGAA
CACCAGGGCACCAGGAAAATAACAACTTCTGTTCTGTTAACATAAATATTGGTCCAGGTGATTGTGAATGGTTTGTTGTTCCTGAAGATTATTGGGGTGTTCTGAATGACTTCTGTGAAAAACATAACTTGAATTTCCTAATGAGTTCTTGGTGGCCCAACCTTGAAGATCTTTATGAAGCAAATGTTCCTGTGTATAGGTTTATTCAAAGGCCTGGAGATTTGGTCTGGATAAATGCAGGCACTGTGCAT
TGGGTTCAGGCTGTTGGCTGGTGCAACAATATTGCCTGGAATGTTGGTCCCCTTACAGCTTGCCAGTATAAACTTGCAGTAGAACGGTATGAATGGAATAAATTTCAAAATGTGAAGTCAGTGGTGCCCATGGTTCATCTTTCCTGGAACATGGCAAGGAATATCAAAGTCTCAGATCCAAAACTCTTTGAAATGATTAAGTATTGTCTTTTGAAAATTCTAAAGCAGTGTCAGACATTGAGAGAAGCTCT
TATTACAGCAGGAAAAGAGGTTATATGGCATGGGCGGACAAATGATGAACCAGCACATTACTGCTGTATTTGTGAGGTGGAAGTGTTTGATCTGCTCTTTGTCACTAGTGAAAGCAATTCTCAAAAGACCTACATAGTACATTGTCAAGACTGTGCACAAAAAACAAGTGGAAATCTGGACAATTTTGTGGTGCTAGAACAGTATAAAATAGAAGATCTGATGCAAGTCTATGAACAGTTTATATTAGTTC
CTTCATTGTCATCTTCTTCCTGATAGTTTCACGAAAATTAGATGAAACATTTTCTTCTCAATGGTAAACTTCAACACCCCTGTTTTTCTATGCAACCTTTCAGAAATAAAGTATCAGCCAACTGGAATTAGGAGAGTACTGCCTTTGTTCCAAGACTCTTACTACTGTGCTTAGTAAACACATGTTTTACAATACCTGAAAAATTTGGCAATGTCTAATAGACTACTGACTTGAAAAACAATGTATTTTTG
TGTTTTTCCATTTCTAGGCTAATAAATTACTTTTCATTTGTACTCTACCCTTTCAGAGTTTTATTAGGGGAATACTGTACTGACAGGTCATTTGCTAAGATAGTTAACATATTTTAGCCCTCAGTCAACTTATGCTTTTTATGTGACAACTAGTTGAGAAGACTGTTTTATGTTTTACTGTTTTCCTGTATTGTTTTAAGGCCATTATGAGTACACATTTGATTTTAAAATAAAACTTAAAAAAATTAATA
GTCAATAGCAAAGGCACAAATAGAGTTGTGATTTTTCTTTCTAATCTTGATACAGATTTACACTATTTATGAATACATATTTATTGCTTGAATATATTTGTGGATGGAATGTTACTTTTTTGGAGATTTACT
>Hedgehog_Y_transcript_TMSB4Y
TATCACTGATTAATCAGCAGATATGTCTGACAAACCAGATATGGCTGAAATTGAGAAATTTGACAAGTCTAAGTTGAAGAAGACAGAAACGCAAGAGAAAAACCCCCTGCCAACAAAAAAAACGATTGAACAGGAGAAGCAAAATGGTGAATCGTAATGAGGCAGGCGTCGCCAATATGCACACTGTACATTCCACAAGCATTGCCTTCTTATATTACTACATTAAGCTGTTTAACTTTTTAAAATGCAAA
GAAAATAGATAAAATTTTAATGAATGTGCCG
>Hedgehog_Y_transcript_ZFY
CGGGAAATTCCCGCCGCAGAGAGGCCAGTGGTCTACCCGGTGGAGGAGCATCAGGGGCCCAGACCCCAGGCGCCAGAGCATCTGCCTAGCGGAGGAGGGGGCCCATCTAGCCTCCCGCATTTTCCTGGGTTTCTCTCCCGGGTGGTGACGTGACGTACTGACGGCGGGCCTGTGCTCGGTAGCGGGGCCGCTTTTTTGTCAGCTAGGAACTCGGCCCCTCCTCCCTCCCTCCGCCCGCCCTAACAGCCGGA
GCCCGGCCCAAAGCTTCAGAGAAAGGCCGGTCTGCAGCGGCCGCTATTGCGGCCGACCGCCCGCACTCCAGTTCGGAGCAGTGACTAATGAGATTCAAAGGCCATGGATGAAGATGAACTTACATTGAAGCCACAGGAGCCTAACTCAGTTTTTGATGAAATAGGAACTGATGCTACACACATGGATGGTGATCAAATTGTTGTGGAAGTTCAAGAAACTGTTTTTGTTTCAGATATTGTGGATTCAGATA
TAACTGTACATAGTTATGTTCCTGATGACCCCGACTCAGTTGTAATCCAAGATGTTATTGAGGATGTTGTTATTGAGGATGTTCAGTGCTCAGATATTTTAGAAGAATCAGAAGTATCTGAAAATGTCATCATTCCTGAGCAAGTACTTGCCTCAGATGTAACAGAAGTTTCTTTAACACATTGCACAGTTCCACATGATGTTTTGGCTTCTGACATTACTTCATCTTCAATGTCTATGCCAGAACATGTC
TTGACAAGTGAATCTATACACATATCTGATATTGCACATGTTGAACACATTGTACATGATAGTATAGTAGGAGCAGAAATAGTCACTGACCCTCTGACAACTGACATGGTTTCAGAAGAAATACTGGTAGCAGATTGTGCCTCTGAAGCAATCATCGATTCCAGTGGTATTCCTGTGGATGGGCAAGATGAGGAAAAAGGCAACTGTGAAGACTACCTTATGATTTCTTTGGATGATGCTGGAAAAATAGA
ACAAGATGACACATCTGGAATGACTTTACATACAGAGCCAGAAATTGATCCTTGTAAAATGGATGGCACTTGCCCTGAAGTTATCAAGGTGTATATTTTTAAAGCTGACCCTGGAGAGGAGGATGACTTAGGTGGTACAGTGGACGTTGTGGAGAGTGAACCTGAAAATGATAATCAAGTTGAATTACTTGACCAGAACAGTGGTATTCGTGTGCCAAGAGAAAAGATGGTTTATATGACTGTCAATGACT
CTCAGCAAGAAGTTGAACATTTAAATGTTGCTGAAATTGCTAATGAAGTTTACATGGAAGTGATTGTAGGAGAAGAAGATGCTGCTGTTGGAGCAGCCACTGCAACTGTTGTACATGAACAACAAAGAGATGAGAATGAAATCAAAACCTTTATGCCAATAGCATGGGCAGCAGCTTATGGTCATAACAACTCTGATGTAATTGAAAACCAAAATGGCACTGCAAGCGCTCTCCTGCAGATAGATGAATCT
GCTGGCCTTGGCAGACTGGCTAAACAAAAGCCAAAGAAAAGAAGGAGATCTGATTCCAGGCAGTATCAAACAGCAATAATTATTGGCCCTGATGGACATCCATTAACTGTCTACCCTTGTATGATTTGTGGGAAAAAGTTTAAATCAAGAGGTTTTTTAAAAAGGCACATGAAAAACCATCCTGAACACCTTTCCAAGAAGAAATACAGCTGTACTGACTGTGAATACACTACCAACAAGAAGCTAAGTTT
ACATAACCACCTAGAGAGCCATAAGCTCACTAATAAGGCAGAGAAGACTGTTGAATGTGATGAATGTGGAAAGCATTTTTCTCATACTGGGGCTTTGTTTACTCATAAAATGGTGCATAAAGAAAAAGGAGCCAACAAAATATACAAGTGTAAATTTTGTGACTATGAAACAGCTGAGCAAGGGTTATTGAATCGCCACCTTTTGGCAGTTCACAGCAAGAACTTTCCTCATATTTGTGTAGAGTGTGGTA
AAGGTTTTCGTCACCCATCAGAGCTCAAAAAACACATGCGAATCCATACTGGGGAAAAACCATATGAATGCCAGTTCTGTGAATATAGGTCTGCAGACTCTTCTAATTTGAAAACACATGTGAAGACTAAGCATAGTAAAGAGATTCCATTCAAGTGTGATATTTGTCTTCTGACTTTCTCAGATACCAAAGAAGCACAACAACATGCTGTTATCCACCAGGAAAGTAAAACTCACCAGTGCTTGCACTGC
AATCACAAGAGCTCAAATTCGAGTGATTTGAAACGCCATATAATCTCAGTTCACACCAAGGACTATCCTCATAAATGTGATATGTGTGAAAAAGGCTTTCACAGGCCTTCAGAACTTAAGAAGCATGTAGCTGCTCACAAAGGCAAAAAAATGCACCAGTGTAGACATTGTGACTTTAAGATAGCAGATCCATTTGTTTTAAGTCGCCATATTCTATCAGTTCACACAAAGGATCAATCATTTCGTTGTAA
GAGATGTAGAAAGGGATTTAGACAACAGAATGAACTTAAAAAACATGTGAAAACTCATAGTGGCAGGAAAGTATATCAGTGTGAGTACTGTGAATATAGCACTACAGATGCGTCAGGCTTTAAAAGGCATGTAATTTCCATTCATACAAAAGACTATCCTCATCGTTGTGAGTACTGCAAGAAAGGGTTCCGACGGCCTTCTGAGAAGAACCAACACATAATGCGCCATCATAAAGATGCTAACCTGTCCT
GACCTATATTACTACAAACATAGATATAGTAGACTCAGAACATTCATCTTTCAGCCAGTTAATCTTGTTCACATAAAATACTGTACATTGACTTATGCTGGTACAAATAGAATTACTACTATACTGCTTATATACATTTTATTCAGCAGGATATTCTTGATCCTATTCAGTTAAATATGGGAAAGCAGTAACAACCAAGTTGCTTTTACAAATAATCCTTTACTCTATATTGTGTTTTTCCACTTTAGAAG
TTTCCCTATTTAAATTTACTTTATTCATCATAAATGATGGTACTTTCCTAAGCCCACTTATGATTGGCAACTCTAAAATATCTCACCCTGACCTCTTCCCTCCCCCAAAGAAATACAATATGGAATTGGGATATGCTAATAATGGGGAAGTTTTAGTTTGGGTCTATCTATAACATAACATGAAGTTCATTTTCTGGTCTTGCTTAAATTTTTCAGATATAAGTGAAACTTGCCATATTTCTTCTCATTGT
TGAATGTAGACCATTGACTGTTTCTATCTTAGCATTCATTTTGCTTGAAAGGCAAAAAATACACTTTTTTCATAGTATTTTGAATCACCTGTCATCACAATACACTTTTAGAAAGTCTTACTGAAATTTTACATATTACTGTACTCTTCTGTCTGTATTGCTATATGGGATGAGTTCTGTCCAACAAATGAAACCCATGGTGAACTGAGTTTTGCAATCGTTACAAGATAAATTACAGTCCATAGGATTTT
TTTTACCCTACAAACTGATATGTAAACATGGTTTGAATTTTATATCTTTGTTGTTTATTCTGTATGTTTATATAAACATCCCTAAATTTAAAACTTTAATGAAAAGTGCTAAATGTATGATGAACTTAAAAATTCAGGGATGTAGGTAATGAATGGAATTTTGCAAACTCACTAGCTGAGAAAAATTAAAATTCAGGTGAAGAATTGGGAGGAAAATAAGAGGTGTAGTTTTTTTTAAAGATTAGGAATAT
TTTAAGTATTTTTGGAAACTGGAAAGAAAAAGTCTTTTGAGATAAAATTTTAACTTCATACTTTATACTAAAAGCCTAATGAGAGTTCAGTCATAAATTTCCTAGTACTCATTGGGAAACCTGTAAAAGAATTTTCTTTAAGGAGAATTAAAAAACAAACAAACCGGGAGTCGGGCGGTAGCTCAGTGGATTAAGAGCATGTGGCACAAAGCACAAGGACTGGCTTAAGGATCCCAGTTCGAGCACCTGGT
TCCC
>Macaque_Y_transcript_SRY
ATGCAATCATATGCTTCTGCCATGTTAAGCGTATTTAACACTGATGGTTACAGTCCAGCTGCGCAACAGAATATTCCTGCTCTCCGGAGAAGCTCTTCCTTCATTTGCACTGAAAGCTGTAGCTCTAAGTATCAGTGTGAAGCAGGAGAAAACAGTAAAGGCAGCGTCCAGGATAAAGTGAAGCGACCCATGAACGCATTCATTGTGTGGTCTCGCGATCAGAGGCGCAAGATGGCTCTAGAGAATCCCAA
AATGCGAAACTCAGAGATCAGCAAGCAGCTGGGATACCAGTGGAAAATGCTTACCGAAGCCGATAAATGGCCATTCTTCCAGGAGGCACAGAAACTACAGGCCATGCATAGAGAGAAATACCCGAATTATAAGTATCGACCTCGTCGGAAGGCGAAGATGCTGCAAAACAGTTGCAGTTTGCTTCCGGCAGATCCCTCTTCGGTACCCTGCAGAGAAGACAACAGGTTGTACAGGGATGACTGTACCAAAG
CCACGCACTCAAGAATGCAGCACCAGTTAGGCCACTTACCGCCCATCAACACAGCCAGCTCACCGCAGCAACGGGACCGCTACAGCCACTCGACAAAGCTG
>Macaque_Y_transcript_RPS4Y1
ACGTGTGCTCTTCCGATCTCAGGCTTTCGCCATGGCCCGGGGCCCCAAGAAGCACTTGAAGCGTGTTGCAGCGCCGAAGCATTGGATGCTTGACAAACTAACAGGTGTATATGCACCTCGTCCATCGACAGGTCCCCACAAGCTGAGGGAATGTCTTCCCCTGATCATCTTCCTCAGGAATAGACTCAAGTATGCGTTGACTGGAGATGAGGTAAAGAAGATATGTATGCAACGCTTCATCAAAATTGATG
GCAAGGTTCGAGTGGATGTCACATACCCTGCTGGATTCATGGATGTCATCAGCATCGAGAAGACAGGTGAACATTTCCGCCTGGTCTATGACACCAAGGGCCGTTTTGCTGTTCACCGCATCACAGTGGAAGAGGCAAAGTACAAGTTGTGCAAAGTGAGGAAGATCACTATGGGAATGAAGGGAATCCCTCACCTGGTGACTCATGATGCTCGTACCATCCGCTACCCAGATCCTCTCATTAAGGTGAAT
GATACTGTGCAAATTGATTTAGGGACTGGCAAGATAATCAACTTTATCAAATTTGAGACGGGCAATGTGTGTATGGTGATTGGTGGAGCCAACCTCGGTCGTGTTGGTGTGATCACAAACAGGGAAAGACATCCTGGTTCTTTTGATGTGGTGCATGTGAAGGATGCCAATGGCAACAGCTTTGCCACGAGGCTTTCCAACATTTTTGTCATTGGCAATGGCAATAAACCTTGGATTTCTCTGCCCAGGGG
AAAGGGCGTTCGACTTACTATTGCTGAAGAGAGAGACAAGAGGCTGGCCACCAAACAGAGCAGTGGCTAAATTGCAGTAGCAGTGTATCTTTTTTCTTTGCCAAAATAAACAGTGAATTCTTGTTTCCT
>Macaque_Y_transcript_HSFY1
GTTCTATTTTGCCAGCATCATCCACTGAAAAGGCAGAAAACATATCATCAACAATAACAGCAGATGCTTTAAAACTTAAGAAAACTAATAAAAGGACATACATCATCTTTGCTTGTCATAAAGTAAAAGCATACAATATTACAAGTATTCTGCTTTATTTTTTGAGATGGGGTCTTTTCTTGTTCTGTCACTCAGGCTAGAGTACAGTGGCACAATTACAGTTCACTGCACCTTTGACTCCAGAATTCAAG
CAATCCTTCCGCCTCAGCCTACTTCAGTAGCTGCAACAACAGGCGTATGCCACCATGCTCAGCTAATTTTTTGTATCTTAGTAGAGACAGGATTTTTAACATATAGGTTCTACACTGCATCAATTTCCAATCCAACATGCCAAACTGACACACCTTTTAAATCTTTGTTATTGTTGTTTTTTTGCATTGTCCAATTACCAGGCCCTACACTCCTGGCACCAATATAGTATGAGTGTGTGTGTAACGAAGAA
AATCACTTTTATTTCAGGGATTGAGGACATTATTCATTTATTTCCTTGTTTACTTAAAAGATTCTGCAGGAATGAGATTCTGGAGATCACATTGTGTAAGTAGTAAGTTCACATTTTGTTTTTACTGGATACATTTCTGGGAAGAATTTTCATTTCTCATACTTGGCTGAATTTTTTACATATGTTACTAGGAGACCAAAGTCCTCTTGTGATGTCATTGCTACTTAGCTTGGGAACCAGTGTGATGGTCT
AGATTACTTTACCTGCCTAGGCCTTCTGAAGCAGCATTTGAAGCTGCAATCTTGAAAACCATGCAGCCTGGAAGAGTAGCTCAGGAAATATTTACTTGAGATGGAACATGTTTCTTCAGAAACTCAAGATGTTTCTCCAGAAGATGAATTAACTGATTCAGAAGCTTCCAATAGGTCTCCATTGTGTGAACATACATTTCCTGAGGACTCAGACTTGAGGTCAATGATTGAAGAAAATGCTTTTCAGGTTT
TGTCACAAGGATCCTCTTTAAAAAGGCCACGTTACACAGCTTGTGACTCTGAGCCAGATAAAGATAATGGTTTTTTTTCTCTGACCTTTCCCAGGAAACTTTGGAAAATAGTTGAAAGTGACCAATTCAAGTCTGTTTCATGGGATGAGAATGGAACTTGCATAATGATTAATGAAGAACTCTTCAAGAAAGAAATTTTGGAAAGAAAGCATCCTTACAGAATATTTCAAACTGACAGTATCAGAAGCTTT
GTTCGACAGCTCAACATTTATGGATTTAGTAAAATTCGACAGAATTTTCAAAGATCTGCCTTTCTACCCACCTTTCTGGCTGAAGAGAAAGAATCCTCTGTCTTAACCAAGTTAAAGTGCTATTATAATCCACATTTCAAACGTGGCTGTCCCCAACTTTTAGTAAGAGTGAAAAGAAGAATTGATGTTAAAAATGCTTCACTTACACCTACTTTATTCCATGAAGATTTCAACCAGAAGCATTTTAGAGC
AGGGGCTAACATGGACAATCATAATTCTGCCTTAGCTGCTAAAGCTAGTGAAGAAAGTTTATTTTCGACCTCTAAAAATTTAAATATGCCTCTAACAAGGGAATCTTCAGTCAGACAGATGACTGCTAATTCATCTGGCCCAATTAGAAGTGGTTTCCCTCATCCTTCACCTTCAACCTCAGTTGGACCATCAGACGAAATTGCAACAAATCAACATTCTATTTTAAATCAGTTGACCACTATTCATATGC
ACTCTTATAGCACCTATATGCAAGCAAGGGGCCATATTGTGAATTTTATTACAACCACAACTTCTCATTACCACATCATATCTCCCTTACAAAACCGTTATTTGAGGCTGCTAGTGGAACCATCTGCTATTCCAAGAAGATGTCATGTGGTGTCAGTCAATGAGGCTCCATATCCTAACCTGCTACCAGCAGGCAACCGGTGGTTGCAAATGTCTACGATAGCTGATATATCATCTAGCCCTCTTTCCAGG
CCAGCTACTCAACCATCACCACTGGACAAATATCACACTAATTACAACTGATCTTCCATTAAAACTGTACCAAATTATGCGTGACAACAGAGACTAACATTTACATTGACCAAAAACATAATAATAATAATAATAAAGATTTCCGCAATTATCTTATTGAGCAATAAAATTGCATGTTTAC
>Macaque_Y_transcript_HSFY2
TGTCATTGCTACTCAGCTTGGGAACCATGGTGATGGTCTAGATTATTTTACCTGCCTAGGACTCCTGAAGTAGCATTTGAAGCTGCAATCTCAAAAACCATGCAGGCTGGAACAGCGGCTAAAGAAATATTTATTTGAGATGGAACATGGTTCTTCAGAAACTCAAGGTTTTTCTCCCAAAGATGAATTAACTGTTTCAGAAGCCTCCACTAGGTCTCCATTGTGTGAGCACACATTCTCTGGGGACTCAG
ACTTAAGGTCAATGATTGAAGAAAATGCTTTTCAGGTTTTGTCGCAAGGATTCTTGTTAAAAAGGCCATGTTACACAGTTTGTGTCTCTGAGCCAGATAAAGATAATGATTTTTTTTCTCTGACCTTTCCCAGGAAACTTTGGAAAATAGTTGAAAGTGACCAATTCAAGTCTGTTTCATGGGATGAGAATGGAACTTGCATAATGATTAATGAAGAACTCTTCAAGAAAGAAATTTTGGAAAGAAAGCAT
CCTTACAGAATATTTCAAACTGACAGTATCAGAAGCTTTGTTCGACAGCTCAACATTTATGGATTTAGTAAAATTCGACAGAATTTTCAAAGATCTGCCTTTCTACCCACCTTTCTGGCTGAAGAGAAAGAATCCTCTGTCTTAACCAAGTTAAAGTGCTATTATAATCCACATTTCAAACGTGGCTGTCCCCAACTTTTAGTAAGAGTGAAAAGAAGAATTGATGTTAAAAATGCTTCACTTACACCTAC
TTTATTCCATGAAGATTTCAACCAGAAGCATTTTAGAGCAGGGGCTAACATGGAGAATCATAATCCTGCCTTAGCTGCCGAAGTTAGTGAAGAAAGTTTATTTGCAACCTCTACAAATTTAAATATGTCTCTAACAAGGGAATCTTCTGTCGGAAAGATAATTGCTAGTTCATCTGACCCAATTATAAGTGGTTTCCTTCCTCCTTCACGTTCAACCTCAATTGGACCATCAGAGCAAAGTGCAACAGATC
AACGTGCCATTTTAAATCAATTGAGCACTATTCATATGCACTCTCATAGCACATACATGCAAGCAAGGGGCCGCATTGTGAATTTTATTACAACCACAACTTCTCAATACCACATAATATCTCCCTTTCAAAACTGTTTTTTGGGGCTGACACTAGAATCACCTGCTGTTCCAACAAGATATCCTGTGGTATCAGTCAATCAGGCTCCACATCCTAACCTGCTACCAGCAGGCAACCGGTGGTTGCAAATG
TCTACGATAGCTGATATATCATCTAGCCCTCTTTCCAGGCCAGCTACTCAACCATCACCACTGGACAAATATCACACTAATTACAACTGATCTTCCATTAAAACTGTACCAAATTATGCGTGACAACAGAGACTAACATTTACATTGACCAAAAACATAATAATAATAATAATAAAGATTTCCGCAATTATCTTATTGAGCAATAAAATTGCATGTTTAC
>Macaque_Y_transcript_RBMY1
GTCTCGGGAACTTGGATGATTTCTCTCCTTAGTTGCATAACCATCATCTCTTCGTGACATATGGTCATTTCTCCAGGAAGAGGTTGGCTCTCTGCATGGAGGACCTCCATAATTCTCTCTTCCACGTGACACGGGACCTTGGCTTCTGATCCAACTATTGCTTCTTGCCATAGCAGAAAGAGCAGATTTTTTAGGAAGAGGACCTCCACTTCTTGAAGATGGACCTCTTTTAACTGGAATGGCTCCCCTAG
AAGAACTCATGTTGAGATCAAGAGTGTATTCACCATCATCCAAGTGTCCTTCATGTGAGGGATGCCACCCTCTTGTTCCTCCACTACTTCCTTTTGCAGATCTCAGACTTCCTGAAGGGCTTCTGTTTCTTGAAGAAGGTGGAGGTCTCCGCCTACCACCACTTTGAAATGATGGTTTCTTGGCTTGTTCTACTTTTATTGCTTTTCCATCCAAAGACTTTCCATTCATATCTTTGGCAGCATTCTTAGCA
TCTGCAGGGTTCTCAAAAGTAATAAATGCAAAACCTCTGGATTTGCTGGTTCGATCCTTTATTAAAAGAACTTCTGATATGGGACCATGTTTCACAAATACAGCTTTAAGCATCTTTTCATTGGTTTCTCTATTGAGGCCACCAATAAAAAGCTTGCCAGGACAATCTGCTTCTACCATTGTGCTGTCCAGAGAAACAGAAAATACAGGAACTTTTCAGTACGACAAACAGCCTGAGGTTCGCCCGGCCCT
CAGGTCGTATGCTTCCGACTTCGGGACACCACAGTCCCAACTGCAGGAAGTACAACCAGAGCAGATCGGAAGAGCACACGT
>Macaque_Y_transcript_RBMY2
GTGCTCTTCCGATCTATATGAATGGAAAGTTTTTGTATGGAAAAGCAATAAAAGTAGAACAAGCCAACAAACCATCCTTTCAAAGTGGTGGTACGCGGAGAATACCACCTCCTTCAAGACACAGAAGCCCCTTGGGAAGTCTGAGATCTACAAGAAGTAGTGGAGGAACAAGAGGGCGGCATCACTCACGTGGAGGACACTTGGGTGATGGCGGATACACTCTTAATCTCCACATGAGTTCTTCTAGGGGA
ACGTTTGGAGTTAAAAGAGGTCCATATTCAAGAATTGGAAGTCCTCCTCCTAAAAAATCTGCTCCTTCAACTGTGGCAAGAAGCAATGATGGGATGGGAGGCCAAGGTCCCATGTCACGTGGAAGAGAGAGCTACGCAGGTCCTTTACGCAGAGAGCCATTCTCCTCCTGGAGAAACGACAGTATGTCACCAAGAGATGATGCTTATGCAACTAAGGATAGAAATCATCCAGGTTTTCGAGACACCAGGTG
TTATGCTCCACCACGTAAAGACTATGCATGGTGTGATTATGGTCGTTCTCGCCGTGATGAACATTCCTCTAGAGGATACGGTGAACATGATGGCCGTGGTAGAGATGATTCAGAACCAAGTGGATGTTCTTACAGAGAGGCATATCAGAGTTATTGTAACAGTCCAGGGACCTCTCGTGGTGCACCACCTGCACCAGCTCCTCGTATGACTTTTGGTGGAAGCAGTCGCCATGATTATAACAATACACGAG
ATAGGTATGACAGAAGTCGGGAGAGTTACTCAAGGAGCCGTGGTGATTTCTATTCCAGTGGTCGTGAGCACAGTGGCAGAAAAGAACGAACATATCCACCTTCAGTGGATAGGGTGCGCCGTGATCCTCATGAAGAATATGGGAGCTCAAGTTACAGGGCTTCTAGAAAAGATGTTGGGGGAAGACGATCTGAAAAAGGAGACTGAAGCAGATATTTAAAATAATAGCTCTTGCATACCAAACCTTCCTTG
GTTATCGAAAATTAAAATGTTGTTTCTGCATTATTACCGGAGTACCATTACTAGAAACAGGTTAGTTTTGTGGGGAGAGGTAGATATTAACTTCCTCCATGAATTTTTTGAGCTGAAAAGGAATTTTTTTTCAAAATAATTTCATTATTTTTAATACTGTTTGAAAGCTATCTATTTAGG
>Macaque_Y_transcript_KDM5D
CGCCCTTCAAAATGAGATCTACCAGATAATTTTTAAAATTTACCTTTTGCATATTTTTCAAAAATACATAGAGAACAAGATACTACAATAGTGAATTGATTCTTAAAAAAATAGAATGGCAATGTAGGGTGATTTTTGCTCAACAGGGGTGTAAAATATTGTAAATAAAATTAGAAGCAACGAAGTATAACGTTTTGAAATAAAACCTCGCAATAAATTGTAACTTCCCTAAAAACAGTATAGATAATTCC
ACATCAAAAAACAGATCGTTAGCAGTGTGCTTCTTTTAATTTATGGTACGTGTGGTTAGCGATGTTGAAGGTTTACTGTCATCTGTCCAGGTCTTTGTGATCATTTTAAAATTTAGGGAGATCCTAGGTAATTTTTAAGGGATGTTTATCATGGGCGGTAAAGGTTTTATTTAAAAACATTTAGCACTTCTTTTCCCCGTCCTAAAGTCCAAGCTCGAGTTGGTAAAAAAAAAATCCAACGACAAATGTGC
CCACTTGAAGTGCACTGTTAATGCAAGTTTACAAGAACATAAATACATCGTACCGGTGTCGTGCCTCCTAAACGTCTTACGATAGGAAAGTTCTCCAACAGAGAACCTAGTGAGTCTTCATAAAATGTTAGTAAATCCTTTCACATTAACGGAGATCGCCGGCGGTTTGTATCGGCAGAGAAAAAAGATGCGTTTCTACCAACATTTCCGCAAAGGAGCAATTTTCTCTGAGAAATCCTTGGTTGAACTTC
ACCAGACCCTTTTACGGTCCTTCCCGGTAATACGCAGGCGTAACTTGCGCAGTGGTCCCATTTTAAAAAAAGATCCGGTTATACTATTTTTATCTTGCTCTTTTGTTACGTCGGAGTAATGTTTAATATCAGTCCAGCTACTGGTCTGTGGCTGTTTTCTTCTGGTAAAATCGCTCTTGGGTCCTCAGCTTTTATCTAAGGTGCAGAAGGTATCACAGGTTTGGAAATAGCGCCGGAAAAATCGATCCGCG
GAGTGAGACGGTTCGTACCACACAGCAAGGCTCGGAGGTCAAGATGGTGGTTGTAAAACTAGGGGTCGTGGCGATTGTTTAGCATTAAGGCCCGACATGGAACCGGGGTGTGACGAGTTCCTGCCGCCGCCTGAGTGCCCGGTTTTTGAGCCTAGCTGGGCTGAATTCCAAGACCCGCTAGGCTACATTGCGAAAATAAGGCCTATAGCTGAAAAGGCTGGTATCTGCAAAATCCGCCCACCCGCGTGGCA
GCCTCCCTTTGCAGTAGAAGTTGACAATTTCAGATTTACTCCTCGCATCCAAAGGCTAAATGAACTGGAGGCCCAGACTAGAGTGAAATTGAACTATTTGGATCAGATTGCAAAATTCTGGGAAATTCAAGGCTCCTCATTAAAGATTCCCAATGTGGAGCGGAGGATCTTGGACCTTTACAGCCTTAGTAAGATTGTGATGGAGGAAGGTGGGTATGAAGCCATTTGCAAGGATCGTCGGTGGGCTCGAG
TTGCCCAGCGTCTCCACTATCCACCAGGCAGAAACATTGGTTCCCTGCTACGATCACATTATGAACGCATTATTTACCCCTATGAAATGTTTCAGTCTGGAGCCAACCATGTGTGTAACACACACCCGTTTGACAATGAGGTAAAAGATAAGGAATACAAGCCCCACAGCATCCCCCTTAGACAGTCTGTGCAACCTTCAAAGTTCAGCAGCTATAGTCGACGGGCAAAAAGACTACAGACTGATCCAGAG
CCTACAGAGGAGGACATTGAGAAGAATCCAGAGCTAAAGAAGTTACAGATTTATGGGCCAGGTCCCAAAATGATGGGCTTGGGCCTTATGGCTAGGGATAAGGATAAGACTGTGCGTAAGAAAACATGCACCCCGGCTGTTACGGTGAAGGACCAGCGAAGTGGAGATGGGAACATGTCATCAGCATTGCTCAAGCAGCACTATAGCCTAGAGCCCTGCACTAAGACGACTATGCAGCTACGAAAGAATCA
CAGCAGTGCCCAGATTGACTCGTATATTTGCCAGATATGCTCTCGTGGGGATGAAGATGATAAGCTGCTTTTCTGTGATGGCTGTGATGACAATTACCACATCTACTGCTTGTTGCCACCCCTTCCTGAAATCCCCAGAGGCATCTGGAGGTGCCCAAAATGTATCTTGGCGGAGTGTAAACAGCCTCCTGAAGCTTTCGGATTTGAACAGGCTACCCAGGAGTACACTTTGCAGAGTTTTGGTGAAATGG
CTGATTCCTTCAAGTCTGACTACTTCAACATGCCTGTACATATGGTGCCTACAGAACTTGTAGAGAAGGAATTCTGGAGGCTGGTGAGCAGCATTGATGAGGATGTGACAGTTGAATATGGAGCTGATATTCATTCCAAGGAATTTGGCAGTGGCTTTCCGGTCAGCAATAGCAAACGAAATTTATCTCCTGAGGAGAAGAGACAAAGTCTCACTGTGTTGACCAGGCTGATCTCAAACTTCTGGGCTCTA
GCTGTTCTCCTACCTTGGCCTCCCACAGTGTTGGGATTAGAATATGCGACCAGTGGTTGGAACCTGAATGTGATGCCGGTGCTAGATCAGTCTGTTCTCTGTCACATCAATGCAGACATCTCAGGCATGAAGGTGCCCTGGCTGTACGTGGGCATGGTTTTCTCAGCATTTTGTTGGCATATTGAGGATCACTGGAGTTACTCTATTAACTACCTGCACGGTGAACCAAAGACCTGGTATGGTGTACCCTC
CCTGGCAGCAGAGCATTTGGAAGAGGTGATGAAGAGGCTGACACCTGAGCTGTTTGATAGCCAGCCTGACCTCCTACACCAGCTTGTCACTCTCATGAATCCCAACACTTTGATGTCCCATGGTGTGGTTGTCCGCACAAACCAATGTGCAGGGGAATTTGTCATCACTTTTCCTCGTGCTTACCACAGTGGTTTTAACCAAGGATACAATTTTGCTGAAGCTGTCAACTTTTGCACTGCTGACTGGCTAC
CTGCTGGACGCCAGTGCATTGAACACTACCGCCGGCTCCGGCGCTATTGTGTCTTCTCCCATGAGGAGCTCATCTGCAAGATGGCTGCCTTCCCAGAGACGTTGGATCTCAATCTAGCAGTGGCTGTGCACAAGGAGATGTTCATTATGGTTCAGGAGGAGCGACGTCTACGAAAGGCCCTTTTGGAGAAGGGCGTCACGGAGGCTGAGCGAGAGGCTTTTGAGCTGCTCCCAGATGATGAACGCCAGTGC
ATCAAGTGTAAGACCACATGCTTCTTGTCAGCCCTGGCCTGCTACGACTGCCCAGATGGCCTTGTATGCCTTTCCCACATCAACGACCTCTGCAAGTGCTCTAGTAGCCGACAGTACCTATATCGGTACACCTTGGATGAGCTCCCCACCATGCTGCATAAGCTGAAGATTCGAGCTGAGTCTTTTGACACCTGGGCCAACAACGTGCGAGTAGCCTTGGAGGTGGAGGATGGCCGTAAGCGCTTTGAAGA
GCTAAGGGCACTGGAGTCTGAGGCTCGTGAGAGGAGGTTTCCTAATAGTGAGCTGCTTCAGCGACTGAAGAACTGCCTGAGTGAGGTGGAGGCGTGTATATCTCAAGTCCTGGGGCTAGTCAGTGGTCAGGTGGCCATGGACACTCCACAGCTGACCTTGACTGAACTCCGGGTCCTTCTTGAGCAGATGGGCAGCCTGCCCTGTGCCATGCATCAGATTGGAGATGATGTCTTGGAACAGGTGGAGGCCT
ACCAAGCTGAGGCTCGTGAGGCCCTGGCCACATTGCCGTCTAGTCCAGGGCTATTGCAGTCCCTGTTGGAGAGGGGGCAGCAGCTGGGTGTAGAGGTGCCTGAAGCCCATCAGCTTCAGCAGCAGGTGGAGCAGGCGCAATGGCTAGATGAAGTGAAGCAGGCTCTGGCCCCTTCAGCCCACAGGGGCTCTCTGGTCATCATGCAGGGGCTTTTGGTTATGGGTGCCAAGATAGCCTCCAGCCCTTCTGTG
GACAAGGCCCGGGCTGAACTGCAAGAACTGCTGACCATTGCAGAGCGCTGGGAAGAAAAGGCCCATTTCTGCCTGGAGGCCCAAAAGCATCCACCAGCCACACTGGAAGCCATAATTCGTGAGACAGAAAACATCCCTGTTCACCTGCCTAACATCCAGACTCTCAAAGAAGCTCTGACTAAGGCACAAGCTTGGATTGCTGATGTGGATGAGATCAATGGTGACCACTACCCCTGTCTGGATGACTTGGA
GGGCCTGGTGGCCGTGGGCCGGGACCTGCCTGTAGGGCTGGAAGAACTGAGACAGCTAGAGCTGCAGGTATTGACAGCACATTCCTGGAGAGAGAAGGCCACCAAGACCTTTCTCAAGAAGAATTCTTGCTACACAGAGGTGCTCTGCCCATGTGCAGACGCTGGCTCAGACAGCACCAAGCGTAGCCGATGGATGGAGAAGGCGCTGGGGTTGTACCAGTGTGACACAGAGCTGCTGGGGCTGTCTGCTC
AGGACCTCAGAGACCCAGGCATTGTGGCCTTCAAGGAAGGGGAACAGAAGGAAAAGGAAGGTATCCTGCAGCTGCGTCGCACCAACTCAGCCAAGCCCAGTCCACTGACACCATCCCTCATGGCCGCCTCTGCGACTTCTATGTGTGTGTGTGGCCAGGTGCCCATTGGGGTGGGAGCTCTGCAGTGTGACCTCTGTCAGGACTGGTTCCATGGGCAATGTGTGTCAGTGCCCCGTCTCCTCACCTCTCCA
AGGCCCAGTCTCACGTCGTCTCCACTGCTGGCCTGGTGGGAATGGGACACAAAATTCCTGTGTCCACTGTGTATGCGCTCACGACGGCCACGCCTAGAGACAATCCTAGCCTTGCTAGTTGCCCTGCAGAGACTGCCTGTGCGGCTGCCTGAAGGTGAGGCTCTTCAGTGTCTCACAGAGAGGGCCATTGGCTGGCAAGACCGTGCCAGAAAGGCTCTGGCTTCTGAGGATGTGACTGCTCTGTTGCAACA
GCTGGCTGAGCTTCGCCAACAGCTACAGGCCAAACCTAGATCAGAGGAGGCCTCGGTCTGCACTTTAGCCACTGCCTGTGACCCTATCAGAGGAGGCAGTGGGAACACTGTTTCTAAGGTCCAAGGGCTGCTGGAGAACGGAGACACTGTGACCACTCCTGAGAACATAGCTCCAGCAAAGGGCTCTCTGGAGCTACTGTCCTCACTGTTGCCGCAGTTGACTGGCCCTGTGTTGAAGCTGCCTGAGGCAA
TCCGGGCTCCCCTGGAGGAGCTCATGATGGAAGGGGACCTGCTTGAGGTGACTCTGGATGAAAACCACAGCATCTGGCAGCTGCTGCAGGCTGGACAGCCTCCAGACCTGGACAGAATTCGCACACTTCTGCTGGAAAAGCTTGAACATCAAGGGAGTCGGACAAGGAGCCGGGCTCTGGAGAGGCGACGGCGGCGGCAGAAGGTGGATCAGGGTGGAAAGGTTGAGGATCTTGTTCAGCAGGAGCTGCAG
TCAAAAAGGGCTCGGAGCTCAGGGATTACATCTCAGGAGGGCCAAAAAAAAGAACATTTTCAGGAGAAAGCAGACCGTGAAAATATATTCCTGACACCTTCCACAGACAACAGCCCTTTCTTAAAAAGAAACCAAAATAACTTACAACACAAGGATTCAGGCTCCTCAGCTGCTTGTCCTTCTTTAATGCCTTTGCTACAACTCTCCTGCCATGATGAGCAAGAGTTGTGACAGTGGCACCAAAGGTCATT
TGTGGTAGTTTTTGTTTGTTTCATAAATCGTACTGTCTCCTGGCCTGGACCTCAGAAGGAGCTTCTTGCCTGTTGATAATTTTTCACTGCCAATATTTGATATCCTCACTCCTAGAGAGTTATTGTTTAAAGGTTGGTTATTCAAGTCCAGACCCCGATGCCCAGAAATGTCTTGCCAGCCACATTCCTGCTAGCATACAGGAGTGATTTTGTAAGCCAGTTCCATTCTAGTCTGAATAGAGACAAACAAA
TCTTGAGGAAGCCCAAGTGCACCCCTTTTTTTTTTCCCCACCACCCTCTTTCTGTACTTCAATTTTTGTTTGTTTTTTGTTTTTTTGTCCCTGTCATAAAATATTTTGGTGCTTCAAAACTTGTACTTTCATCGTACCTCCTTTTCTCTCCTTGGGTCTTATTGTAAAAGGAAACAGTGTATGGTGTAATTACTTGTAAAGACCAATAAGAATAGAGAAAAAAGAATTTCATGACTCTACCTGTGGTCTAT
TTTTAATTTCTTTTCTTAAAAATAAAACATTAAGTGTGTTTGGAGACTGTGAAAATGATTTGAACTTCTTAAAGTGTAAGACTGAAGGACTGAAGTTAGGAAACAACAGTAGCATGGGTCAACGTAATTTTTAATAGTTTTTTGGGGGGGAGTGGGGAAGGGTAGATTTTACTTAGAAAACATACATGAGACTTAGTCCAAAGTTAATATTTTCTCAAAGGATGTCCAGTTGACCCAACACCGGCAATAGA
AAACTTACCTGTTCTACACTTAATTGCTTTGTGCTTTTTATTGAAAATCTGTTTGCTTGACTTGGGTGTGCCAATATCCGAGTTATTTGTTGTGTTGCATTGTTGAACTATGTGTCTGTTCCCTGTGGCCAGATCACAATGTCTTGGTTGCAGTCGCTTTACAGTAAGTCTTGCAATAGAGTAGACAGATTTGTCTCACTTTATTCTTTTTCAGATTGTTTTAGCAAATTAAGCCCCCAGCTCTCTTTTTT
TCAGTATGTAGTTGCTTTTGTGTCCTAAATCTGATTGACTTGCACTGACAAAAGTTATCTCCCTCAGTATTTTCTGTTCTTTCAAATGGTGAATATAATAGCTAATTTAAATCATTTGTTGTAAGAATTCAGTGGGATTGATGTGTAAATATTTCAGGTGAAACCACTATATCACTATACCACTAAATCTTCATGGTTCTTGTTTTGTGTGTCTCTTGGTAATCTAATAATATAGACTGTATTATACTTCT
CTTAATCCCTTTTAGTGAACACATTCTGTCATCCTGGATTGAATCTCCTGCTTTTCCACCTGTTCCTTCTGACCTCAGTCAGTGTAGATCACATGATTTCCCATAGCAATTTCTCATGCCTATAATCATACCTACCTTCCTTATTGTCTACTCTTTTCACCTCTTTCTTTGATACTGTCATAGGTAACTATAATTAGCTTTCCCAGTAACAAAGCTGTGCTTGATGGTGACCTAGTAGAGTAGAAATTTCT
TCACTTGTCTAAACAGAATGTACTATACCTTACCACACCGTAGGGACCAGATAAAATAAATAGAAAATCCTAAG
>Macaque_Y_transcript_TSPY
CGGCGCATGCGCCCTGAGGGCCCGCCGTCCCACCGGCTGCGGTGAAGGGCAGCGGCAGGGTTCCTGCGGTGAGGGTCCGGCAGCACAGGCGGTGGTCAGTGGGAGTCCGAAGGGGGGCACCGTCTTCAGGATGGAGTCTCTACAGGAGGGGGAGGCCGGGGCGCAGAGCGAGCAGGTAGCTTTGGGGGAGGAGGCGGTGCTGGGAGCGGATGACATAATGGCGGAGGTGGAGGTGGTGGCCCACCAGGAAG
CCGACGAGAAGCGGCAGGAGCAGGTCCAGCGGGCACAGCCTGGCCCTGGGCCCATGAGCCCAGAGTCTGCACTGGAGGAGCTGCTGGCCGTTCAGGTGGAGCTGGAGCCGGTTAATGCCCGAGCCAGGAAGGCCTTTTCTCAGCAGAGGGAAAAGATGGAGCGGAGGCGCAAGCCCCACCTGGACCGCAGAGGCGCCATCATCCAGAGCATGCCTGGCTTCTGGGCCAATGTTATTGCAAACCACCCTCAG
ATGTCGGCCCTGCTCACTGACCAAGATGAAGACATGCTGAGCTACATGATCAACTTGGAGGTGAAAGAAGCGAAGCATCCCGTTCATCTCTGCCAGATCATGTTGTTCTTTCGGAGTAACCCCTACTTCCAGAATAAAGTGATTACCAAGGAATATCTCGTGAACGTCACAGAATACAGGGCTTCTCATTCCACTCCAATTCAGTGGTGTCAGGATTATGAAGTTGAGGCCTATCGCCGCAGACACAACAA
CAGCGGTCTTAACTTCTTCAACTGGTTTTCTGACCACAACTTCGCAGGATCCAATAGGATTGCTGAGATCCTATGTAAGGACCTGTGGCGCAATCCCCTGCAATACTACAGGAGGATGAAGCCACCTGAAGAGGAAACAGAGATTTCAGGTGAGGCGTACAGTTGGAACTGGAGCTGTCTGATACCCGGGATAAGGGTGTTGACACACCTCTCTATTCAGGGAGCCTGGAGGCTCATTTCAGAAATGTAGA
ACCTGGGGGTCCGTCTTATCCATGTGGAAATTCCTTGAGAGGAAGACACAGCATGACAGAATCCAGGACATTCATGGCATTGGGCTGAAAAAGGCACATGAGACACTGCACTGCAAAGCAGGTTATAACTGTGGAGTCTTAAGCCCGGGGAAGCATAGTGCGTGTCCACACTCACTGAGAAGTAAAGCCGAGTTATTACCTTCAATCTGTGGCACTTGGTTCCATGGCCGTCAACCCGACGGGGAGTCATC
TTACCAACCCCTAAAGCTTGGGCTCCCGGAATGTGCCTGGTTGTCCTCCTTGCCACAGACCACAAAGGACTGTTTAGATCGATGGATTTCCTTAAGCTATTACCCCATCGGATTTCCGTGTGCTTTTAGTGTACAACGCGTCTTGTTAGCTGACTCCTGTCACAGAGAATACTGGAAATGGGGCAGGTATTGCAGAGAATAGTTTGTAACACATGCACGGCAGGAGGAAGTTGAAGAGATCACAAAAGGGG
AAGGGGTAGTCTTTTCTCAGCAGGCCGTAAAATTAAAACATTTTAAATGGTGGCTCAGAGGAGATGCAATTTGACATGTGTTTGTGTTTCTCTAGGGAACGCGCAGATGTTGGGTTGAATATGATGGAGCATCGGACACAGGTGCTGTGTTCACCTAACACGGCAGAACTCCTGAAAACTTACTACAGTATGCAGGATGTCAGCACTCAGCATGGTCTTGTGCACAGGAACTAAAGGACAAGCAGATCCAG
TCACAGCAAATGAAGACAGGAAGCGGGGTGGGGGAATTGAATTGTATGGAATAAAAAGTAAACAGTATTAAGGATGTGT
>Macaque_Y_transcript_CYorf15A
GCTGAAGTCACCTCGTGCGAAGTAGGGAAAGAGCCACAGGACCGGATGGCAAGTGGTCGCAGCCAGTAGTTTGTGAATAGCATAATGGAAGAAGCTGGAATTTGTGGGCTAAGAGAGAAAGCAGATATGTTGTGTAACTCTGAATCAAATGATATTCTTCAACATCAAGACTCAAATTACAGTGCCACAAGTAATAAGCATTTGTTGGAAGACAGAGAAGGCAGTGACTTTATAACAAAGAACAGGAGTTG
GGTGAGCCCAGTGCACTGCACTCAAGAGTCAAGAAAGGAGCTTCCTGAGCAAGAAGTAGCCCCTCCCCGTGGTCAACAAGATTTACAATGCAGCAGGAACAAAGAAAAAGTCTTAAGACAGGGTCTTTCTCTATCACCCAGGCTGGAGTACAGCGGTACGATCATGGCTCATGGCAGCCTTAAACCTGGGCTCGTGATCCTCTCACTTCAGACT
>Macaque_Y_transcript_CYorf15B
AAAAAGAAGCTGATGAAAGACATCAGAGAGAGAGAGTGTTTTTGTTAAAAGAAGCAACAGAATCGAGGCACAAATACGAAGAAATGAAGCAAGAAGAAGCACAACTGAAAGAGCAGCTTTTCCTTTATATGGATAAGTTTGAAGAATTCCAGACTACCATGGCAAAAACCAATGAACTTTTTACAGCCTTCAAGCAGGAAACGGAAAAGCTGACAAAGAAAATTAAAAAACTGGAAAGAGAAATGGTAATA
TGGTGTACCAAATGGGAAAATAATAATAAAATACTTCTGCAAATGGCTGAAGAGAAAACTATTCGTGATAGAAATTATAAAGTTTTTCAAATAAAATTGGAGCGATTAGAGAAGCTGTACAAGGCTCTTCAAATAGAAAGAAATGAGCTCAGTGAGAAAGTGGAAGTTCTGAAAGGGCAGGCCTCTGTGAAAGTAGCAGATGCAGATTTAGCAGTGCCTGTGATGCATTCCTGTGCTGACCTGGATTCTTC
CAATATGCTGACCACTTCCTCTAAAAGAGCGCCAGGAGTCCGCTTGGAGGCTGACCCCAAAGGAATGAATGAGGCGAAATGCTATTCAAAAGCCCTCTCCACGGGATCTCTAGGCATTGATTAAGATGAAGTATGATCATTGTATTGATGGATATATTTTGTGTACATATTTCTCTTTTAGTTGTAACTATTGGTTTTGTATGAAAATTTCCTCTACTTTTTCTATCATATCTGTATTTTTTTAGAACTAC
TGGACTGTATGGTACAGAAAGCTTCTTACCAATTTCCCCAACTATGTTGCACATCAGCCTTATTTTCCCCCTTTATTGGAACGCATGTTTTCATTGCCTTGTACTTTCAAAATGTATGTTTGTGTATTCATTACCTTAATTTGAGACTTTTTTATAATGGTTTCCTAATGTGAAATCAAATACTAATTTAAACTCTGGAGCCCATAATATATATATAAAAGAAAATATGAACTGATTAATATTGTCACATC
ATTTAAATGACAAGTAAAACTCCAATGGATTAAGAAACAAGCATGGCATATTTGATTCAGATCAGGTTTTTAACAATATTTATATGAATTGCCAAATTGATGTGACTGTAAACCTTGAATTCCTCAAAATTGGCAGAATATATTTTATATATATATATATATATCATTTAAATGTACATGATGTTAAGAAAAACCAAAACAGTAGCATATGCAGAAGTTACTGGACCAATAGGCTTAATGTTTATGAAACT
GAAAATTGTTCTGCTTTATTTCAGGTTATCAATATCTAGATCTCTGCACTTGGCATGGAAAATTCTGAACTATTTATTCCTTAATTTTTCTTTTATTTCAGTTGCTCATGTAGCTAAATAGTTTTACGTATATTCTCTCATCAGATTTGTGGTCTAATAGAGGTAGAAAATGGAAATTTTCCCAGTACTTAGAAATATGGCACTTAGGAAGAAGTCTGGCATGTGAGTTACATATACAATTACCCTAGTGA
CTATGATAATCAAGGGGGCAGATAGCAGAGGAAAATAAGTTAACATTAAATTTGACAGATTTTATTATTTTGCCACAATTAGCAAAACAAAAATACCTTCCCCCGCTTATCCCCCAGCTTTTTATAAATATTCCATTCAGGTACAAAACAAAATACTGGACCCACTTCTTTCAGGAGATGAAGATACCTTATATACTCTAAGGTTAATACCAGCAGTCATAGTTTATCAGAACTCTGCTTGATGTAAGCTC
TTAATGTTATACTAAGGCAATTTCTTAGGCTGTGAAACTTCTTTGTGGTACTTGTTTTGTGTGAAAGGTAAATTTTGGGGAGAAAGCAGTGTAATTGACAGAACTTGGTCTGTTGTTTTTGGCATACTGTTTTCTGTTAGATATCCTGTGTTATAACACAATATTAAGAAGATCTGGATTGTATTTTGGAATTTGGTTTCCTTTCAGAATTATTCCTCTGGCTAGCAGTGGAAACAACAACAACAAAACCC
AAAGGAACCCTTTGCAGAAGATTCCTTTGTAAATGGCCCTGTGGCATGCCCAGTATCTGCAGTGTTCTAGAATAGGAGTTGTCAAAACTCTCTGTTTGCTTAGGCTGCAGAGTTGAACATGTCCATAAATGTATAGAATCTGACCCTGTTTTTCAGCCTTGTTTCTGGACACTGTAGCTGACCAAGAAAATGTTTAAATGTTGAGATAACTTAAATTGTTTTGTTATATCATTCTGGAGTTGTAATATGTA
TAGTGGCAGGGAATTCCAAGCTATAGAAAAAACATGAGTATAGAATAACAGAGTGTGTCATCTTCAGATGTGTTTTAATATATTTCTTGATAATGAGACTAGTATTTCTAAGTTAATGGAACTGTTTTATTACACCTGATAATCACAGTTCACTTGTCTATTGCAGAATTATCTACCTCTTTCAAACTGTAAATGAAAATAACTGTGAAAAAAAGGATACAGTACTGATAAACACACTGCTTTGTTTTTAT
CTCACCTCTTTTTTAAGGATATGATTTTATAAGAGGCAGTTAGTTCTCTTTTGCTTTTCAGGACTTCTGTAGAGTATTTTTTTTT
>Macaque_Y_transcript_DDX3Y
ATTCAGTATATAATTGTTTCATTATTTCGTCAAAACAAGGGACCTATGCCAGTGTTCGTTAAGGGCCTAGGTCCCCCGGTAGGTGTGTTATCATCAGCGTCATTCAGTATATAATTGTTTCATTGTTTCCTCATCCTGTGATGCTAAAGCCGTATGCTCATAAAGCGCAGGCACACTGCTAGAAAAACTAGAGGGGTCTTGGGTTCCTAGCTGAACCCCAGCAGCGTAACCCAGTCAAGCCTGTCGAGCTT
GTGGCTGGTCACACGTGCTGCGGAATCCACTCTACTTTCCGCAGGTGCAGTCAGGTCTATCCTGCAGAGGGACCGACTGCGGACCTGTTCTTTCACCTCCCTAACCTGAGGATTGTATTGAAACCATCGTGGATCGCTCACGTAAAATGGTCACTGCGCCTGACACTTGGGATCCCGTAACCCTGATCTGTCTTGGCTTCAGAGAGTTTTTTGACTAGTTCCAACTTCGCTGAAGTTTGTCAAAGGGATGA
GTCATGTGGGGGTGAAAAATGACCCTGAACTGGATCAGCTTGCTAATCTGGACCTGAACTCTGAAAAACAGAGTGGAGGAGCAAGTACAGCGAGCGGGCGCTATATACCTCCTCACTTAAGGAACAGAGAAGCATCTAAATTCCATGATAAAGACAGTTCAGGTTGGAGTTGCAGCAAAGATAAGGATGCATATAGCAGTTTTGGGTCTCGAGATTCTAGAGGAAAGTCTGGTTATTTCAGTGAACGTGGA
AGTGGATCAAGGGGATTTGATGATCGTGGACGGAGTGACTATGATGGTATTGGCAGTCGTGACAGAACTGGCTTTGGCAGATTTGAACGGAGTGGACACAGTCGGTGGTGTGACAAGTCAGATGAAGATGATTGGTCAAAACCACTTCCACCAAGTGAACGCTTGGAGGAACTGTTTTCTGGAGGAAACACAGGGATTAACTTTGAGAAATACGATGATATACCAGTAGAGGCAACTGGCAGTAACTGTCC
TCCACATATTGAATTTAGCGATATTGACATGGGAGAAATTATCATGGGGAACATTGAACTTACTCGCTATACTCGTCCTACTCCAGTGCAAAAACATGCCATTCCTATTATTAAGGGAAAAAGAGACTTAATGGCTTGTGCCCAAACATCTGGGAAAACTGCAGCATTTCTTTTACCTATACTGAGTCAGATATATACAGATGGTCCTGGAGAAGCTTTGAAGGCTGAAAATGGAAGGTATGGGCGCCGCA
AACAATACCCAATATCCTTGGTTTTAGCCCCAACAAGAGAATTGGCTGTACAGATCTATGAGGAAGCTAGAAAATTTTCCTACCGATCTAGAGTTCGTCCTTGTGTAGTTTATGGTGGTGCTGATATTGGTCAGCAGATTCGGGACTTAGAACGTGGATGCCACTTGTTAGTAGCCACTCCAGGACGTCTAGTGGATATGATGGAAAGAGGAAAGATTGGATTAGACTTCTGCTACTTAGTGTTGGATGAA
GCTGATAGGATGCTGGATATGGGATTTGAACCTCAGATACGTCGTATAGTTGAACAAGATACTATGCCACCAAAGGGCGTTCGTCACACCATGATGTTTAGTGCTACTTTTCCTAAGGAAATAATGCTTGCTCGTGACTTTTTGGATGAATATATCTTTTTGGCTGTAGGCAGAGTAGGCTCTACCTCTGAGAACATCACACAGAAAGTAGTTTGGGTGGAAGACTTAGATAAACGGTCATTTTTGCTGGA
CCTATTAGGTGCAACAGGTAATATGAATACTTTAGTGTTTGTGGAGACCAAAAAGGGAGCAGATTCCCTGGAGGATTTCTTATACCATGAAGGATACGCTTGTACCAGTATTCATGGAGACCGGTCACAGAGAGATCGAGAGGAGGCCCTTCACCAGTTTCGCTCAGGGAAAAGCCCAATTCTAGTGGCTACAGCTGTGGCAGCACGAGGACTAGACATTTCAAATGTGAGACATGTTATCAATTTTGATT
TGCCAAGTGATATTGAAGAATATGTTCATCGTATTGGCCGTACAGGACGTGTAGGAAACCTGCTTGCCACCTCATTCTTTAATGAAAAAAATATGAATATTACAAAGGATTTGTTGGATCTTCTTGTAGAAGCTAAACAAGAAGTGCCTTCTTGGTTGGAAAATATGGCTTATGAACACCACTACAAGGGTGGCAATCGTGGACGATCTAAAAATAGATTCAGTGGAGGATTTGGTGCCAGAGACTATCGA
CAGAGTAGTGGTTCCAGCAGTTCTGGCTTTAGTAGTAGTCGTGGAAGCAGCAGCCGCAGTGGTGGAGGTGGTTACGGCAACAGCAGAGGATTTGGTGGGGGCTATGGAGGCTTCTACACTAGTGATGGATATGGAGGAAATTATAACTCCCAGGGGGTTGACTGGTGGGGCAACTGAATCTGCTTTGCAGCAAAGTCACCCTTACAAACAAGCTAATATGGAAACCACATGTAACTTAGCCAGACTGTATC
GTGTAGCTTCAAGAACTTGCAGTACATTACCAGCTATGATTCTCCTGATAATTCAAGGGAGCTCAAAGTCACAAGAAGAAAAATGAAAGGAATAAACAGCAGCCCTATTAAGAAATTGGTTTGAAGATGTGATTGCTATAGTTTGGATTTAACTCTTCCCCTCCTGCTTTATTCCCACCCCAAACTGCATTTATAATTTTGTGACTGAGGATCGTTCGTTTGTTAACGTACTGTGACTTTAACTTTAGACA
ACTTATTACTTTGATGTCCTTTTGGCTCAGTAATGCTCACGATACCAATTGTTTTGACAAAAATAAATTTACTAAACTTGGCCTAAAATCAAACCTTGGCACACAGGTATGATACAACTTTAACAGGAATCATCAATTCATCCATAAATATAAAAAGGAAAAAAAACTTCAGGCAGTAGCCTGCGTTAGGACTGTTGGATTTTTGCAGACTTGGGGGTTGGGAGAACATCTTAAAGCATTAAAGCATAGTT
TTTTATATGGCCAACCTGTACTAAAGTTCTGACTTGCTCACTCTATCCTGGATAGGCACTTAGAAACTTACACTCTTTAAGCCATTCCAGTCATGACGAGGTGGAATGTATCAATATACCCATTAATATTTTTGAAAGAGCTCTTTTAGGTTAATTCAAGTAAATACAGCAATTTCTCATTTAATGTTTAGGGAGTTTATTCTAAGCTAGGCAACTGTGGGCATACTATCACAGGAAAGATTTAAAGCTTT
GATACAATGGGGGAGATTTCATAGTTTTTTTAATGCCTGCTATAAAAATTTGAAATGTTAGAATGGCTGACCATGGCAGTGACCAGGCCTCACTATAGGCCTGGTTGGATTCTGGTCTTTTATGCATGCTAGTGTTGATGTTTTTTGGTCAAGAAGGGTTTAAACAGGAAGGATTATGCAGCAGGCTTTAATTTAATGTAGAGTCATATTGCGCTGTTAAAGCTGCATTGAAATGTTAAAATGGCTTACAC
TTGTAGACTTTGTAAAGCTGAGACTAACAAATTCTTGATATCACACAGATTGCAAATATGTACTAAACTGCACAAGGTGTGTATGCTCTATGTGCAGTTTTAGTGTATTTTAGTTGCATAGGTTTCCATGGTATTTATAGTCTCTTGTGCTAAATTTGGCCAAAGATGATTGTCCACCACTAAAAATGCCTCTCCCACTTGGAATTCTGTACTGATTTTGTGGCCAGAATGCAATGATCTTTAAAAACATC
TTTTCAGTGGCATAAGAAGTTGGCAAAAATTTCTTAAAGTGCAATAGATTTTCAAGTGTATTGTGCCTTGTTCTAAAACTTACAAGTAGGTGCACTTGACAGTATTGAGGTCATTTGTTAAGGTGCTATTTCAATTAGTATAGGTTTAGACTCTTGTACATTTCTCCCGTAACTTTTTACAAAGTACTTATTTTATTGCACATTCAGAGAATTTTATATATATATGTCTTGTGTGCGTGTCCTCGACCTTC
CAGTCTTATTTTGTTTCTTGGAGATTGTTGAATGCAGCCAGTGAAGCAGTAGATTCTAAAATTTTATTGGGGACCATGGAATGGTAGTTGAGAAGAAAACTATTTGCACACAACAGATTTTAGATACTTTTTGCTGCTAGTTGTGTAATATTTATTGAAAATTTTGACAAATATTTATTTTTGTAAGCCTAAAAATGATTCTTTGAAAGTTTAAAGAAACTTGACCAAAAGACAGTACAAAAACACACTGG
CACTTGAATGTTGAATGTCACCGTATGTGAAATAATATATTTCGGGGTAGTGTGAGCTTTTAATGTTAAGTCCTATTAAACTTGAGTCAAATTAAGCAGACCTGGCATTGGCAATGTAGCTGTAATTTTCTGACAAAATTTAAGACAAAATTGTCAACTTGAAACTAAAACATGCCAAGGTTTTGATATACTTGTCTTAAGATATTAATGAAACACTTCTGAATGCTGATAGGAAGTGTCCACATCCACAA
CAGTTTTCTGAGTTTTGTTATGTGTTTTGTTTTGTTTTGTTTGATCTTCGGTGATTGTCTGGCATATTTACAGTCCTCAAACATGTGGTTATTTTTTCAGTGACTTACATTCAGTTTTATCAGCCAGCAGTATTTTCAGTAAAGAATGGAATTGCTGAATGTAACCGTTGAACCTCGAGTCACTGTAAAATTTTAGTAATTGCTTATTGTATTAGTTTTAGATGCTGGCACTGCATGTGCTCTGTTTATTC
TGATTTTACTAAAATAAAAAGTTCAAAAATCTTTTTTGCTGTCACTTGTAGCTTAATGTTGAGTTGAAGATGAATTTGTGCTCCTAACCTGAAGATTGGAAATCTGATTTCTTGACTACCAAAGCTGTTTGCAAAATACATCCTGAGGCTGGAAGTACTTTGCCTTACATGTTTGAATAAATGATGAAGGTGGTAGAAGGTTGGAGTACAGAGGCAGGATTTTATTCTGACTGATGGAAAACTAAAAGCTG
GCTGACTTGGAAGAACCGATACAGGACACATCTATCTTTCAATGTGTGGACAAGCTTCAGCCTTCTTTTAGTTTTGCTGGTGCTTCAATTGAAGTCTCCTGGGGAACTTCTGCAGTAGATGCTTCCTCTGTACTTGTTGCCTTTTCTTGGAAATCAATTAAATTTGTTTGTTCCAAATCTTGCGGTAGAATTTGTTTGTTCTAAGTCTTGCAGTAGTTTCCAAATCTTGCAGTAGAATTGATGCACCAGAA
AGATGTACCATATCTAGTCTGCTTTTTTGCACCCTCCCTGAATAGAATTGAGGCTGTACTTATTCTTGTACAGTTAATCCAAAAAAGGTTTCAACGTTCATTGGGAGTTTCCCACACGGGCTTTCAAGAAATCCAAGAACTACCAGGACCAGGGCCTTCAGGGCCCTGCAGGGGCTGCACTGGCAAATGCAAAGGGGAAGGGGCAAGAAGAAGGTGGGTGCTGATGGAAGAGGAAAGAGTGGCCAGGGTAG
AGGGAAGTGAATGGGTGTGTCAAATGCCCAGAGGGCAAGCATAACTATGGGAAGTCTGAACAAGCCATGGGAAGATACTTGCCCCTTATTCTGTGAGAAATCAAACTGCTAGCG
>Macaque_Y_transcript_EIF1AY
AGGTGCGTCGCCTATTGCTGACGCCAGAAAGTGTGCGTCCGCAGTTTAGCAGAGAGTTCCGTGGCCAGTCTGTTGTGCGCACCCACCTGAGGCATCTTAGGTCAGCCTGCTCTTAGAGAAGTAGTAACCGCCAGAAAGGAGTCGGAAGAGGTCCCACGAGGCTGTCTTCACCGCTATGCCCAAAAATAAGAAAGGAGGTAAAAACAGGCGCAGGGGTAAAAATGAGAATGAATCTGAAAAAAGAGAGCTGG
TGTTTAAAGAGGATGGACAATATGCTCAGGTAATCAAAATGTTGGGAAATGGACGATTGGAAGCACTGTGTTTTGATGGTGTAAAGAGGTTATGCCATATCAGAGGGAAATTGAGAAAAGTTTGGATAAATACTTCAGACATTATATTGGTTGGTCTACGAGACTATCAGGATAACAAAGCTGATGTAATTTTAAAGTACAATGCAGATGAAGCTAGAAGCCTGAAGGCATATGGCGAGCTTCCAGAGCAT
AAAATCAATGAAACAGACACATTTGGTCCTGGAGATGATGATGAAATCCAATTTGATGATATTGGAGATGACGATGAAGACATTGATGATATCTAAATTGAACTGAGTGTTTTTACATGACAAGTTTTCTGAGGATTGTTCTACAGTTGGGATTTTGGCCATCATCAGTTAAGAAGAGAAATTCATTCAGTGTGTATTTCTGAAAGCAAACTGATTTATTTTCAATGTTTTAAAGTATTTATTTCTTTGGA
AGCTGATGACCCTGAATTATCTTGTTAAATGTTAATACTTTATTGTTTCGATGTAATGGAACTTAGGAATAAAAGACCACAATATTTACCATTAAAAGAAATAAATGAATGCCTTTCCTACTCTAATAACTTCAAGTAATTGGATATTTTGAATACATTTCTGCCTTATAATCATGCTGGGTTCTAATAAGCCCTACTTCCAGCTAATCTGTTTATAGACTTTCTGTATGTTTCAGTTACTTACATGTTCT
CGTAAGGTTTCTGATAAAATTTGAATACAGAAATCTCCATTTAGAATCAGAAAAAAATTGACATTTTTTGTATATATCTAACCATATATATTTTTATAGTAACATTGATAGTTTATAAATTGTTTTTGTCCTTTGTGCACTAGTTATTAAGGAAAAAGAATATGTCCAACAGTTTTTAAAGTGTGGCAGTTTTGAGTAGTAATTCAGAATGTGTAAGATTAAGAGTTGCAGAAATTGAACAATAGATGGCA
ACCAATTATCTTAACATTGGAAATACTAGGATGCCATTTTGTTTTCAAAAGTTATTCATTGTAACCCACTGTTTTGCCTTTGATGAACAAGTGAATTACAATGTATAAATGAAGAACTAATTTCATAATAAATTCTCTAAACTGAGCCATTCTTATACTGTCCCTAAACTGCCATAGGAGGAGGCAACCATACTGAATGAAAAGATAGTTTCAACCTAGGTTCAGTAGTTCACACCTGTAATCCCAACACT
GTGGGAGGCCAACGTGGGCAGATCATCTGAGGTCAGGCATTCAAGATCAGCCTGACCAACATAGCAAAACTTCGTCTCTACTAAAAATACAGAAATTAGTGGGACATGGTAGTGCATGCCTGTATTCCCAGCTGCTCAGGAGCCTAAGGCAGGAGAATCGCTTAAACCCGGGGAGGCAGAGGTTACAACGATCCGAGATCTCACCACTGCACTCCTGCCTGGGCAACAGAGTGGGACTCTGTCTTAC
>Macaque_Y_transcript_USP9Y
ATGGTGGGAGCCTGCGCAGCTGGCTGCGCGGTGTCTTTCTCGTTTGCTTTTTTTCTCTTTTTTTTGGTTGGCCGAATTCAATCCGCCATATTGAAAACGACGGGTCTAATAGATCGCTGGAAACACAATTTAACCGAACCCCTCCAGTTGCGTTCATGCCGCTAGCAGGCGTTGACGGAGATTGCCTTTGTCTTACTGGGGACGTTCACCTCAGGGCTTGATGCTGGTGTCGGGACCGGGAGATAGGAGTG
AGTCTCAGGAGAGACCTGGCCGAAAACCGCGAGTAAAGAAAAGTGAAGCCTAGTGAAATCGCCTTTGCAGGATTAGTACAAGGTGACTCAGGAAAAACTAACCAACTGGAGCCCGTGTAAGCTCAGCTACAGCCCTAGCAGCGAGGCGAAAACAGGATAGTAGAGACCAGTCTACAGCCTGAGACCCATCACCAGAGAGCTTGGAGATAATTCTGGTGGCTGTGTGGAGGATGTATTGGAGGACAACTACA
TAAAGAGACAAAATAGCAAAGATCTTTCTGTGTCAAGTATGACAGCCATCACTCATGGCTCTCCAGTAGGAGGGAATGACAGCCAGGGCCAGGTTCCTGATGGACAGTCTCAGCATCTCTTCCAACAGAACCAGACCTCATCACCTGATTCTTCCAATGAGAATTCCATAGCAACTCCTCCCCCAGAGGAACAAGGGCAAGGTGATGCCCCACCACAGCACGAAGATGAAGATCCTGCATTTCCACATACT
GACCTGGCAAAGCTGGATGACATGATCAACCCTCGATGGGTGGTTCCTGTTTTGCCAAAAGGGGAATTAGAAGTTCTTTTAGAAGCCGCTATTGATCTTAGTGTAAAGCTTGATGTTAAAAGTGAAGCATGCCAACGTTTTTTTCGAGATGGACTGACAATATCTTTCACTAAAATTCTTACGGATGAGGCTGTGAGTGGCTGGAAGTTTGAAATTAGATGTATTATTAACAATACTCATCGCCTAGTGGA
GCTTTGTGTGGCCAAGTTGTCCCAAGATTGGTTTCCACTTCTAGAACTTCTCGCCATGGCCTTAAATCCTCATTGCAAGTTTCATATCTACAATGGTACACGTCCATGTGAATTAATTTCCTCAAATGCTCAGTTGCCTGAAGATGAATTATTTGCTTGTTCTTCAGATCCTCGAACACCAAAAGGTTGGCTAGTGGATCTCATCAATAAATTTGGCACATTAAATGGGTTCCAGATATTGCATGATCGTT
TTTTTAATGGATCAGCATTAAATGTTCAAATAATTGCAGCTCTTATTCCATTTGGACAATGCTATGAGTTTCTCAGTCAACATACAGTGAAAAAGTACTTCATTCCAGTTATAGAAATAGTTCCACATTTATTAGAAAACTTAACTGATGAAGAACTGAAAAAAGAAGCAAAGAATGAAGCCAAAAATGATGCCCTTTCAATGATTATTAAATCTTTGAAGAACTTAGCTTCAAGAATTTCAGGACAAGAT
GAGACCATACAAAATTTGGAAATTTTTAGGTTAAAGATGATACTCTTGTTGCAGATTTCCTCTTTTAATGGAAAGATGAATGCACTGAATGAAATAAATAAAGTTATATCTAGTGTATCATATTATACTCATCGACATAGTAATCCTGAGGAGGAAGAATGGCTGACAGCTGAGCGAATGGAATGGATACAGCAAAATAGTATCTTATCCATAGTCTTGCAAGACAGTCTTCATCAACCACAATATGTAGA
AAAGCTAGAGAAAATTCTTCGTTTTGTGATTAAAGAAAAGGCTCTTACATTACAGGACCTTGATAATATCTGGGCAGCACAGGCAGGAAAACATGAAGCTATTGTGAAGAATGTACATGATCTGCTAGCAAAGTTGGCTTGGGATTTTTCTCCTGGACAACTTGATCATCTTTTTGATTGCTTTAAGGCGAGTTGGACAAATGCAAGTAAGAAGCAACGTGAAAAGCTCCTTGAGTTGATACGTCGTCTTG
CAGAAGATGATAAAGATGGTGTGATGGCACATAAAGTGTTGAACCTTCTTTGGAACCTGGCTCATAGTGATGATGTCCCTGTAGATATCATGGACCTTGCTCTCAGTGCCCACATAAAAATACTAGATTATAGTTGTTCCCAGGATCGAGATGCACAAAAGATCCAGTGGATAGATCACTTTATAGAAGAACTTCGCGGGAATGACAAGTGGGTAATTCCTGCTCTGAAACAAATAAGAGAAATTTGTAGT
TTGTTTGGTGAAGCACCTCAAAATTTGCAAACTCAGCGAAGTCATCACATATTTTATCGCCATGATTTAATCAACCAGCTTCAACAAAATCATGCTTTAGTTACTTTGGTAGCAGAAAACCTTGCAACCTACATGAATAGCATCAGATTGTATGCTGGACATGAAGACTATGATCCACAAACAGTGAGGCTTGGAAGTCGATATAGTCATGTTCAAGAAGTTCAAGAACGACTTAACTTCCTTTTTTTACT
GAAGGATGGCCAACTGTGGCTCTGTGCTCCTCAGGCAAAACAAATATGGAAGTGCTTAGCAGAGAATGCAGTTTATCTTTGTGATCGTGAAGCCTGTTTTAAGTGGTATTCCAAGTTAATGGGGGATGAACCAGACTTAGATCCTGATATTAATAAGGACTTCTTTGAAAGTAATGTGCTTCAACTCGATCCTTCCCTTTTAACTGAAAATGGAATGAAATGCTTTGAAAGATTTTTCAAAGCTGTCAATT
GTCGGGAAGGGAAACTAATAGCAAAAAGAAGATCCTATATGATGGATGATTTGGAATTAATTGGACTAGACTACCTTTGGGTTGTGATTCAGAGTAGTGACGAGATTGCTAACAGAGCTATAGATCTTCTTAAAGACATATACACAAACCTTGGCCCAAGATTAAAAGTCAATCAGGTGGTTATCCATGAAGACTTCATTCAGTCTTGCTTTGACCGTTTAAAAGCGTCATATGATACACTGTGTGTTTTG
GATGGTGACAAAAACAGTATTAATTGTGCAAGACAAGAAGCCATTCGAATGGTTAGAGTATTAACTGTTTTAAAAGAGTACATTAATGAATGTGACAGTGATTATCACAAGGAAAGAATGATTCTACCTATGTCAGCATTTCGTGGCAAACACCTGTCTCTTATAGTTCGGTTTCCAAACCAGAGCAGACAGGTTGATGAGTTGGATATATGGTCTCATACAAATGACACAGTTGGTTCAGTACGGCGATG
TATTGTTAATCGTATTAAAGCCAATGTAGCCCATACAAAAATTGAACTTTTTGTGGGTGGTGAGCTGATAGATTCTGAAGATGACAGAAAGCTAATTGGACAATTAAACTTAAAAGATAAATCTCTAATTACAGCCAAACTTACGCAAATAAATTCCAACATGCCATCAAGTCCTGATAGCTCTTCCGATTCCTCAACTGCATCTCCTGGAAACCACTGTAATCATTACAATGATGGTCCCAATCTAGAGG
TGGAAAATTGTTTGCCTGGGGTGATAATGTCAATGCATCCCAGATACATCTCTTTCCTTTGGCAAGTTGCAGACTTAGGTAGCAACCTGAATATGCCACTTCTTAGAGATGGAGCAAGAGTACTTATGAAACTTATGCCACCAAGAACAGCTGTAGAAAAATTACAAGCTGTTTGTTTGGACCATGCAAAAGTTGGAGAAGGCAAACGTAGTCCACCTCTTGACTCTCTTTTCTTTGGTCCTTCTGCCTCC
CAAGTTCTATACCTAGTAGTTTATGCCTTGTTAATGCCTGCTGGTGCGCCTCTAACTGATGGGTCCTCTGACTTTCAAGTTCACTTCTTGAAAAGTGGTGGCTTACCCCTTGTACTGAGTATGCTAATAAGAAATAACTTCTTGCCAAATACAGATACGGAAACTCGAAGGGGTGTTTATTTAAATGCTCTTAAAATAGCCAAAATGTTGTTAACTGCCATTGGCTATGGCCGTGTTCGAGCTGTAGCGGA
AGCTTGTCAGCCAGTTGTAGATGGTACAGACCCCGTAACACAGATTAACCAAGCTACTCATGATCAAGCAGTGGTGCTACAAAGTGCTCTTCAGAGCATTCCTAATCCCTCATCCGAGTGCATACTTAGAAATAAGTCAGTACTTCTTGCTCAGCAAATATCAGATGAGGCTTCAAGATATATGCCTGATATTTGTGTAATTAGAGCTATACAGAAAATTATCTGGGCATCAGCATGTGGGGCATTAGGAC
TAGCATTTAGCCCAAATGAAGAAATAACTAAAATTTATCAGACCACCAATGGAAGCAATGAGCTGGAAGTGGAAGATGAACAAGTTTGCGGTGAAGCACTGGAAGTGATGACCTTATGTTTTGCTTTACTTCCAACAGCATTGGATGCGCTTAGTAAAGAAAAAGCCTGGCAGACCTTCATCATTGACTTACTATTGCACTGTCCAAGCACTGTTCGTCAGTTGGCACAGGAGCAGTTCTTTTTAATGTGC
ACCAGATGTTGCATGGGACACAGGCCTCTGCTTTTCTTCATTACTTTACTGTTTACCATAGGGAGCACAGCAAGAGAGAGGGGTAAATATTCAGGTGATTATTTCACACTTTTACGGCACCTTCTCAATTATGCTTACAATGGCAATATTAACATACCCAATGCAGAAGTTCTTCTTATCAATGAAATTGATTGGCTCAAAAGGATTGATAATGTTAAAAGCACAGGTGAAACAGGTGTTGAAGAACTGAT
ACTGGAAGGCCACCTTGGGGTAACAAAAGAGTTACTGGCCTTTCAAACTTCGGAGAAAAAGTATCACTTTGGTTGTGAAAAAGGAGGTGCTAATCTCGTTGAATTAATTGATGATTTCATCTTTCCTGCATCCAAAGTTTACCTGCAATATTTAAGAAGTGGAGAACTGCCAGCTGAGCAAGCTGTTCCAGTCTGTAGTTCACCCGTTACCATCAATGCTGGTTTTGAGCTACTTGTAGCATTAGCTATTG
GCTGTGTAAGGAATCTCAGACAGATAGTAGACTGTTTGACTGAAATGTATTACATAGGCACAGCAATAACTTGTGAAGCACTTACTGAGTGGGAATATCTGCCTCCTGTTGGACCCCGCCCACCAAAAGGATTTGTGGGACTCAAAAATGCTGGTGCTACATGTTACATGAACTCTGTGATCCAGCAGCTATACATGATTCCTTCTATCAGGAACAGTATTCTTGCAATTGAAGGCACAGGTAGTGATTTA
GATGATGATATGTTCGGGGATGAGAAGCAGGACGGTAGTAATGTTGATCCCCGAGATGATGTATTTGGATATCCTCATCAATTTGAAGACAAACCAGCTTTAAGTAAGACAGAAGATAGGAAAGAGTACAATATTGGTGTCCTAAGACACCTTCAGATCATCTTTGGTCATTTAGCTGCTTCCCGACTACAATACTATGTACCCAGAGGATTTTGGAAACAGTTCCTTTGGGGTGAACCTGTTAATCTCCG
TGAACAACATGATGCCTTAGAGTTTTTTAATTCTTTGGTGGATAGTTTAGATGAAGCTTTAAAAGCTTTAGGACACCCAGCTATACTAAGTAAAGTCCTAGGAGGCTCATTTGCTGATCAGAAGATCTGCCAAGGCTGCCCACATTATGAATGTGAAGAATCTTTTACAACTTTGAATGTGGACATTAGAAATCATCAAAATCTTCTTGATTCTTTGGAACAGTATATCAAAGGAGATTTATTGGAAGGTG
CAAATGCATATCGTTGCGAAAAATGTGATAAAGTTGACACAGTAAAGCGCCTGCTAATTAAAAAATTGCCTCAGGTTCTTGCTATCCAACTCAAACGATTTGACTATGACTGGGAAAGAGAATGTGCAATTAAATTCAATGATTATTTTGAATTTCCTCGAGAGCTGGATATGGGACCTTACACAGTAACAGGTGTTGCAAAGCTGGAAAGGGATAATATAAACTCAGAAAATCAGTTGATTGAACAGAAA
GAGCAGTCTGAAAATGAAACTACAGGAGGCACAAAGTACAGACTTATAGGTGTGCTTGTACACAGTGGTCAAGCAAGCGGTGGGCATTATTATTCTTACATCATTCAAAGGAATGGTAAAGATGATGAGAAAGATCACTGGTATAAGTTTGATGATGGAGATGTGTCAGAATGCAAAATGGATGATGATGAAGAAATGAAAAATCAGTGTTTTGGTGGAGAGTACATGGGAGAAGTATTTGATCACATGAT
GAAGCGCATGTCATATAGGCGGCAGAAGAGGTGGTGGAATGCTTACATACTTTTTTATGAACAAATGGATATGATAGATGAAGATGATGAGATGATAAGATATATATCAGAGCTAACTATTGCAAGACCCCATCAGATCATTATGTCACCAGCCATTGAGAGAAGTGTACGGAAACAAAATGTGCAATTTATGCATAACCGAATGCAATATAGTTTAGAGTATTTTCAGTTTGTGAAAAAACTGCTTACAT
GTAATGGTGTTTATTTAAACCTTGCTCCACAGGATTATTTGTTGCCTGAAGCAGAAGAAATTACTATGATTAGTATTCAGCTTGCTGCTAGATTCCTCTTTACCACTGGATTTCATACCAAGAAAATAGTTCGTGGTCCTGCCAGTGACTATGATGCACTGTGCATTCTCCTCCGTCACAGCAAGAATGTACGTTTTTGGTTTGCTCATAATGTCCTTTTTAATGTATCAAATCGCTTCTCTGAATACCTT
CTGGAGTGCCCTAGTGCAGAAGTGAGGGGTGCATTTGCAAAACTTATAGTGTTTATTGCACACTTTTCCTTGAAAGATGGGTCTTGTCCTTCTCCTTTTGCATCTCCAGGACTTTCTAGTGCATGTGATAACTTGAGTTTGAGTGACCACTTACTAAGAGCCACACTAAATCTCTTGAGAAGGGAAGTGTCAGATCATGGACGTCATTTACAGCAATATTTTAATTTGTTTGTAATGTATGCCAATTTAGT
GGCAGAAAAAACACAGCTTCTGAAATTGAATGTACCTGCTACCTTTATGCTTGTGTCTTTAGATGAAGGACCAGGTCCTCCAATCAAATATCAGTATGCTGAATTAGGCAAGTTATATTCAGTAGTGTCTCAACTGATTCGTTGTTGCAATGTGTCATCAACAATGCAGTCTTCAATCAATAATCCCCCTCTCCCCAATCCTTTTGGTGACCCCAGTTTATCACAGCCTATAATGCCAATTCAGCAGAATG
TGGCAGACATTTTATTTGTGAGAACAAGTTATGTGAAGAAAATTATTGAAGACTGCAGTAACTCAGAGGATACCATCAAATTACTTCGTTTTTGCTCTTGGGAGAATCCTCAGTTCTCATCTACTGTCCTCAGCGAACTTCTCTGGGTTGCATATTCATACACCTATGAACTTCGGCCATATTTAGATCTACTTTTGGAAATTTTACTGATTGAGGACTCCTGGCAGACTCACATTCATAATGCACTTAAA
GGAATTCCAGATGACCGAGATGGGCTGTTCGATACAATACAGCGCTCAAAGAATCACTATCAAAAACGAGCGTATCAGTGCATAAAATGTATGGTAGCTCTATTTAGCAGTTGTCCTGTTGCTTACCAAATCTTACAGGGTAATGGAGATCTTAAAAGAAAATGGACCTGGGCAGTGGAATGGCTAGGAGATGAACTTGAAAGACGACCATATACTGGCAATCCTCAGTATACTTACCACAATTGGTCTCC
TCCAGTACAAAGCAATGAAACATCAAATGGTTATTTCTTAGAAAGATCACATAGTGCTAGGATGACACTTGCAAAAGCTTGTGAACTCTGTCCAGAAGAGGAGCCAGATGACCAGGATGCCCCAGATGAGCATGAGCCCTCTCCATCAGAAGATGCCCCATTATATCCTCATTCACCTGGCTGTCAGTATCAACAGAATAATCATGTGCATGGACAGCCATATACAGGACCAGCAGCACATCACTTGAACA
ACCCTCAGAAAACTGGCCAACAAACACAAGAAAATTATGAAGTCAATGAAGAAGGATCCTCACCTCAGATGAAGGAACAGGGAAAAGCACATAATTAACTGCTTCCTTTATGACCACGCACTAAGGCCTTATAGTCCAAACTTTCTCTGTGCCTGGCTAGTATTGAAAACTAGATAAACTATTCCAAACCAACATGGAGTAGAGAGCATATTCGCTCTCGTTTGCAGTAATTTGCAACTTGTCAGTGTGTA
AGACACATGCAGGGGGAAGTGTACAGTGTTTTGTAATAAATGACTGGTCCTAATCTATAAATGACAAAGGTACATATACTATGTTAATGTCTGACTATTACTTCTTAAGCAAGAAACTTTTTTTGATGAAAACAAGTCAGATCTACACAATCACACAATTATTTTTTGTTATGTTCACTGCATTGTGCAATTGATATTGTCTGCTTTGTGCAGTTTGATCAACTTTACCCACTTCCCCCCAAAAAAGGGAA
CATAAAAGAGCCCATCTTTGTCCGTTTACACCAATAGTTTTTTGTTAATCCTTTTTTCCTGGATATATAAGACTGGTGGTCACTTTTGAATTATAAGATTGATATGGAAAATTGGCAGTGTAACATTTCTAGATATTTTTCATTACCTTTTTATTCTGGTATTTAGGCTAACTACTTTAAAGCTATTCTTGTGCTGGAACAATTAGCATGGCTTCACACTCTTTGTGTAGCCAAGAGGACAATTACATGAA
TGACAGTAGTTGCCCAGAGTGACAGCTGTATTGCTAAGAGCTTTTATTTCTTACACCTAGAATAAATATAAAATCGGGGGAAAATGTGACAGACAAGCAGTTTTTCGTTGCACACATGTTCTTCACATTTAATGTTTGATAGTTCAATTTCTTGAGCTAAAGAATATCAAAGTATCAATAATAGGAATTGTAAAATATTAAAAGCAATACACAAAATTTTCCTATGTCAGAATGTGTGGAGCATAATAGAT
TGCATTTGGTGTGCTTGGGATTTTTTTTTTAACATAGAATTTATTAAGTGAAGTTCCTAAAACTTTGCTTTGATCCCAGTGAAGTGTACATCATAAGAATCCATAGTACTTTGAAGTACCGTTGCACCAAGATGTCTGACTGAATTCTTAGTCACAATTTTACTTGAAAGAAAGAATTGTCATTTCATTATTCTAAAACTCTTGTTGTTAGATAGATTTAATTAAGATATAAGCTCATGCTTATTTAATAT
AATTCTGAGGTACAATTTTAGAATAAACATTTGTTTTGAGATTCCAGAAACCTGTGAGTTAATACTGTATTTAAAAGAGAATTGGTAAATTTTGAATGTGTGTAATATTTTGGAACCTGTTTAAAAACCAAATATACCTACAAATAGATACAGCCTATCCTATACTATTTAAAAGTTTGGCTGTTTTGTTTTATAGAAATTATTTTGCTGAATTCACAAATAAAATTTAAGAAG
>Macaque_Y_transcript_UTY
GACCTCTATGATATTTGGGGTTCAGAAATAAATTGTTTTAACTTATTATTTCTAATTTTAGTTACAATTGAGAGTCAAAAAATGTTTTTTTTTTCTTTTCTATCAGTTGCTGCATCTTAAAAGTGTGAAGGTCTTAATTATTGTTCTCTTAATTCCTGTACACAGCAGCTCCTAGTCTTACTGAGACCTCACGGAATTATCGCAATAGAAATAAACATTTTGGATTTGTGTAGTAACTGTTTTTTGCGGGG
GTCACCATTTGTTGCTTAGATAATATCATGAATTAATAAATACAGGTGCGACGTTGATTCCCTAGAACCTGGCTTACCGACTGAGGTAATAAGGTATTACGCTTTCTCTTCACACTTGGTCAGTGGAGAGGAAATGGGCAAAGAACCAGCCTCTAGGTGACAAGGCCTTGGGTCCAAAAGTCTTGAGTCGTCTGAGGGTGAAGGTTTAGGGCCTGCGCAGCTTCCCTGCCATGCCCTGCAAGGTCTCTCAT
TCGCAAGGCTTGTGACAGTGGGAGCCTCATTCCGGATTCTCCTAAAGCCCATGGTGTTTTCTCTTTCCTACTTGCGCCCCGTCGGAGATCCCAGACGCCGCTCTTCCCATCGCTCTCTTCCCCCTTCAAGTGTATCGCAACTGCAAAAAGACCCGGCACCGGCACTCCATTCTCTAAACCTAATGCATTTAACTAGCACAACCTACAGGTTACTCCATCCCAGAGACTACCTTTTTCTCGATAGACATGGC
CATCAACCAACCGGCAGTCAGAATCAGAATCACCCTCTGTCACGTTCCCAGGTCCTTGGCGAACTGGAAGGGCGGGGTCCCAGCAGCCAGAGAGTACAGTGGAGCCATGCCTGACGTAAGTCAACAAAGATCACGTGAGATGAATGAGTCCCCTAGATTGGCTACAACTGACTGGTTGGAAGCGGGGAGGTCGTGGCTGCTGCGTGGGGTTCGCCCATGACACAATTACAACTTTGTGCTGGTGCTGGCAA
AGTTTGTAATTTTAAGAAATTCTGCTGTGCTCTCCAGCACTACAAGCTTCTGCCTTCCCTGTAGTTTCCGAGATGTGATCCAGGTAGCCGAGTTCCGCTGCCCGTGCTTCGGCTGCTTTCGGCTTTGCCTTAGGTTTTTTTCCTTGCAGCCGCTGAGGAAGCGATAAAATTGGCGTCACAGTGTCAAGCAGCCATTGAAGGCGTCTTTTCAATTACTCCATTAAGGTTGGGTATCGACGTGGACTTGGAAA
TTTGTTGCATTTCCATGAATTCCTGCGGAGTGTCGCTCAGTGCCGCCGCTGTTGCCTTAGGTGATGAGGCAAAGAAAATGGCGGCAGGAAAAGCGAGCCGCGACAGCGAAGAGGAGTCCCTTAGCCTGACAGTTGAGGAAAGGGAGGCGCTTGGTGGCATGGACCGCCTCTTCGGATTCGTGAGGCTTCATGAAGATGGCGCCAGGATGAAGACCCTACTAGGCGCTGTTCGCTGCTACGAATCTTTAATC
TTAAAAGCTGAAGGAAAAGTGGACTCTGACTTCTTTTGCCAATTAGGTCACTTCAACCTATTGCTGGAAGATTATTCAAAATTATCTGCATATCAGAGATATTACAGTTTACAGTCTGACTACTGGAATGCTGCATTTTTATATGGCCTTGGTTTGGTCTACTTCTACTACAATGCATTTCATGCAATTAAAGCATTTCAAGATGTGCTTTATGTTGACCCCAGCTTTTGTCGAGCCAAGGAAATTCATTT
ACGACTTGGTCTCATGTTCAAAGTGAACACAGACTACAAGTCTAGTTTACATTTTCAGTTAGCCTTGATTGACTGTAATCCATGTACTTTGTCCCAATTTCATATTGCCCATTTGTATGAAACCAGGAAGTATCATTCTGCAAAGGAAGCATATGAACAACTTTTACAGACAGAAAACCTTCCTGCACAAGTAAAAGCAACTGTATTGCAACAGTTATGGATGCATCATAATATGGATATAGTAGGAGACA
AAGCCTCAAAGGAAAGCTATGCTATTCAGTATCTCCAAAAGTCACTGGAGGCAGATCCTAATTCTGGCCAATCTTGGTATTTTCTTGGATGTTATTCAAGTATTGGGAAAGTTCAGGATGCCTTTATATCTTACAGGCAATCTATTGATAAATCAGAAGCAAGTGCAGATACATGGTGTTCAATAGTGTTGTATCAGCAGCAAAATCAGCCTATGGATGCTTTACAGGCCTATATTTGTGCTGTACAATTG
GACCATGGGCATGCAGCAGCCTGGATGGACCTAGGTACTCTCTATGAATCCTGCAATCAACCTCAGGATGCCATTAAATGCTACCTAAATGCAACTAGAAGCAAACGTTGTAGTAATACCTCTACGCTTGCTGCAAGAATTAAATTTCTAAATGGTTCTGATAACTGGAATGTTGTCCAGAGTCTTTCACATCATCCAGTACAGCAAGTTTATTCATTGTGTTTGACACCACAGAAATTACAGCACTTGGA
ACAACTGCGTGCAAATAGAGATAATTTAAATCCAGCACAGAAGCATCAGCTGGAACAGTTAGAAAGTCAGTTTGTCTTAATGCAGCAAATGAGACACAAAGGAGTTGCTCAGGTACGAACTACTGGAATTCATAATGGGGCAATAGCTGATTCGTCACTGCCTACAAACTCTGTCTCTGATCGACAACCCCATGCTGCTCTGACCAGAGTATCTAGCATCTCTCAGCCTGGAGTTCACCCTGCTTGCATTG
AAAAACTTTTGTCCAATGGAGCTTTTTCTGCAGGCTGTGTTCCTTGTGGCACATCAAAAATTCTAGGAAGTACAGACACTGTCTTGCTAGGCAGTAACTGTATAGCAGGAAGTGAAAGTAATGGAAATGTGCCTTACCTGCAGCAGAATACACACACTCTACCTCATAACCATACAGACCTGAACAGCAGCATAGAAGAGCCGTGGAGAAAACAGCGATCTAACTCCGCTCAGGGGCTTCATAAAAGTCAG
AGTTCATGTGTGTCAGGACCTAATGAAGAACAACCTCTGTTTTCCACTGAGTCTGCCCAGTATCAGCAGGCAACTAGCACTGGTATTAAGAAGCCCAATGAACATCTCACTCTGCCTAGTAATTCGGTACCACAGAAGAATGCTGACAGTCACTTCTCCTCTCATATTGCTACCTCAGGTGGACAACAAGGCATTATTTTTACCAAAGAGAGCAAGCCTTCAAAACATCAATCCTTGGTGCCTGAAACAAG
CAGGCATACTGGAGATACATCTAATGGCTGCGCTGATGTCAAGGGACTTTCTAACCATGTTCATCAGTTGATAGCAGATGCTGTTTCCAGTCCTAACCATGGAGATTCACCAAATTTATTAATTGCAGACAATCCTCAGCTCTCTGCCTTGTTGGTTGGAAAAGCCAATGACAATGTGGGTACTGGAACCTGTGACAAAGTCAATAACATCTACCCAGCTGTTCATACAAAGACTGATCATTCTGTTGCCT
CTTCACCCTCTTCAGCCATTTCCACAGCAACACCTTCCCCTAAATCCACTGAGCAGGCAAGCATAAACAGTGTTACCAGCCTTAACAGTCCTCACAGTGGAATACACACAATCAATGGAGAGGGGCTGGAGAACTCACAGAGCTCTACAAAAGTAGACCTGCCTTTAGTTAGCCACAGATCTACTTCTCAGATCATACCATCAATGTCAGTGTCTATATGCCCCAGTTCAACAGAAGTTCTGAAAGCATTC
AATCTAGGTAAAAATGGCTTGTCTAATAGCTGCATTTTGTTAGATAAATGTCCACCTCCAAGACCACCAACTTCACCATACCCACCCTTGCCAAAGGACAAGTTGAATCCACCCACACCTAGTATTTTGGAAAATAAACGTGATGCTTTCTTTCCTCCATTACATCAATTTTGTACAAATCCAAAAAACCCTGTTACAGTAATACGTGGCCTTGCTGGAGCTCTTAAATTACTTGGACTTTTCTCTACCAA
AACTTTGGTAGAAGCTAACAATGAACATATGGTAGAAGTGAGGACACAGTTGCTGCAACCAGCAGATGAAAACTGGGATCCCACTGGAACAAAGAAAATCTGGCATTGTGAAAGTAATAGATCTCATACTACAATTGCTAAATATGCACAATACCAGGCTTCCTCCTTCCAGGAATCAGAAGAAAATGAGAAAAGAACACAACACAAAGATCATTCAGATAATGAATCCACATCTTCAGAGTCTGGAAGGA
GAAGGAAAGGACCGTTTAAAACCATAAAATTTGGGACCAACATTGACCTCTCTGATAACAAATGGAAGTTACAGTTACATGAACTGACTAAACTTCCTGCTTTTGTGCGTGTGGTGTCAGCAGGAAATCTTCTAAGCCACGTTGGACATACCATTCTGGGCATGAATACAGTACAACTATATATGAAAGTTCCTGGGAGTCGGACACCGCACCAAGAAAATAACAACTTCTGCTCTGTTAACATAAATATT
GGTCCAGGAGATTGTGAATGGTTTGTTGTACCTGAAGATTATTGGGGTGTTCTGAATGACTTCTGTGAAAATAATTTGAATTTTTTAATGAGTTCTTGGTGGCCCAACCTTGAAGATCTTTATGAAGCAAATGTTCCTGTGTATAGATTTATTCAGCGACCTGGAGATTTGGTCTGGATAAATGCAGGCACTGTGCATTGGGTTCAAGCTGTTGGCTGGTGTAATAACATTGCCTGGAATGTTGGTCCACT
TACCTGCCAGTATAAACTGGCAGTGGAACGGTACGAATGGAACAAATTGAAAAGTGTGAAGTCACCGGTACCCATGGTGCATCTTTCCTGGAATATGGCACGAAATATCAAAGTGTCAGATCCAAAGCTTTTTGAAATGATTAATTGTCTTTTGAAAATTCTGAAGCAATGTCAGACATTGAGAGAAGCGCTTGTTGCAGCAGGAAAAGAGGTTATATGGCATGGGCGAACAAATGATGAACCAGCTCATT
ACTGTAGCATTTGTGAGGTGGAGGTTTTTAATCTGCTTTTTGTCACTAATGAAAGCAATACCCAAAAAACCTACATAGTACATTGCCAAGATTGTGCACGAAAAACAAGCAGAAGTTTGGAAAATTTTGTGGTGCTCGAACAGTACAAAATGGAGGACCTAATCCAAGTTTATGATCAGTTTACACTAGCTCTTTCATTATCATCCTCATCT
>Macaque_Y_transcript_TMSB4Y
AATTTTAATTTATTCTAAACAGTAAACAGTTATTTTATTATTTTGTCCCCAACCTTCCATCCTAATGCTAGGATGCAATGAGCTTACTAATTGTCATGCACTCCAAAGCATTTAATCCTCCCAATCTGTGAGGCAGGTACTGCAATGAACCCGTTTTACAGATGACAAAACTCTAGCACAAAAGGATTCATTCACGTGGCCAGTCATGCAACTTTTAAAAATACTCCCTTGGTTTGCATTTCCTTGTATCT
GAACCACCCTTCTGTTGCCATTCTCTGTAGGTTTCCTGAACAGTTGGCAGGTCAAGTCCAATTATGGGAACTTTTTTCCTTTAAGTAGGTCACCTCTCTTTCTCTTCCTCTCTGTTCCCACCTGCCTATCAGGTCTCCATGCAGTGGAAGGCTGCTTGCTACCGCATTGGAAAACTTCTCCAGACATTTCCAAGTTTGCATTCATCCGTCTCCTTTAGGGAATTGTTTCAGTGAGGCCTAACTGTTTCTGA
GGAAAGCCCTTGGGAGAAAAGGCCACAAGAAGGTAGTGGCACTCCTTTATCATCAGGCGACATCGGGAGAAAAGAAATGATTTTCTACAGCAGCTGGGTGAGGGAAAATGGAATTGCAGAATCTGCAGAAACGGTGTAGCTACAAGGGCAGCTGCAAGCTGAACGGGCGAAAAGCCACCCTGCAAGATCTTTTCTGTTTCAGTGATGAAGTGGACTCCCAACATGGAACAGGGAAGGGGGACTGTTACTAG
ACAGGTGACATTCGGTGCATGCACGAACAGGTCCAGTGCCCCATTTCGGGGGGCAGGAAGGCATCCAACCAGAAGAGTGTTACCTAGGGAACCAGATGGCACCTGCTCCTGCTCACCCCTACCTGCTTCCTCCCCAGGAAAAAGGAAGTCAAGTAAATGAAGAAACGGGGAAGTCTGTGACTCAAATCCCCAGCGACACATAAACCTGTGCCATGAAAATAATTAGCAACGGATTTCTAAAAAACATTTGC
TCAGGTTACAGCAAAAGGAGAAGAAATATTTTACACACTACCTTGTCTCAGAAATAATCACAATTAGGCCTCTTTATAACCGGCAGATCTTCTTCCTTTCACATGCCATTTGCAGGTGCAGGACATGGTATTTGTAATAATTTTCATTAGCAAGTGGGTCACTGGAATTCACATAGTCAGGTGTCATTTTGAAAAGCTTTTCCCTCTACCCAAATCTTTTATATTTCCAGATGCAGTTGCACTTTGGAGAT
GTCCTAGTGCTGGAAGCGCTCCCTTGAAAAATATATTTGATTTTTGAATTTTATCTTGTGATGTTAGAGATAATGGGACTATAGTCTTTGGAATTCAACACAGGCCTCCTTAGCAATCACTTTGATAATCTATTAAAATAAAAAAGAAGGTGAAGAATTTCCTCATTGTCAGGCAGTAAGTCAATGGCAGAGCTTGAACTTGACTTATTTTGCTAAGAGGGAGCTATAAACTCCAGACACATTACATCCAG
CAAATATTACTGTTGAGTCGAGTGCCCACAAAGATTATGCTGATGAAACAATATGGATGTTACAGTGCTGGAAGTTTCTCTTTTAAAATCACTGAGGGTTGCTTTACGTTCTGCCAAAGCCAAGAGGAACGCTAGCAAGGGAGACAAAGAGGTCCGAAATGCGGCGTATAGGCCTCCACTGGTCTGAAAGCTGAGTCACAGGAATAACATCCCTGCAGCGGGCCAGGCCCTCCAGGGAGGGACACCGCGAC
TTTGCGTGCGGGGCAATGGTGGACTCGGGATGGCTCCCCAAACGCCCGGCAGCCTTCAGAGGCCCTCCCAAGACGTGGAGCCAAAGACTTAAGAGGGCCTGTGGGTGACATCACTTCATTTACGTAGGAGGGCTCATAAAACAGCGCTCGCCCACCTCGTCCTGGCAACTCGGCGGTGGACACTGCGCTGACTAGATTTCGGTCCCTCACGCTCCTGGCTCCGGTGAGTCCCAGAGCCCCTGCCTCCTTAC
TCCTACTGCGGTCCCCATCCTGCCGCGTTGGCCCCTTCATTATCCGCGTCCCTGTAAAGCCATCCCCTAAAGCCGAGCCCAGTGGTTCTCCCCGGGAAGGCTGCCGGGATGCGAAACATCCTAGATGCTGGGTAATGCGATGGGGAAATCGATAATTTAAGAACAAAATAAAAAAACTGGCATTTTGCCGTGCCGCTCGGAGGGATAGTGTTAAAATGTCTTACTGTTGGCCCGCAAAGGCCTTGTAGTTT
TGGAGGGTGAGATTCGGGCGAACAGACAGATCCTTCGTTCTGAGGCTCATCTCCCGAGCCCGAGGCATCTCCCAGCCTCAGAGGGCTGTGCGGGCTGCATCTGTGCAGCCTGGAGGCGGCGGGGCTGTGCTGTGACATTTTCACAGCCCTTCTTGCAGACACATGTGTGCCAGGGATGCCGAATTGCCGAGAGTGCAGGCGGGACTGGCTTTCCCGCCGCGCTTTGTGTGCTGTGCTGCAATGTGGCGCCG
GCTAGGAAGCGGATAGAACGGTTGTCTAAGCTCCAGCTGCAGCCTCCGCCTGTGTGAGAGGACTAGAAAGCCGGTGCAGGACCTGGCCTTCCTTCTTTGCAGAAAGACCGCCGCTAGAAAATGGAAACGCTTTTGCGAGCTGGGCTCCATTTTAGGAATTCTTGCCCGATTTTTTCCCACTGGAACGCGGAAGTGGCTTTCCCATTCTCTCCTGGACCAAGCAGCCTTTAATTTTAAACACTGTAATTAAC
AATTCGCAGTGGTCAATTTCCTTTATTCCAGAACATTCCACTTTGAGAGGGATCCGCCCTCTTTGGTCCCCCGGTTTTGAAATATTGGAGGAAAGGTGTCGCCTCTTTTTCTGTAGAAAGAGGAAGCTAGTGAGCGCGGAAGGGCAGCGGAAGGAAGGTGAGGAGAGCTTTCAGGCTGAGGGTCGGAAGGCAGAAGTACAGTTTCCAGTCCAGAGACCCGAACAGGCGGCTCTTACTCACGCTGTATTTGG
ATTGCGCCTTACCACTTCCTCCTTAGCCATGTCTGACAAACCTGATATGGCTGTGATCGAGAGATTCGATAAGTGGAAACTAAAGAAGACAGAAACGCATGAGAAAAATCCACTACCTTCCAAAGAAATCGAACAGGAGAAGCAAGCAGGCGAGTCTTAAACAGGCATATGCCGCCAGTATTCACTGTACATTCTACAAGCATTGCTTTCTTATTTTACTTCTTTTAGTTGTTTAACTTGGTTAGATGCAA
ACACGTTGGATGAGTTTGAAAGGACTGTGCTACCCTTTTGACATCGAAGACCTGCTGACAATGAAGGCCACCTGCTTCTGCCATCCCCTGTCTGGCTGGCAGGGAAGGAAAATAGCTCGGATGTTGGTGCAAGACTTAGCGGAGTGGGATGGCAGTGAAATCTAGAGTAAAACCAAGTTGGGCCAAAGTGCCCTACAGGATCTAAAATGAAGTTTAATCAGAGTGCCATTTTTGTTGTTGTTTGAAAGATT
TTAATTTTTGGAATGCACAGTTTTTATTTAAAAAAAAAACAGTTTTAAACTATTGCTGGTGAGATTGCTTGTTGATTGGAAAGGGTGTTTTATTCACCATTTAAACCTTTGCAAAGTGGCCTGCCCCTTGGCCTCACAGGCAAACAATAACTGACTAGCATCTGGTGATTTGAATAAATTGTGTTACAGTATGAAATATGTTTTACCTAGCTATGTAAAATAACTTCTTTATTCTGGCTAATTGAGATACG
ATTTTTTTTGGTTGGTTGAGATTACCTTTAGATTATGTTTTCAAAATTGGCTTGTACTGTAATCTGAAAACAAATAAGCACTAATGTGGAGTTCAGTTCCATTTTTGCATGTAATGAGAAGGGACTTAATTATAAACCTAAGATATAAATGTGCAATAAAGTAAGCTAAGAAG
>Macaque_Y_transcript_ZFY
GTAGTTTATCAGTACAAGCTGTTTAATCAAATGCATTTTAAAGGTTTTTTAAACTTTAAGAGGATAATTTTGTAAGAAAACAATCCCCAAACCAATTGTTAGTTTACACTTATTAACGAATGTGCATAATTCATTGTTTATGAGAAAATTACACAAAACTGACCTTTCAAGGATGCCAAAAGATGAAACATTGCAATAGAGAACGTATACTAAACATTACAGACCTTGGTCAAAATACCTACGTTAACATA
AAAAACTCAAATGGCTTAGTAATTGATTTAGGATAACCCTCCCCTCCTCTTGCCTGCACACTGGTAAGTCCATTTACTTTTTTCTTTTAATTTTTAAATCGAACGTAGGAGCCAGTGGGGGATGCTGTCTGTATCTGTATCTCTGCATCTGCTTTCCTCCTCAACCCTGTACGCCACCGACTGAGGCGGTGGCGCGCGAGTAGTGGTGACGGCGGGCGGGAGCGCGGAAGAAAAGAACGTTGTGACGGAAA
CTCCGGCTGCCGGAGACCCCACCGCAGTGAGGTCACTGGACTCCCCAGTCTCGGGGCGTGACCGGCGGCGACCCGGGGCGCCGGGAGGCCCACCGGGCGGAGGGGGCCCAACTACCATCCCGCATATTCCTGGGTCTCTCTCCCGGGCGGTGACGTGACGTGCTGACGGCGGGCCTGTGCCGGGGAGCTGGGCCGCTTTTTGTCAGCTCCGAGCTCGGCCCCTCCTCCCTCCCTCCGCCCGCCCTACCAGC
CGGAGCCCGGCCCAGTGCTCCAGAGAAAGGCCGGCCTGCAGCACCCGCCGCTGTCGCCGGCGGCCCGCAAGTCCGTCGGGAGCTGTGACTAATGAGAATTAAAGGCCATGGATGAAGATGAATTTGAATTGCAGCCACAAGAGCCAAACTCATTTTTTGATGGAATAGCTGATGCTACACACATGGATGGTGATCAGATTGTTGTGGAAGTACAAGAAGCAGTTTTTGTTTCTAATATTGTGGATTCAGAC
ATAACTGTGCATAACTTTGTTCCTGATGACCCAGACTCAGTTGTAATCCAAGATGTTATTGAAGATGTTGTCATAGAGGAGGATGTTCAGTGCTCAGATATCTTAGAAGAGGCAGATGTATCTGAAAATGTCATCATTCCTGAGCAAGTGCTGGACTCAGATGTAACTGAAGAAGTTTCTTTACCACACTGCACAGTCCCAGATGATGTTTTAGCTTCTGACATTACTTCAGCCTCAATGTCTATGCCAGA
ACATGTTTTAACGAGTGAATCCATGCATGTGTGTGACATTGGACATGTTGAACATGTGGTCCATGATAGTGTAGTGGAAGCAGAAATCATTACTGATCCTCTGACCAGTGACGTAGTTTCAGAAGAAGTGTTGGTAGCAGACTGTGCCCCTGAAGCAATCATAGATGCCAGCGGGATCTCAGTGGACCAGCAAGATAATGACAAAGCCAACTGTGAGGACTACCTAATGATTTCGGATGATGCTGGCAAAA
TAGAACATGATGGTTCCACTGGAGTGACCATCGATGCAGAATCAGAAATGGATCCTTGTAAAGTGGATGGCACTTGTCCTGAAGTCATCAAGGTATACATTTTTAAAGCTGACCCTGGAGAAGATGACTTAGGAACTGTAGACATTGTGGAGAGTGAGCCTGAAAATGATCATGGAGTTGAACTACTTGATCAGAACAGCAGTATTCGTGTTCCCAGGGAAAAGATGGTTTATATGACTGTCAATGACTCT
CAACAAGAAGATGAAGATTTAGTTGCTGAAATTGCTGATGAAGTTTATATGGAAGTGATCGTAGGAGAGGAGGATGCTGCTGTTGCAGCAGCAGCAGCTGCTGTGCATGAGCAGCAAATTGATGAGGATGAAATGAAAACCTTCGTGCCAATTGCATGGGCAGCAGCTTATAATAATTCTGATGGAATTGAAAACCGGAATGGCACTGCAAGTGCTCTCTTGCACGTAGATGAGTCTACTGGCCTTGGCAG
ACTGGCTAAACAAAAACCAAAGAAAAAGAGAAGACCTGATTCCAGGCAGTACCAAACAATAATTATTGGCCCTGATGGTCATCCTTTGACTGTCTATCCTTGCATGATTTGTGGGAAGAAGTTTAAGTCGAGAGGTTTTTTGAAAAGACACATGAAAAACCATCCCGAACACCTTGCCAAGAAGAAGTACCACTGTACTGACTGTGATTACACTACCAACAAGAAGATAAGTTTACATAACCACCTGGAGA
GCCACAAGCTGACCAGCAAGGCAGAGAAGGCCATTCAATGTGATGAGTGTGGGAAGCATTTTTCTCATGCGGGGGCTTTGTTTACTCACAAAATGGTGCACAAGGAAAAAGGGGCCAACAAAATGCACAAGTGTAAATTCTGTGAATATGAGACAGCTGAACAGGGGTTATTGAATCGCCACCTCTTGGCAGTCCACAGCAAGAACTTTCCTCATATTTGTGTGGAGTGTGGTAAAGGTTTCCGACACCCA
TCGGAACTCAAAAAGCACATGCGAATCCATACAGGGGAGAAGCCATACCAATGCCAGTACTGCGAATATAGGTCTGCAGACTCTTCCAACTTGAAAACACATATAAAAACAAAGCATAGTAAAGAGATGCCATTCAAGTGTGATATTTGTCTTCTGACTTTCTCAGATACCAAAGAAGTGCAGCAGCATACTCTTGTCCACCAAGAAAACAAAACACACCAGTGTTTGCATTGTGACCACAAGAGTTCAAA
CTCAAGTGATTTGAAACGACACGTAATTTCAGTTCATACAAAAGACTATCCTCATAAGTGTGAGATGTGCGAGAAAGGCTTTCACAGGCCTTCAGAACTCAAGAAGCATGTGGCTGTCCACAAAGGTAAAAAAATGCACCAATGTAGACATTGTGACTTTAAGATTGCAGACCCATTTGTTCTAAGTCGCCATATTCTCTCAGTTCACACAAAGGATCTTCCATTTAGGTGTAAGAGATGTAGAAAGGGAT
TTAGGCAACAAAATGAGCTTAAAAAGCATATGAAGACACACAGTGGCAGGAAAGTATATCAGTGTGAGTACTGTGAGTATAGCACTACGGATGCCTCAGGCTTTAAACGGCACGTCATTTCCATTCATACAAAAGACTATCCTCATCGGTGTGAGTACTGCAAGAAAGGCTTCCGAAGACCTTCAGAGAAGAACCAGCACATAATGCGACATCATAAAGAAGTTGGCCTGCCCTAACATTGTGTCTACAAG
CTTGTAAAGATGTTGGCCTTGAAGCAGAAAATTCGTTTTTTAAAGCCAGTCTTGTTCACATCCATTACTATACATTGAATTATGCTGTGTAAAAATAGAATTATCGCTTCTAGTCCACTTTTCTTTACATTTTATTCAATAGGGTGTCCTGAATCCTATTCAGTTTCTTTAATAGATGAGAAAAATAGCAACAAGCAAGTTGCTTATAATTTGTGATTCTATACTGAATTTTCAGTCTTAAAAGCTTTACT
ATTTATTTACATATTTATTCATGTTGATGGTACTCTTCTAAGACAAAATCAGATTGATAACTACAAAAGTAACATTTTTGACCCATTTCTTCCTACACAAACGTTTCACATTGGAGACATCTGCTAACATAAATGGGAGATTTTACTGTCAAGTCCAGTTAGCAAAACATAATAATTTTTTTGTCTTGCTTAATATTACATGATGATGAAATTTTACATTTGAGCTTCTAGCATTGATTAATATAGGATAT
TGACTACATTTATGTTTAAATTTCATTTTGTTCAGCAGACAAAATGTACTTCCTTTAATTTTCATTAATAGTGTTTACATCTTTTGTCAGCACAGCAAACTTTTAAAAAGTATTATTGAAAAGTTTTACTTATTTTTGTCTTTTGTTTTCTCTTTGTACTGCTTTGTCTTGCATTGTATTCCAACACCCGAGACTTACTGCATACTGACTTTTAGTCTTTTAGAGGTAAATTGTGGACTCAGGATTTTTTG
AAACTTGGTGTGTAACTCTAAATCTTGTATATGCATCTTTGTTGCTTATTACATATTTACACACACAAGCACAAATTTTAAACTTATGAAAATTTACAGTAACCTGGAAGATCCAGGGATGCATGAGAGCATTTCATAACTTACTATTCAGAGTTACTAAATTTGAGGTGAAGAATTGAAAAGAAGGACATTAGGAAGAGTGAAAATCTTCTAATACTCTTTGATAGATAAAAATGGAAGGTAAGATGTTT
CTAGATAGAATGTTTTCTTACAATTTCAGCTTCATATCATAAATTTTTCCTGGAAAGCTATTTCAGACATAGGTTTCTTAGTTTTTGAGAATCCTGTGAAGGAACTCTTGTCTCACTGCAAAGTAAAGAGGACTAAGGGAAAGTGGTGGTACCATGTAACAGAATGAGAGCTAATTCCAAATTAGCAACTTTATCCTGCTTTTTATTTTACACTGAGTAAAGTTTTAAAAAGACAACAGTTAAGTTGATTT
TGATTAGAAGATAAACATACGTAATGAAAATCCGTGGCCTTATTTGGAACATATATCACTTTCCAAATTTTATTGTTTGAGAGTTAATAAGTTATTAAGCAGTTAATAACATGTATGGATATAATATAAAATGAATTCATATAATTAAAAAGAATTTGGTTAATAAGAATTTTGGAGAATGGAAAATGCATTTTTAGGTTCCTTAATTTGGCTGTTGGTACCTATGTATTTGGAATATTTTCAGGGATTAG
AATTTTTTTTAAACCACATTACAGCTACCTTCTGGCTTTAGTATGGTGGTGCTTCATTCAACTTACGCTGTCAGGTTTTTATTTTCTCCTTCTGGGCCACCAATTCAAAAGTTACAGGATTAGGAAATATAAATATTTGGTGATTGACAGCCTCTGACATGTTAGATTAATTTGATCTAGTTCTGAAGTGGTTTAGTAATACATGAATTTAAACCTAGTACCAACCAAAACCATATAATGGATTTTGAAAA
TCTGTTAGGACTTCTTAGCCCTCATACATGTTTCTACCTGATTGTTACTGTCCTTCATTATCTTGTTCTTGATAACTTCAGTTTGTATTTGAGAATCCTTTAAATCTCCTTCCAATTTGTTTTCTCCCTGAAGTAATATAAAAGGAAGTATTTAAGTGAAAGTTTAAGAGTTTTAAAGCACTCCTTAAAATTAATAGTTAGCTATTTATATTTTAAAAATAAACAGAAAGGTAAAGAACAACACTTTACAT
ACTTCATGTTTTTCATATAGTCTGGAGTTATACACAGTTGTTTTGTTTTTAACCACAGTATTGAAACCTTTAAAAGGTAATTAAGCATTTGGTCAAGTAAATATGATAGAACGTTTGTATAAAGACAGAAACGAAATTGTGCTTAATGTTATATACTGTTATTATTTGCAGGCTGGTTTTAATTCTTAATTTGATTAGCAAAGCTAAAAAAGTGGATGTTGAAGTTGAAAGTTTTAAAGAGGTACAAAATC
TTACAATGACATAAATTATTGTTTGGTTGAAAAATAGTGTATTAAATATCGTATGTCCCTTCCACTGTACAAATTGTAAAATACTTAAAATACTATGGAGAATTCATGTAGGAAGTGTGATACTGTTGTAAATGTGTACTTGAGAATAATATGCAAAAATAAAAATAATATTTTGCTGTTAATAAATGTTTACTTGTATATGATACCAATACTAAGTTAACTCTTTTTCTTTAAAACATGCAGTTTTAAGT
CTTAATAAACATAAAACATAGTGGACTATTTTTATTTCCCCACTTAGTTCATTCTGTACATAAGTGGAACACAAAATGCTTTTTATGTAAATATTGGTAACCTTATGAATTTACAAGTAGTATTTCAGAGTACTTGTGCTAATTGAAGAGTCCTTTGCTCAATGTGTTTTTGAAAATCAATTTTTTGTTTTATCTTAATGAAAGATTGTTTGGTTAGCATCTCCACTTGCTGAAATAAATTTTCCTTGCAT
AG
>Macaque_Y_transcript_NLGN4Y
GGGGCTTGCTGTGGGAGGAGAGGCTCAGGTCCCAGCCGGCGCCCTCCTCTCTGCGGTGACTCTCTCCGCCTATGGTTTTCCAGGAGGCGGGTCTACCACTGGACACTCATCCTTCAGTTGGTCTCCTGGACGCCCCGTCCTCCTCCTGCTCCCCAGCCTGACCTGGCTCTTTTGCCCCTGGGATAACCGGTAGGCTGGGGTCCCTCAGCTGGGGTCTCCTGGGTGGAGCCGGGAGCTTTGCGCCTCGGGTA
TCTGGGCCCTGTGACCCTCGCAAATCTGGGTCCAGGCGTCCATTCTGGAGCTTAGTCGCCGCCAGACACAGCGCCCTTTCTAGCCGGAGCAGTGGGGGCGGAAGCGGGGGATGGGGGATCAGGCCAACCCTTGCTCCCCTTGAGGCCTGACCAGGACCACCCTAGGAACGGATGTCTCGCTCGGAAAACCAGGCTCGCCTCTGAACTTTGTCTCCTTGGAGCCACCTCACTGATACAGCTTCGGATGTGGA
TGTGGATTTGAACCATGTCGCGGCCCCGGGGACTGCTATGGCTCCCTTTGTTTTTCACCTCCGTCTGTGTCATGTTAAACTCCAATGTCATCTTTTGGATAACTGCTCTTGCCATCAAGTTCACCCTCATTGACAGCCAAGCACAGTATCCAGTTGTCAACACAAATTATGGCAAAATCAGGGGCCTGAAAACACCGTTACCCAGTGAGATCTTGGGTCCAGTGGAGCAGTACTTAGGGGTCCCCTATGCC
TCACCCCCCACTGGGGAGAGGCGGTTTCAGCCCCCAGAATCCCCATCCTCCTGGACTGGCATCCGAAATGCTACTCAGTTTGCTGCTGTGTGCCCTCAGCACCTGGATGAGAGATTCTTATTGCATGACATGCTGCCCATCTGGTTTACCCTCAATTTGGATACTTTGATGACCTATGTTCAAGATCAAAATGAAGACTGCCTTTACTTAAACATTTACGTGCCCACGGAAGATGGAACCATCATAAAGAG
AAACGATGATGATATAACCAGTAATGACCGTGGTGAAGATAAAATTCATGAACAGAATAGTAAGAAGCCAGTTATGGTCTATATCCATGGGGGATCTTACATGGAGGGCACTGGTAACATGATTGATGGCAGCATTTTGGCCAGCTATGGGAACGTCATCGTTATCACCATTAACTACCGTCTGGGAATATTATTTTTAAGTACTGGTGACCAGGCAGCAAAAGGCAACTATGGGCTCCTGGATCAGATTC
AAGCACTACGGTGGATTGAGGAGAATGTGGGAGCCTTTGGCGGGGACCCCAAGAGAGTGACCATCTTTGGCTCGGGGGCTGGAGCCTCCTGTGTCAGCCTGTTGACACTGTCCCACTACTCAGAACTCTTCCAGAAGGCCATCATTCAGAGCGGTACCGCCCTGTCCAGCTGGGCAGTGAACTACCAGCCGGCCAAGTACACTCGGATATTGGCAGACAAGGTCGGCTGCAACATGCTGGACACCACGGAC
GTGGTAGAATGCCTGCGGAACAAGAACTACAAGGAGCTCATCCAGCAGACCATCACCCCAGCCACCTACCACATAGCCTTCGGGCCCGTGATTGACGGCGACGTCATCCCAGACGACCCTCAGATCCTGATGGAGCAAGGCGAGTTCCTCAACTACGACATCATGCTGGGCGTCAACCAAGGGGAAGGCTTGAAGTTCGTGGACGGCATCGTGGATAACGAGGACGGTGTGACGCCCAATGACTTTGACTT
CTCCGTGTCCAACTTCGTGGACAACCTTTACGGCTATCCTGAAGGGAAAGACACTTTGCGCGAGACTATCAAGTTCATGTACACAGACTGGGCCGATAAGGAAAACCCGGAGACGCGGCGGAAAACGCTGGTGGCTCTCTTCACTGACCACCAGTGGGTGGCCCCCGCCGTGGCCACCGCCGACCTGCACGCGCAGTACGGCTCCCCCACCTACTTCTATGCCTTCTATCATCACTGCCAAAGCGAAATGA
AGCCCAGCTGGGCGGATTCGGCCCATGGCGATGAGGTCCCCTACGTCTTCGGCATCCCCATGGTCGGTCCCACCGAGCTCTTCAGTTGTAATTTCTCCAAGAACGACGTCATGCTCAGCGCCGTGGTCATGACCTACTGGACGAACTTCGCCAAAACTGATCCAAATCAACCAGTTCCTCAGGATACCAAGTTCATTCACACAAAACCCAACCGCTTTGAAGAAGTGGCCTGGTCCAAGTATAATCCCAAA
GACCAGCTCTACCTGCATATAGGCTTGAAACCCAGAGTGAGAGATCACTACCGGGCAACGAAAGTGGCTTTCTGGTTGGAACTCGTTCCTCATTTGCACAACTTGAACGAGATATTCCAGTATGTTTCAACAACCACAAAGGTTCCTCCTCCAGACATGACATCATTTCCCTATGGTACCCGCCGATCTCCTGCCAAGATATGGCCAACGACCAAACGCCCAGCAATCACTCCTGCCAACAATCCCAAACA
CTCTAAGGACCCTCACAAAACGGGGCCCGAGGACACAACTGTCCTCATTGAAACCAAACGGGATTATTCCACTGAATTAAGTGTCACCATTGCCGTCGGGGCATCGCTCCTCTTCCTCAACATTTTAGCCTTTGCGGCTCTGTACTACAAAAAGGACAAGAGGCGCCATGAGACTCACAGGCGCCCGAGTCCCCAGAGAAACACCACAAATGATATCGCTCACATCCAGAACGAAGAGATCATGTCTTTGC
AGATGAAGCAGCTGGAGCACGATCACGAGTGTGAGTCGCTGCAGGCACACGACACGCTGAGGCTCACCTGCCCACCAGACTACACCCTCACGCTGCGCCGGTCGCCGGATGATATCCCACTTATGACGCCAAACACCATCACCATGATTCCAAACACACTGACGGGGATGCAGCCTTTGCACACTTTTAACACCTTCAGTGGAGGACAAAACAGTACAAATTTACCCCACGGACATTCCACCACTAGAGTA
TAGCTTGGCCGTATTTCCCCTCCTATCCCTCTGCACCACCTGCTCAGCAACATAGAAGAGACAAAGAGAATCTCCAAACCAGGAATGTTTTTTTGCCACTGAGTTTAGACAAAAATGCAAAAGGGCAGTAATCCCATCCCAGCAGACACTTCTCATTGGCATTTTCCAGTATTGTGAGATCAATTTCTGACCATATGAAATGTGAATAGTATCTGTTTCTGTTACAATACTGCTTTAAGATCTCTACCATG
CCAACAAATATTTTGTGTGACTAGGACATCACCATTTCAAGGACCTATGTGTTTCCAACATCATGGTAGCAGCTCTCACTTCCAAAACTCAGCCAGGGACAGTTAATATTTTTTAATTACAATGGAAATTTAAACATTTCTATCTGGGCTACAAAATGAATGGTTCTTTTTCAGTGTAGAAAGAATCTTTGGGCTTTTACTCAGCACGTAGAGCTGTAATCCAGAGACAAGGAAATGTAGAATTTTATTAT
CAAAATAAAAGAATTGACTGCACAGCAAAATCCATAGGGTTCTGTGGAAGGAGGTGTTTTGCCAGCCTGAACTATATTTAAGAAACTTTGTAAAAAATAAAGATGTATATAGCTGTTGAGTTCAAACAAAAACGGCAGACAAACAAAAAAGAGAAAGGTTTTTATTTGTGTTTTCAGTTTGAAAGAACTTTTAGCAAGGTTATGCTTTTACACACATATTAGTTATACCACCTCTCTTCCTCCACAACAAA
AGAGACTTTTCTTTTTAATTACATGTAAACAAAGGCATGAGATTTTCTGACATGAGATTTTCATTTGTAGGAATATGTGAGGTCAAACAGAAGACTCAGAAGTTTTGTATGGTCCATTTCTGCCTGTCAGGTTGCACAGATGCATATAGAGCATTCTTAGGAGACCATTGTTTTGGAGAAATTTGATTTGTATTTGCTAGTTTTCATGAAATTGCAGCACAGACATAGGTCCTAAAAGTGGAATGTATTTA
AAAGTTGTT
>Macaque_Y_transcript_TBL1Y
AATTTAATGTAAAGATGATGGAAGAAAGAGTATACTGAGTTTTCACAAGAAGATGGGTTTTTCCCACTCGGCTTTCACATTTGGGATCGAGAGCCACATCAGCCAGTCCAACATTAATGGGACGCTAGTGCCACCAGCTGCCCTCATCTCCATTCTGCAGAAGGGACTGCAGTATGTGGAGGCTGAGATCAGCATCAACGATGGAACAGTGTTCGACAGCAGCCCTATAGAGTCCCTGTCCCTGATAGATG
CTGTGATTCCTGATGTGGTGCAGATGCGGCAGCAGGCGTTTGGGGAGAAGCTCACTCAGCAGCAAGCAAGTGCAGCAGCCACAGAGGCATCAGCAATGGCAAAGGTGGCAACTGTAACCCCAGCTACTGTTTCCCAGCAAAATCCTCCAAAGAACCAAGAGGCCATAGTGAATGGGCAAGAGAGCAAGACACAGAAAATTAATCATTCAAAGCCAATGGAAATAGACGGGGATGTTGAAATTCCACCCAAC
AAAGCCACAGTCCTTCGGGGCCACGAGTCCGAGGTGTTCATTTGTGCCTGGAACCCTGTCAGTGATTTGCTAGCTTCTTCAGGAGACTCAACTGCAAGGATATGGAACCTGAATGAGAATGGCAGCAGGGCCTCCACCCAGCTCGTGTTACGGCACTGTATACGAGAAGGGGGCCACGATGTCCCGAGTAACAAAGATGTCACCTCACTGGACTGGAGTGATGGAACACTATTGGCGACGGGTTCATATGA
TGGTTTTGCAAGAATATGGACAGAAAATAACTTGGCCAGCACCTTAGGCCAACATAAAGGACCCATCTTTGCTTTGAAATGGAATAAAAAGGGGAATTACATTTTGAGTGCTGGTGTAGACACAACAATAATTTGGGATGCTCACACAGGAGAAGCAAAACAGCAGTTTCCTTTTCATTCACTTGATGTGGACTGGCAGAACAACACGACCTTCGCCTCCTGTAGCACAGACATGTGTATCCACGTGTGCA
GGCTCGGCTGTGACCGCCCAGTCAAAACCTTCCAGGGACACGAGGTCAACGCCATCAAATGGGATCCTTCTGGAATGTTGCTGGCTTCCTGCTCGGATGACATGACATTGAAGATCTGGAGTATGAAGCAGGATGCATGCGTTCACAATCTTCAGGCTCACAGGAAAGAGATCTACACCATCAAGTGGAGCCCCACTGGGCCCGCCACCAGCAACCCAAACTCCAGCATCATGTTAGCAGCTTCATTTGAT
TCTACAGTGCGACTATGGGATATGGAGCAAGGTGTCTGCACCCATACACTCAGGAAGCATCAGGAGCCTGTCTACAGTGTAGCTTTCAGCCCCGATGGGAAGTACTTGGCCAGTGGATCCTTTGACAAGTGTGTTCATATCTGGAATACTAGTGGAAGTCTTGTCCACAGCTACCAAGGCACCGGCGGTATCTTCGAGGTGTGCTGGAACGCCCAAGGAGACAAAGTGGGTGCCAGCGCATCTGACGGCTC
TGTGTGTGTTCTGGATCTGCGAAAGTAAACACAAAATATAGAAAAAAAGAAAAGAATTCTAATGACCAGCCATGAATGTGTGGGGTTGCAGCTGTGTTCAAATACAATTTATCAGCTCCAAAACTGTATGAACTTGACTTGTATTAGAGTATACTGTGAAACCAACTTGTTCCAGGCCACAGGAGTGTATATTTTTTCATAATCTTTATCAAGATTTTTTTTTTTTTTTTTTGGCAGGGGAATGGAGTTTT
ACTGTTGTTGCCCATACTGGAGTGCAGTGCTGTGATCTCGGCTGACTGCATCTTCTGCCTCCAGGGTTCAAGCGATTCTCCTGTCTCAGCCACCCAAGTAGCTGGGATTTCAGGCATGCGGCCATGACACACAGCTAATTTTGTATTTTTACTAGAGAAAGGGTTTCATGATGTTGGTTAGGCTGGTCTCCAACTCCTGACCTCAGGTGGTCCACCCACCTTGGCCTCCCAAAGTGCTGGGATTACAGATG
TGAGCCACCGCCCTTAGCCTCAAGAAGTTTTAAAAAGGCAAACAAAAACAGAAGCAAATGAACAGTCCTGTCAAAGGGGTAAAGAATGGTTGCCATCGAAGACATTTAGCCCAGGAAGCAGCAGGTCAGCAGCTCGAGGTGACGGAACAGGCTCTGTGATGGCCCGTCAGAAAGAAATCTTAAAAGCTGTGCCAAAAAGAAGCAAATGCTTCTGATCAAACAGGGAATTAAAAAAAAAACATCTTTGGGAT
GTTTTCTGATTTGTTTTCTTTAACAATGTGGACAGTGCCATTGCTCTTACAAAGGATGTGCAAAGACCAGTTTATATACCAATAAGATGCGCAAGTTTGTAATCCCAACACTTTGTTTTGCAGAATCTTCTTTGTTGGGTGGTTTTTCTATCTGTTGGAATTCTGTCATCTGAGGCCTTCTTATGTCTGAGATGGAAACTGTTTTGCATTTTCTGTCTTTTTCCTCTTTTGCTCCCTGCCCACCTTCTACC
TTCCAATGAGGTCTGGTTTTTCAGTGCACCCTGAAGAGATGCAGCCACATGGACATGAAGACAAAATCTCTGAGGGACAGCTTTCTCCCTTCTACCCTCTCCCACCCTGCCCTCCCCTTGCTCTCTCATGCTCTCTCTCTCTTTCTCTCCCTTCCTCTCTCCCCCTTCCCTCCTTCCCTCTGTGCCTTTCTCATGGTTGCTTCAGATCTTAAGTCTCAAGGGCACATTGGTGCATAATAAGTGCTTTATGC
ACAAGGTGGGGCAGGGGGACTTTTTAACAGAAGAAAAAGAATGACTTAGAAAAGAGCCTGGAATATTTTTGGGAAAAAATATTTTTATGTTAAAATGATTTTAGAATCCTAAAATGACCAACAGATGGAGAGAGCTTTGTTTGATTTATGTTTTAAAAAGAACTGAAGAAGCCACAGGTGGGGCTTGAAGGAGTCCCTGGCTTTCTCCTCACCCTCAGAAAAGGTGGTTAGAGAACTCCAGTGGACAAGGG
TTACCCCTAGGGGTCAGTAGTGAGATTGCTCTGCAGCCAGTGAGGGAGGTCCTAGCCATGCTGGTTGGAAGAAGAACCTTGCATCTTTCAATGTGTGCATACCCTGGAAGCTGGCAGGAAAGCAGTGAAGGACCACATGCCCTCTAGCTTCAAGGGAGCATTGGCAGAACAAAAAGGTACTGCAGAAGTTCTAGAAACTCACAGCTTGGCTGGATTTGGCCTGTTGGCTACATCTTTGCCACAGCCATGTT
AAGTGATGGTCATTTCTCCAAGAGCTGGCTTGGTGAGTCATTGCAGAGGCTCCTGCACGTCACTTGGTCTAACAATGCCAAAAATGCATGTGGAAGGAAGATTTTAGTCCTGGAGGGGAAATATTGACTTAGAATGTCACTAATAATTTCTGTTGTCTTTATAATTTCTTTCTCTCTTGAAGATTAGGAC
>Macaque_Y_transcript_PRKY
ATGGAGGCGCGCGGGCTAGGCCAGGAGGCCGCAGCGGCGAACATCGCCCGAGAGGTGGCGGAGGAGACCCCCGACTGGGTGCCCGCGCTCTGCCCTAGCTCCGAGGCGCGGTCGCTGGAGCCGCCTGCCTACCGCCTGCAGGACTTCGACACGCTGGTCACCGTGGGCACTGGGACGTTCGGGCGGGTGCACCTGGTGAAGGAGAAGACAGCCAAGCATTTCTTCGCTCTCAAGGTGATGAGCATTCCCGA
TGTCATCCGCCTGAAGCAGGAGCAGCACGTGCACAATGAGAAGTCTGTCCTGAAGGAAGTCAGTCACCCGTTTCTCATCAGGCTGTTCTGGACGTGGCATGACGAGCGCTTCCTCTACATGCTCATGGAGTATGTGCCGGGCGGGGAGCTCTTCAGCTACCTGCGCAACCGGGGGCGCTTCTCCAGCACCACAGGGCTCTTCTACTCTGCGGAGATCATCTGTGCCATCGAGTACCTGCACTTCAAGGAGA
TCGTCTACAGAGACTTGAAGCCGGAGAACATCCTGCTGGATAGGGATGGCCACATCAAGCTCACGGACTTTGGATTTGCCAAGAAGCTGGTAGACAGGACTTGGACCCTCTGTGGAACACCCGAGTACCTGGCCCCGGAAGTCATTCAGAGCAAGGGCCACGGAAGGGCCGTGGACTGGTGGGCCCTCGGCATCCTGATATTCGAGATGCTCTCGGGTTTCCTCCGTTTTTTGATGACAACCCGTTTGGCA
TTTATCAGAAAATTCTTGCAGGCAAAATAGATTTCCCCAGACATTTGGATTTCCATGTNNNAAAACGGGGCAAATGATGTGAAACGCCATCGGTGGTTCCACTCTGTGGACTGGGAAGCTGTTCCGCAGAGAAAACTGAAGCCTCCCATCGTGCCCAAGATAGCTGGCGACGGTGACACGTCCAACTTCGAAACTTACCCCGAGAATGACTGGGACACAGCCGCGCCCGTGCCGCAGAAGGATTTAGAAAT
CTTCAGGAATTTCTGAGGTCAGGAGCTCACATCTGGAAGAAACAGGAAGATTGGAATCGGCCTGGAACAAAGAACTGCACCTAAGCAGACCGGAAGTAAAATGTCTTCTTCACGGCATAAGGACATTTCCACTTTTCTGTGTACCTGTGTGTATAGAAATAGATCAGAGCACAGTTGAAATTAATGGAACTGACATTATTTAAGCAACTGGAATTCCACACTGTAGGAAGGTTTAGAAAATTGTTTGATTG
TAGATTTTGTCTTATCCTTTAGTGTTGTCTTGGTTTTTCTCATAGACTTTATAAGTTTGAACTGGACTCATTCGATTATAACCATAAATTGTGTGTGTGTGTATATATATATGTAGAAGTCATTATGGCAGATGCATACAAATTGTGCAATGATGTAAATATTCATACTTCACAGAGCCTGTAATTTTTATTTTTCAATTTGGTTTTTCAAATTTTCTTCTCTTGGGGACAACATCTGAAGGGTATGTTGC
ATGCATTTTTTTAAAAATCATCTCATATGCATTTTATAGTTTGGGGGAAGAAAATATCCGGGGGGTG
>Macaque_Y_transcript_AMELY
ATGGGGACGTGGATTTTGTTTGCCTGCCTTGTGGGAGCAGCTTTTGCCATGCCTCTACCACCTCATCCTGGGCACCCTGGTTATATCAACTTCAGCTATGAGAACTCACGTTCTCAGGCTATCAGTGTTGACAGGACTGCTTTAGTGCTCACCCCTTTGAAGTGGTACCAGAGCATGGTAAGACCACCATCCTATGGTTACGAGCCCATGGGTGGATGGCTGCACCACCAAATCATCCCCGTGCTGTCCCA
ACAGCACCCCCTGACTCACACCCTTCAGCCTCATCACTACATCCCAGTGGTGCCAGCTCAGCAGCCCGTGCTCCCCCAACAACCAATGATGCCCGTTCCTGGCCAACACTCCATGACTCCAACCCAACACCACCAGCCAAACCTCCCTCCGCCCGCCCAGCAGCCCTACCAGCCCCAGCCTGTTCAGCCACAGCCTCACCAGCCCATGCAGCCCCAGCCACCTGTGCACCCCATGCAGCCCCTGCTGCCAC
AGCCACCTCTGCCTCCGATGTTCCCCATGCAGCCCCTGCCCCCCATACTTCCTGATCTGACTCTGGAAGCTTGGCCAGCAACAGACAAGACCAAGCAGGAGGAA
>Macaque_Y_transcript_CDY
AGAAACACAAAAGAGTAACCGGCAGGAAGAACGCTTTCTGTACTACAAGAGAGGGTGGGGGCTGTGGATTTAACTACTCTTCCCTGAGGCTACTGAGGAAGCTATCATGCACCATGAGACAAAGCCTAAGCTGTTCCACTAGGGACTAAGGGTAGAGAGCCTAAGGCACATAGCATAGCTGCTATTTCACACAATTTTCACTACACCCATGGTGACGGAGTAGAGGAGACTCATCCGTACGCAGAACCTGG
TGAAGCACAGGAGGCAGAAAGAAGTGGCTAGGTGGAGAGGCAACTGAAACCAAGTTGGCACAGCAACTGCTCCAATCCTGTGTCTTTCTTCATGGCTTCCCAGGAGTTTGAGGTTGAAAGTATTGTTGACAAAAGACAAGACAAAAATGGGAATACAGTATATTTGGTTCGGTGGAAAGGTTATGACAAACAGGATGACACTTGGGAACCAGAACATCACCTCATGAACTGTGAAAAATGTATACATGATT
TTAATAGACGACAGACTGAGAAACAGAAAAAACTAGAATGGACCAGGACAAGTAGAATTTGTTCAAACAATGCCAGAAGAAGAACTTCCAGATCTACCAAAGCAGACTATACTAAGAGCTCTCCTAAAATGCTAGTGACTGGCAAACAACACGGATCCAAAAGCAGCCAGTTATTTGCTGCCAGCAAGAACGTTAGGAGAAAGGCAGCTTTACTTCTCACCGACGCAAAGGATATGGAGTTAGTAAATTCA
ACCCTCAAGACATTTGCACCTGACAGTCCTGTGGACAACAAAGCTGTGAGCGGCTTTCAGGAACTCAAGAAACTGGACCCTATTGCAGTAGATCAGCAGGACATGGTGGACTTCAAGGTGACAGAAGGGAAACCAATCAGGGACCCTTTGTCAGGTCCCAGTGCAGAACAGGCTGGAATAGAGAACAAGACCCTGCTACAGCCACTAATGTCTCAGATGTCTGGTTCAGTTACTGCTTCTGTGGCCACAAG
CTCAGCTCCCCAAAAAGCTATAGTGGTATTAATAGACCCGTTAGCAGCCACTGGAACAGCAGACACACATACATCAGTTCCAAGAGTGAAAGGTGGCAAAAGACATGTTACTGATGATGGCAGAGACCAGTCTTTTGTCAAGAAAATGTACTTCACCATAAGGCTAACAGAGAGTGCCAGCACATACAGAGACATTGTAGTGAAGAAAGAGGATGGATTCACCCAGATATTGCTATCAACCAGATCGACAG
AAAAAAATGCACTGAATACAGAAGTAATTAAAGAAATGGTGAATGCTCTGAATAGGGCTGCTGCAGATGACAGCAAGCTTGTGTTACTCAGTGCAGCTGGAAGTGTGTTTTGTTGCGGTCTTGATTTTGGGTATTTTGTGAAGCATTTAAGGAATGACAGAAACAAAGCAAGCTTTGAAATGGTGAACACCATCAAGAACTTTGTGAATACTTTTATTCAGTTTAAAAAGCCTATTGTTGTATCAGTCAAT
GGCCCTGCCATTGGACTTGGTGCTTCCGTTCTGCCCCTTTGTGATCTAGTGTGGGCAACAGAAAAGGCGTGGTTCCAAACCCCTTATACAACATTTGGACAGAGTCCAGATGGATGTTCTACTGTTACATTTCCAAAAATCATGGGTGAAGCATCTGCCAATGAAATGTTTATTGCTGGGCGAAAACTGACAGCGCGGGAGGCATGTGCCAAAGGCCTGGTCTCTCAGGTGTTCTTGACTGGAACTTTCAC
CGAAGAGGTTATGATTCAAATTAGGAAGCTTTCCTTACATAATGCAGTTGTGCTAGAAGAATGTAAGGCCCTTGTTCGCTGCAATATTAAGATGGAGTTGGAAAAGGCCAATGAGAGAGAGTGTGAGGTGCTGAGGAAGATCTGGGGCTCAGCCCAAGGGGTCGAATCCATGGTAAAGTATGTTGAAAATCAAATTAATGAGTTTTAATTGTCAGTCTGTCTGCTCAGGACCCAAGAACTAAGACGAACCA
AATACATCATGAGGTGCAAGATGCCCTAATCCATCTTCATAGCACGAAACAATTTCACCCAAGCTGAAGGCTTGGAAGCAGATCTGGAAATGTCCAAGCTATGTCTTTAAATTACCATGGCATTTTTTAAGCACTGTAACTTTAAAAGAATTAATAAAACATTT
>Macaque_Y_transcript_DAZ1
CAGTCTGCTGCAAATCCTGAGACTCCAAACTCAACCATCTCCAGGGAGGCCAGCACCGAGTCTGCATCAGCTGCAGCTAGCCAAGGCTGTGTTTTACCAGAAGGCAAAATCATGCCAAACACTGTTTTTGTTGGTGGAATTATGGATGAAACTGAGGTTCGAAGCTGCTTTGGTAGATATGGTTCAGTGAAAGAAGTGAAGATAATCATGGATAGAACTGGTGTGTCCAAATATGGATTTGTTTCCTTTTT
TAATGACGTGGATGTCCAGAAGATATCACAGATACATTTCCATGGTAAAAAGCTGAAGCTGGGCCCTGCAATCAGGAAACAAGCTCGTCATGTGCAGCGACGTCCTTTGGTATTTAATCCTCCTCCTCCACCACAGTTTCAGAATGTCTGGAGTAATCCAAACGCTGAAAATTACCTGCAGCCCCCAATAACGCTGAATCCTGTAACTCAGTATGTTTCTGCTGCAAATCCTGAGACTCCAAACTCAACCA
TCTCCAGAGAGACCAGCACCCAGTCTGCATCAGCTGCAGCTAGCCACGGCCATGTTTTACCAGAAGGCAAAATCATGCCAAACACTGTTTTTGTTGGTGGAATTGATGATAGGATGGATGAAACTGAGATTAGAAGCTACTTTGGTAGATACGGTTCAGTGAAAAAAGTGAAGATAATCACGGATCGAACTGGTGTGTCCAAATATGGATTTGTTTCCTTTTTTAATGACGTGGATGTCCAAAAGATATCA
CAGATACATTTCCATGGTAAAAAGCTGAAGCTGGGCCCTGCAATCAGGAAACAAGCTCGTCATGTGCAGCGACGTCCTTTGGTATTTAATCCTCCTCCTCCACCACAGTTTCAGAATGTCTGGAGTAATCCAAACGCTGAAAATTACCTGCAGCCCCCAATAACGCTGAATCCTGTAACTCAGTATGTTCAGTATCCAAATTCACCAGTTCAGGTCACTGGATATCAGTTGCCTGTATATAATAATTTTCC
TGTTTATCCAAATTCACCAGTTCAGGTCACTACTGGATATCAGTTGCCTGTATGTAATTATCAGGCATTTCCTGTTTATCCAAATTCACCAGTTCAGGTCACTACTGGATATCAGTTGCCTGTATATAATTGTTATCCTACTTATCCAAATTCACCAGGTCAGGTCACCACTGGGTATCAGTTGCCTGTATATAAT
>Macaque_Y_transcript_DAZ2
GCTGCAAATCCTGAGACTCCAAACTCAACCAGCTCCAGAGAAACTAGCACCCAGTCTTCATCTGCTGCAGTTAGCCAAGGCTATGTTTTACCAGAAGGCAGAATCATGCCAAACACTGTTTTTGTTGGTGGAATTGATGATATGGATGCAACTGAGATTAAAAGCTTCTTTGGTAGATATGGTTCAGTGAAAGAAGTGAAGATAATCACAGATCGAACTGGTGTCTCCAAATATGGATTTGTTTCATTTTT
TAATGACGTGGATGTCCAGAAGATATCACAGATCCATATCCAGGGTAAAAAACTGAAGCTGGGCCCTGCAATCAGAAAAGTGCAGCCACGTCGTTTGGTATTTAATCCTCCTCCTCCACCGCAGTTTCAGAATGTCTGGAGTAATCCAAATGCTGAAACATATCTTCAGCAGCCTGCTGCAAATCCTGAGACTCCAAACTCAACCAGCTCCAGAGAAACTAGCACCCAGTCTTCATCTGCTGCAGTTAGCC
AAGGCTATGTTTTACCAGAAGGCAGAATCATGCCAAACACTGTTTTTGTTGGTGGAATTGATGATAGGATGGATGCAACTGAGATTAAAAGCTTCTTTGGTAGATATGGTTCAGTGAAAGAAGTGAAGATAATCACAGATCGAACTGGTGTCTCCAAATATGGATTTGTTTCATTTTTTAATGACGTGGATGTCCAGAAGATATCACAGATCCATATCCAGGGTAAAAAACTGAAGCTGGGCCCTGCAATC
AGAAAACAAAAGCTGGGCCCTAATGTGCAGCCACGTCGTTTGGTATTTAATCCTCCTCCTCCACCGCAGTTTCAGAATGTCTGGAGTAATCCAAATGCTGAAACATATCTTCAGCAGGCATATCCTGCTTATCCACATTCACCATGTCAGGTCATCACTGGATATCAGTTGCCTGTATATAATTATTCACCATGTCAGGTCATCACTGGATATCAGTTGCCTGTATATAATTACCAGCCATGTAGGTCATC
ACTGCATATCAGTACTGGATATCAGTTGCCTGTATATAATTATGCATTTCCTACTTATCCAAATTCACCAGTTGTCACCACTGGATATCAGTTGCCTGTGTATAATTATCCTACTTATCCAGGTTCACAGGTCACTGGATATCAGTTGCCTGTATATAATCATCAAGAAATCTGTGGACCGAAGCATACAAACGGTGGTATCTTGTCTGTT
>Mouselemur_Y_transcript_USP9Y
ATTTGCCTTGCCGGGTCCGCCATATTGAAGACGACAGGCCTAGAAGACTGCCTCAGACACAACCTCCCCGCTTTCCGCCCGTTCAGGGCTCTGTGGCGCAGAGCCCCTCCCTCTTCAAGGCGCCACCGGGCCCTGGCGGAACTCGGTGTCAGTGTTGTCTCCCCCTCAGTGGAGGTGGTCCGCTCAGTGACTAGTGCTGGTGTCGGCGCCGGGACCTACAAGTAAGGAAAAGACCAGGCCTAGAACGACGA
CCAAGGAAAAGTAAAGCCGCCGTTGTGAGAAGATAGTGGGAGGTGACACCGGAGAAACTTACGGTCAGAGTCTGAGATCACTCACCCCCGGCGCAAAGAGAAAAGGTTATGAAATGGTCTCTGCAAGATGGTCTTGCCTTGAATTGGAGATTTTTAAGGCTGACATATGCTGGTACTTCATCTCCTATAAGTGGACTGTAATTTCTTCTCTTAGGACAACTATATAAAGAGACAAAATAGCAAAGATCTGT
TCTGTGTCAAGTATGACAGCCACAACTCGTGGCTCTCCAGTAGGAGGGAATGATAGCCAGGGCCAGGCTCCTGATGGACAGTCTCAGCCCCCCTTTCAACAGAATCAGATCTCATCACCTGACTCTTCCAATGAGAATTCACCAGCAACTCCCCCAGATGAACAAGGTCAAGGTGATGCTCCACCACAGCATGAAGATGAAGAACCTGCATTTCCACATACTGACCTGGCAAAGTTGGATGACATGATCAA
TAGGCCTCGATGGGTTGTTCCTGTATTGCCAAAAGGAGAATTAGAAGTGCTTTTAGAGGCAGCTATTGATCTTAGTAAAAAAGGCCTTGATGTTAAAAGTGAAGCATGTCAACGTTTTTTTCGAGATGGACTAACAATATCTTTCACTAAAATCCTTATGGATGAGGCAGTGAGTGGATGGAAGTTTGAAATTCATAGGTGTATTATTAACAATACTCATCGTCTGGTGGAGCTTTGTGTGGCCAAGTTGT
CTCAAGATTGGTTTCCACTTCTAGAACTTCTTGCCATGGCCTTAAATCCTCATTGCAAATTTCATATCTATAATGGTACACGTCCATGTGAATCAGCTTCTTCAAGTACGCAATTTCCTGAAGATGAATTATTTGCTCGTTCTTCAGATCCTCGATCACCAAAAGGTTGGTTAGTGGATCTCATCAATAAATTTGGCACATTAGATGGGTTCCAGATTTTGCATGACCGTTTTATTAATGGATCAGCATTA
AACGTTCAAATAATTGCAGCTCTTATTAAACCATTTGGGCAGTGCTATGAGTTTCTCAGTCAACATACCGTGAAAAAGTACTTCATTCCAGTCATAGAAGTAGTTCCAAAGTTATTAGAAAATTTAACTGATGAAGAACTGAAAAAAGAAGCAAAGAATGAAGCAAAAAATGATGCCCTTTCAATGATTATTAAATCCTTGAAGAATTTAGCTTCAAGGATTCCAGGACAAGAAGAAACTGTAAAAAATTT
AGAAATTTTTAGATTGAAAATGATACTCAGATTGTTGCAAATTTCTTCTTTTAATGGCAAGATGAATGCACTGAATGAAATTAACAAGGTAATATCTAGTGTATCATATTATACTCATCGTCATGGGAATCCAGAAGAGGAAGAGTGGCTGACAGCTGAACGAATGGCAGAATGGATACAGCAAAATAATATCTTATCCATAGTCTTGCGAGATAGTCTTCATCAACCACAATATGTAGAAAAACTAGAGA
AGATTCTGCGTTTTGTAATTAAAGAAAAAGCTCTTACGTTATTGGACCTTGATAATATATGGGCAGCACAGGCAGGGAAACATGAAGCCATTGTGAAGAATGTACACGATCTATTAGCCAAGTTGGCTTGGGATTTTTCTCCTGAACAACTTGATCATCTGTTTGATTGCTTTAAGGCAAGCTGGACAAATGCAAGTAAAAAGCAACGAGAAAAGCTACTTGAGCTCATACGTCGTCTTGCGGAAGATGAT
AAAGATGGTGTGATGGCTCACAAAGTGTTGAACCTTCTTTGGAATCTGGCCCATAGTGATGATGTCCCTGTAGACATCGTGGACCTAGCTCTTAGTGCCCACATAAAAATACTAGATTATAGTTGTACTCAGGATCGAGATACACAAAAGATCCAGTGGATAGATCGCTTTATAGAAGAACTTCGCACAAACGACAAATGGGTAATTCCTGCACTGAAACAAATAAGAGAAATTTGTAGTTTGTTTGGTGA
AGCACCTCAGAATTTGAGTCAAAGTCAGCGAAGTCCCCATGTATTCTACCGCCATGATTTAATCAACCAACTTCAGCACAATCACGCCTTAGTTACTTTGGTTGCAGAAAACCTTGCAATTTATATGAATAACATCCGATTATATGCTGGAGGTCATGAAGACTATGACCCACAAACTGTGAGGCTTGGAAGTAGATATAGTCATGTTCAAGAAGTCCAAGAACGGCTTAACTTCCTTAGATTTTTATTGA
AGGATGGCCAGCTATGGCTCTGTGCTCCTCAGGCAAAACAAATATGGAAGTGCTTAGCAGAGAATGCAGTATATCTTTGTGATCGTGAAGCCTGCTTTAAGTGGTATTCCAAATTAATGGGGGATGAGCCAGACTTAGATCCTGATATCAATAAGGACTTCTTTGAGAGTAATGTGCTTCAGCTTGATCCTTCCCTGTTAACTGAAAATGGAATGAAATGTTTTGAAAGATTCTTCAAAGCTGTCAATTGT
CGAGAAGGGAAACTAATAGCAAAAAGAAGAGCCTATATGATGGATGATTTGGAATTAATAGGATTAGACTACCTGTGGAGGGTTGTGATTCAGGGTAATGACGACATTGCCACTAGAGCTATAGATCTTCTTAAAGAGATATATACAAACCTTGGCCCAAGGTTAAAGGTTAATCAGGTGATTATCCATGAAGACTTCATTCAATCTTGTTTTGATCGTTTGAAAGCCTCATATGATACATTGTGTGTTTT
GGATGGTGACAAAGACAGTATTAATTGTGCGAGACAGGAAGCCATTCGAATGGTTCGAGTATTAACTGTTTTAAAGGAATACATAAATGAATGTGACAGTGATTATCATGAGGAAAGAATGATTCTACCAATGTCAAGAGCATTCCGTGGCAAACACCTCTCTCTTATAGTTCGGTTTCCAAATCAGGGCAGACAGGTTGATGATTTGGACATATGGTCTCATACAAATGATACAGTTGGTTCAGTGCGTC
GATGTATTCTCAACCGTATTAAAGCCAATATAGCCCATACAAAAATTGAACTTTTTGTGGGCAGTGAGCTAATAGATTCTGAAGATGACAGAAAGCTAATTGGACAATTAAACTTAAAAGATAAATCACTAATTACAGCCAAACTTACACAAATAAATACCAATATGCCCTCAAGTCCTGATAGCTCTTCTGATTCCTCAACTGGGTCTCCTGGAAACCGTCATAATCACTACAGTGATGGTCCCAATCCA
GAAGTGGAAAGTTGTTTGCCTGGGGTGATAATGTCACTACATCCCAGATATATATCTTTCCTTTGGCAAGTGGCAGACTTGGGTAGCAAACTGAATATGCCGTCTCTTAGAGATGGAGCAAGAGTACTCATGAAACTTATGCCACCAGATAGCGCAACTGTAGAAAAATTAAGAGCTATTTGTTTGGACCATGCAGAACTTGGTGAAAGCAATGTTGGTCTATCTCTTGATTCTCTTTTCTTTGGTCCTTC
TGCCTCCCAAGTTCTATACCTAACAGAGGTAGTTTATGCCCTGTTAATGCCTGCTGGTACACCTCTGGCTGACGGTTCCTCTGACTTTCAATTTCACTTCTTGAAAAGTGGTGGCTTACCCCTTGTACTAAGTATGCTAATAAAAAATAACTTCTTACCAAATACAGATACAGAAACTCGAAGAGGAGCTTACTTCAATGCTCTTAAAATAGCAAAACTGTTATTAACTGCCATTGGCTATGGCCATGTTC
AGGCTGTAGCAGAAGCTTGTCAACCAGTTTTAGATGGTACAGACCCTGTAAAACCGATTAACCAAGTTACTCATGATCAAGCAGTAGTTCTACAAAGTGCCCTCCAGAGCATTCCTAATCCTTCATCTGAGTGCATGCTTAGAAGTGTATCAATACATCTTGCTCAGCAAATATCTGATGAGGCTTCAAGATACATACCTGATATTTGTGTAATTAGAGCTATACAAAAAATTATCTGGGCATCAGGATGT
GGGGCCTTAGAGCTAGTGTTTACCCAAAATGAAGAAATAACTAAAATTTATGAGATGACTACCAGTGCAAGCAATGAGCCAGATGTGGAAGATGAACTAGTTTGCTGTGAAGCATTGGAAGTGATGACGTTATGTTTTGCTTTAATTCCAACAGCCTTGGATGTACTTAGTAAAGAAAAAACCTGGCAGAAGTTCATTATTGACTTATTATTGCACTGCCCCAGCAAAAGGCTTTGGGGTGAACCTGTTAA
TCTCCGTGAACAACATGATGCCTTAGAGTTTTTTAATTCTTTGGTGGATAGTTTAGATGAAGCTTTAAAAGCTCTAGGACATCCAGCTGTGCTCAGTAAAGTTCTAGGAGGCTCCTTTGCTGATCAGAAGATTTGCCAAGGCTGCCCACATAGGTATGAATGTGAAGAATCTTTTACTACTTTGAATGTGGACATCAGAAATCACCAAAATCTTCTTGATTCTTTGGAACAGTATATCAAAGGAGATTTAT
TGGAAGGTGCAAATGCATATCGTTGTGAAAAATGTGATAAAAAGGTTGATACAGTAAAGCGCTTGCTGATTAAAAAATTGCCTCCTATTCTTGCTATCCAACTGAAACGATTTGACTATGACTGGGAAAGAGAATGTGCAATCAAATTCAATGATTATTTTGAATTTCCACGAGAGCTGGACATGGAACCTTACACAGTAGCAGGTGTCGCAAAACTGGAAGGAGATCATTTAAACCCAGAGAATCAGTTG
ATGCAACAGAATGAGCAGTCTGAAAGTGAAAGAGAAGGAAGCACAAAATATAGACTAGTAGGTGTGCTTGTACACAGTGGTCAAGCAAGTGGTGGACATTATTATTCTTACATCATTCAAAGGAATGGTAAAGATGATGAGAGAGATTGCTGGTATAAATTTGATGATGGAGATGTAACAGAATGTAAAATGGATGATGATGAAGAAATGACATATAGGCGGCAAAAAAGGTGGTGGAATGCATATATACT
TTTTTATGAACGAATGGACACAGTAGCTGAAGATGAAATGATAAGATATATATCCAAGCTAACTATCACAAGACCCCATCAAATTATTATGTCGCCAGCTATTGAAAAAAGTGTACGGAAACAAAATGTGCAATTTATGCATAACCGAATGCAGTATAGTTTAGAATATTTCCAGTTTGTGAAAAAATTGCTTACATGTAATAGTATTTACTTACACCCTGCTCCAGGACAGGATCACTTGTTGCCTGAAG
CAGAAGAAATCAGTATGATTACTATTCAGCTGGCTGCTAGATTTCTCTTTACGACTGGATTTCATGCCAAGAAAATAGTTCGTGGTCCTGCCGGTGACTGGTATGATGCACTGTGTATTCTCCTTCGTCACAGCAAGAATGTACGTTTTTGGTTTGCTCATAATGTTCTTTTTAATGTATCAAATCGCTTCTCTGAGTACCTTCTGGAATGCCCTAGTGCAGAAGTGAGGGGTGCATTTGCAAAACTTATT
GTATTTATTGCACATTTTTCCTTGCAAGATGGGCCTTGTCCTTCTCCTTTTGCATCTCCAGGACCTTCTAGTCAGGTGTGTGATAACTTGAGCCTGAGTGATCACTTACTAAGAGCAGTACTAAATCTCCTAAGAAGGGAAGTTTCAGAGCATGGGCGTCATTTACAGCAATATTTCAATATGTTTGTAATGTATGCCAATTTAGGTGTAGCAGAAAGGACACAGCTTCTGAAATTGAACGTACCTGCTAC
GTTTATGCTTGTGTCTTTAGATGAAGGTCCAGGACCTCCAATCAAGTATCAGTATGCTGAATTAGGCAAGTTATACTCAGTAGTGTCTCAGCTGATCCGTTGCTGTAATGTTTCATCAAGAATGCAGTCTTCAATCAATGGTAATACCCCTCTTCCCAATCCTTTTGGTGATCCTAATTTATCACAGCCTATAATGCCAATTCAGCAGAATGTGGCAGACATTTTATTTGTGAGAACAAGTTATGTAAAGA
AAATTATTGAAGACTGCAGTAATTCAGAGGAGACAATCAAGTTACTTCGTTTTTGCTGCTGGGAAAATCCTCAGTTCTCGTCTACTGTCCTCAGTGAACTTCTCTGGCAGGTTGCATATTCATACACCTATGAACTTCGGCCATATCTGGATCTACTTTTGCAAATTTTACTGATTGAAGACTCCTGGCAGACACACAGACTTCATAATGCACTTAAAGGAATCCCAGATGACCGAGATGGGCTGTTTGAC
ACAATCCAGCGCTCTAAGAATCACTATCAAAAAAGAGCATATCAATGTATAAAATGTATGGTAGCCCTATTTAGCAGTTGTCCTGTTGCTTACCAAATCTTACAGGGTAATGGTGATCTTAAAAGAAAGTGGACCTGGGCAGTGGAATGGCAATGGAGATCTTAAAAGAGATCGGAA
>Mouselemur_Y_transcript_KDM5D
GCGTAACGAGCGCAATGGTTCCATTTAAAAAAAGATCCGGCAACACTGTTTATAATTTTGTTTTTCTGTTCCGCTGGAGAACTGTATAATTAAGCAGTCAAGCGACCAGTTTGTGAATCTTTTCCTTTGATGAATTTGTTCTTGCGTATTCAGGTTTTACATAACATGCAGAAGATCTCTCAGGTTTGGAAATAACGGCTGAAGAATCGATCCGCGGAGTGACACAGCACTTAGAAGATGGAAAAACCTGA
GGTCAAGATGGCGGTTGTGAAACCGAGAGTCTAGCCGATTGCAGTGTAGCGCTGGGGCCGGACATGGAGTCGGGATCTGATGACTTCCTGCCGCCACCAGAGTGCCCGGTGTTCGAACCTAGCTGGGCCGAATTCCGAGACCCACTTGGCTACATTGCGAAAATCAGGCCTATTGCGGAGAAGTCTGGCATATGCAAAATCCGTCCACCAGCGAATATGCTGGGATCGGAATACTCGTATCCGATCGTCAG
ATTCCGTGGAGTTCTAAAGAACAATTTTAGANNGGACTGGCAGCCTCCTTTTGCAGTAGAAGTTGACAACTTCAAATTCACTCCTCGAATCCAGAGGCTAAATGAGCTAGAGGCTCAGACCAGAGTGAAACTGAACTATTTGGATCAGATTGCAAAATTCTGGGAAATTCAAGGTTCCTCATTAAAGATTCCCAATGTGGAGCGGAGGATCTTAGACCTCTACAGTCTTAGTAAGATTGTAATGGAGGAAG
GTGGCTATGACGCCATCTGCAAGGATCGTCGGTGGGCCCGGGTTGCCCAGCGCCTCAACTACCCACCAGGCAAAAACATTGGTTCTCTGCTCAGATCTCATTATGAACGCATCATATACCCATATGAAATGTTTCAGTCTGGAGCCAACCTTGCGCAGTGTAACACACACCCATTTGATAGTGAGGAGAAAGACAAGGAATACAAACCCCACAGCATTCCCTTTAGACAGTCTGTGCAGCCTTCAAAGTTC
AGCAGCTACAGTCGAAGGGCAAAAAGACTACAGCCTGATCCAGAGCCCACAGAGGAAGACATTGAGAAGAATCCCGAGTTAAAGAAGTTACAGATATATGGGCCAGGTCCCAAGATGATGGGCTTGGGCCTTATGGCTAAGGATAAGACACTGAGGAAGAAAGATAAAGAAGAGGTCATATGCTCCTCCACTGTTATGGTGAAGGAAGAACACAGTAGGGATGGGAAGGTGGCATCAACATTGCCCAAGGA
AGACTTGAGCCACAGCCTAGAGCCCTGCACCAGGATGACCATGCAGCTACGGAAGAATCACAGCAGTGGCCAGTTTGTTGAATCATATCTTTGCCGAATATGCTCCCGAGGGAATGAAGATGATAAACTTCTTCTCTGTGATGGCTGTGATGACAATTATCACATCTTTTGTCTATTGCCACCCCTTCCTGAAATCCCCAGAGGAGTTTGGAGATGCCCAAAGTGTATTTTGGCGGAGTGTAAGCGGCCCC
CTGAAGCTTTTGGCTTTGAGCAGGCTACCCAGGAATATACTTTGCAGAGTTTTGGTGAGATGGCTGATTCCTTCAAGGCTGACTACTTCAACATGCCTGTACATATGGTGCCTACAGAACTTGTGGAAAAGGAATTCTGGAGGCTGGTGAGCAGTATTGAGGAAGATGTGACAGTTGAGTATGGAGCAGATATTCATTCCAAAGAATTTGGCAGTGGATTTCCTGTCAGCAGTAGCAAACGGAACCTATCC
CCTGAGGAGGAGGAGTATGCAACCAGTGGTTGGAACCTGAATGTGATGCCAGTGCTAGATCAGTCTGTTCTGTGCCACATCAATGCAGACATCTCAGGCATGAAGGTACCCTGGCTCTATGTGGGCATGGTTTTCTCAGCATTTTGTTGGCATATTGAGGATCACTGGAGTTACTCCATTAACTACCTGCATTGGGGTGAGCCAAAGACGTGGTATGGGGTACCCTCACTGGCCGCCGAACATTTGGAGGA
AGTGATGAAGAGTCTGACACCTGAGCTGTTTGATAGCCAGCCTGACCTCCTCCATCAACTTGTCACTCTCATGAATCCCAACACCCTCATGTCCCATGGTGTTCCAGTTGTCCGCACAAACCAGTGTGCAGGAGAATTTGTCATCACTTTCCCCCGTGCTTACCACAGTGGCTTCAACCAAGGCTATAACTTTGCTGAGGCTGTCAACTTTTGCACTGCTGACTGGCTACCTGCAGGACGCCAGTGCATTG
AACATTACCGCCGTCTTCGACGTTATTGTGTCTTCTCCCATGAGGAGCTTATCTGCAAGATGGCTGCCTTCCCAGAGAAGTTGGATTTGAACCTAGCAGTGGCTGTACATAAGGAGATGTTCATTATGGTTCAAGAGGAGCGACGTCTACGAAAGGCCCTATTGGAGAAGGGCATCACGGAGGCTGAGCGGGAGGCTTTCGAGCTGCTTCCAGATGATGAACGCCAGTGCATCAAGTGCAAGACCACGTGC
TTCCTGTCAGCCTTGGCCTGCTATGACTGTCCAGATGGCCTTGTCTGCCTTTTCCACATCAATGACCTTTGCAAGTGCTCAAGCAGCCGGCAATACCTACGATACCGGTATACCTTGGATGAGCTCCCTACCATGCTACATAAGCTGAAGAGTCGGGCTGAGTCTTTTGACACCTGGGCTAACAAAGTGCGTGTGGCCTTGGAAGTGAAGGATGGCCGGAAGCGCAGTTTTGAAGAGCTAAGAGCACTGGA
GTCTGAAGCCCATGAGAGGAGGTTTCCTAACAGTGAGTTGCTTCAGCGATTGAAAAACTGCCTGAGTGAAGTGGAGACTTGTATTTCCCAAGTCCTGGGGCTGGTCAATGGTCAAGTGGCCAGCTCCTGTAGGGTGGAAACCCCACAACTGACCCTGACTGACCTCCGGCTTCTTCTTGAGCAGATGGGCAGCCTGCCCTGTGCCATGCATCAGATTGGGGATGTCAAGGATGTCCTGGAACAGGTGGAGG
CCTATCAAGCTGAAGCCAGAGAGGCTCTGGCTTCACTGCCCTCTAGTCTAGGGCTATTGCAGTCCCTTTTGAAGAGGGGGCAACAGCTGGGTGTGGAGGTGCCTGAAGCCCATCAGCTCCAACAGCAGGTGGAGCAGGCAAAATGGCTAGAGGAAGTGAAGCAGGCACTGGTCCCTTCAGGCCAAAGCTGCTCTTTGGTCATCATGCAGGGACTATTGGTTATGGGTTCCAAGATAGCCTCCAGCCCTTCC
GTGGACAAGGCCCGGGCTGAGCTGGAAGAACTGCTGACCATTGCAGAGCGCTGGGAAGAAAAAGCTCATTTTTGCCTGGAGGCCAGCCAGAAACAACCACCAGCTACATTGGAAGCCATAATCCGTGAGGCAGAAAACATTCCTGTTCACCTGCCTAACATCCAGGCACTCAAAGAAGCTCTGACTAAGGCACAGGCTTGGATTGCTGATGTGATTGAGATTCAAAATGGTGACCACTACCCTTGTTTGGA
TGACTTGGAGGGCCTAGTTGCTGTGGGGCGAGACCTACCTGTCAGACTGGAGGAGCTAAGACAGCTAGAGCTGCAGGTATTCACAGCACATTCCTGGCAGGAGAAAGCCTCGAAGACCTTCCTCAAGAAGAATTCTTGCTACACGCTGTTGGAGGTGCTCTGTCCATGTATAGACGCCAGCTCAGATAGCACCAAGCGTAGCCGCTGGATGGAAAAGGAGCTGGGGTTGTACAAATCTGACACTGAGCTGC
TGGGCCTGTCTGCACAGAACCTCAGAGACCCAGGCTCTCTGATCTTGGCATTCAAGGAGGGGGAAGAGAAGGAGAAGGAGGGTATCCTGCAGCTACGTCGAACCAATTCAGCCAAGCCCAGTCCACTGGCATCATCGACCACAGCCACCTCTGCAACCTCTATCTGTGTGTGTGGACAGGTGCCAGCCGGGGTGGGAGCCCTGCAGTGTGACCTCTGTCTGGACTGGTTCCATGGGAAGTGTGTGTCAGTG
CCCCACCTCCTCAGCTCTCCACGGCCCAGTCCCAGCTCATCCCCTCTGCTCGCCTGGTGGGAATGGGACACCAAATTCCTGTGTCCACTGTGTATGCGCTCACGGCGCCCACGTCTGGAGACCATCCTAGCACTGCTAGTAGCTCTGCAGAGACTGCCTGTGCGGCTACCCGAGGGAGAGGCCCTGCAGTGCCTAACAGAGAGGGCCATTGTCTGGCAAGGCCGTGCCAGGCAGGCTCTGGCCTCTGAGAA
TGTGACTCCTCTGTTGAGACGTTTGGCTGAGCTTCGACAACAGCTACAGGCTGAACCTAGGCCCAAGGAGCTCCCTACTGCCACTTCAGCCCCTGCCTCTAACTATCTAATAGACAGCAATAGCAACAATATTTCTAAGGTCCAAGGGTTGCTGGAAAATAGAGACAGCAAGAGTAGTCCTGGGAAGATAGCTCCATGGGAGAGTTCAGGTAAAAGAGATCTGGAGCTGTTGTCCTCACTGTTGCCACAGT
TGACTGGCCCTGTGTTGGAGCTGCCTGAGGCAACCCGGGCCCCCCTGGAGGAGCTCATGATGGAGGGTGACCTTCTTGAGGTGACTCTGGATGAAAATCATAGCATCTGGCAGCTTCTGCAGGCTGGACAGCCTCCTGACCTGGAGAGGATCCGCACACTTCTGGAGCTGGAGAAGCCTGAGTATCAAGGAACTCGGACAAGGGGCCAGGCACTGGAGAGACGACGGCGGCATCGGAAGATGGATCAGGGT
AGAAAGGGTGAGAATCTTACTCAAGAACTGGAGTCAAAAAGGGCCAGGAGCTCAGAGATTAAGCCTGGAGAGGGCCAAGAGAAAGAACAGTTTGAGGAAGAAGTAGAACATGAAAATATGTTTGTGACACACCCCACAGATGACAGCCCCATCTTAAAAAGGAACCCAAATACCTTACAACAGGATTCAGGCCCCTCATCTGCATTTCCTTCTTTAACACCTTTGCTACACCTCTCCTACCCACTTCACCA
AGAGTTGTGACAGCAACACAAAAGGTTGTTTTTTTGTGCTTACGTTTGTCTGTTTGTTTTTGTTTTGTTTTTAATGCCATTGCCTCCTGGCCAGGACCTAAAAAGGAGTTTATCTCCTGTCCAGAATATGTCACCTAAGAAAATTTTTTTAACCTTATCCCTAACAGTATTGTTTAAAGCTTAGTTCCTAAGGACCATACCGTGTATGCTTCATCTCAGAAGTCTCTTGTCAGCAGCATTCCTGAGACTAG
CATACAAGAGTGATTTTCTAAGCCAGTTTCATACTAGTTTGGATAAACTTGAAAAGGGCCAAATGTATCCCCTTCTTTCTTTTTTTTTTTTAACTTTGTTTCCATACTCTTCTTTTTTCTTGTTCTTATATTCTATAAAATATTTTAGTGCTTCAAGTCTTCTTCTGTCCTCATTCTATCCTTTTCTTTTCTCCCCTTGGTTCACATTGTAAGAGAAGACATTATTATGTAATTACTTGTTAAGGCCAAAA
AGAATAGAGTAAAATAAGAAATTCTTGGTTCCAGCTATTGTCTGTTTTTAATTTGATTGTTTTGTTAAAAAAATAAAACTATGTGTTTTGCGACCATGGGTCCAATTTGCACTTCTTGAAATATAGGATTGAAGGACTGAGGGTGGGAAACATTTGAGCAGTATTGGCTCAACATAATTTTTAACGAGTTTTGGCAAGACTAGGGATGGGCATGTGTATTTATAAAACATAAGATTTAGACCAAAATTTAT
TTTCTTCTTTCTGATGTCTAGTTACCCCAGCACCATTTATAGAACATTATGCTTCTTCACTTGATTGCTTTGTGCTCCTTTGTCAAAAATCTGTTGGCTGGACTAACACCTGTCGATGTCTGGATTCTTTGTTCTAACCCATTATTGATCATTTGTGTCTGTGCATTTGGCAATACCACCATGTC
>Mouselemur_Y_transcript_RPS4Y
TCTTCCCGAACCCCGTGGCCCGCCGGTCCCCGTCCCGGGGGGTGGCCGCGCGGGCCCCGGTGGGGCGGCCCCCCGGGGTCCCGGGGATCGGGAGAGGGGCGCGGAGGGGAAGAGAGGAGAGAAGGGAAAAGAATAAGAAAAGGTTCACGTTTCTAAATCCTACTCCTTAAATATTTCCAGGGGTGGCGAAAGGTAATTTTAAGGGCGTAAACTGCGTTCACCGAATTCAGCAGACCGGAAGGGAGAAAAAC
ACAACAAAAAGTCCGCCGGAACGGAAATTCTCGCTCACCTGACTGACTTCCTGCGATTCAGGACCGAAGATTAGGTTGCACCGGAAGAGAAGAGGCTCTTTTCCTGCGCGGCGTTTCGCCATGGCCCGGGGCCCGAAGAAGCACTTGAAGCGTGTTTCGGCACCGAAGCATTGGATGCTGGACAAACTAACGGGTGTGTTTGCACCTCGTCCATCGACAGGTCCCCACAAGCTGAGGGAATGTCTCCCACT
CATCATCTTCCTCAGGAATAGACTCAAGTACGCATTGACTGGAGATGAGGTAAAGAAGATATGTATGCAGCGCCTCATAAGAATTGATGGCAGGGTTCGGACAGACATCACATACCCTGCTGGATTCATGGATGTCATCAGCATCGAGAAGACAGATGAACATTTCCGCCTGATCTATGACACCAAGGGCCGTTTTGCTGTTCACCGCATCACAGCGGAAGAGGCACAGTACAAGTTGTGCAAAGTGAGGA
AGATTACTGTGGGTACTAAGGGAATCCCACACCTGGTGACTCATGATGCCCGTACCATCCGATACCCAGATCCTCTCATCAAGGTGAATGATACAGTGCAGATTCATTTAGGGACTGGCAAGATAACTGACTTCATCAAATTTGACACAGGCAACGTGTGTATGGTGATTGGTGGAGCCAACCTGGGTCGTGTTGGTGTGATCACCAACAGGGAAAGGCATCCTGGTTCTTTCGATGTGGTGCACGTGAAG
GATGCCAGTGGCAGCAGCTTTGCCACGAGGCTTTCCAACATTTTTGTCATTGGCAAAGGTAATAAACCTTGGATTTCCCTGCCCAGGGGAAAGGGCATCCGACTTACTGTTGCTGAAGAGAGAGACAAGAGGCTGACAGCTAAACAGACCAGTGGCTAAATGCTGTGGGGTAGCTTTTCTTTGCTTGAATAAACAGTGAATTCTTGTTTCCTAATGCGGCTTCTTTCTTGTGGGTAGCAGTAGGGTTTATG
GAACTTTGAAGTTTGGTCACAGTTTTGACACACCTTAAGAACTTTAGGGAGACCATTTGTACTTCCTCTGATTCTCCAGCAAATAAACCCTTTCCTTTCCTTCCCTCACACATGTACCCCCACCATACTCTGTGAGTGGAGTCACAGCAGCAACGTCACAAAACTGAGTGCAAGAAAGCACATGACCTTTGTGAGTGCCTGAGAGAAAAATGAAAAGCCATTAAAGAAAAACATGTACCTGTTAGTGAGTT
AATAAAATTGATAAATTTTACTGTTTCTCCTGCCCCTTCTAGTTTGTCCAGTTGTGTAAGTTGGGAGTCTAATCTCAGTCTCACTCAGAAAGTACTGCATTCTTTTCTGAAAGTATTAGGAGAGAATCTTACTCATTCATATTAACTGGCAGCATTCATTTCCCTCCCTGAGGTTGTAAGGTCTTTGTTTCCTTTTTAAATGACAGCTTCTTATGTTCTTTGCTCAGTGGTCCCTTTTCTACATTTGTTCA
AAGCCAGGAGCAGGTCAGGTTCCTCATACACTGGATCTCTTGTTCTTTGGCAGAGCCTGGAAAGATTGGTCATCCTCAGGACAATGTCTGGACTCTCAAGAACTGTAATTGTAATCACATCACATATATTTCCCTTTGCTTTGGCATATAACATTCACTAGGGTCATGTACTGGGATATGGTCATCCTTGCAAGAGAGGAAGCATTATTCTGTCTATTACAGACAGTAATTACTACTGTGAGGAAAGCTAA
AAATGTGATATGATAGGGAGAGTGAACTAATTTAGATTTTGCCTGAAGAAATGGCATCTGAACTGGATGAGATACCTGTTTTGGGCACAGCATTCCAGGCATGTATTTAAATAGGAAAAGGCATGGAAAGCTGCATATTGACTTAATATATACAAGCTACCACAGAGAAGAATGGAATTCAAGGATGGGAGAAGATAACAGCTTTTCCTTAAAGACGAAAGAATGCTTATGTAACTTTTTTAAAGTTCTGT
TTCTAAAGACTTAAAACCAAAGATAAATATATATCTACTTGGGGGCCAGTGGAAGACAAGAGTTTATGATTTGGGAATTGCCGAAAAGCATATTTTGAATTATGGCATACAATAGGGAAAAAAAACAGTCTTGGATTTTATGAAAGAATCAGTTCTAGTGGAGAGTAATAAATCAGTGCCTTTCCTGAGTCTTAAAGAACACACTTTCCCATTAGATGTTTTTACACATCACCAGCCTTGGAAACTCATGG
CTATAATCTGTTTGGCTTCTAAGTCCTAATTTTTTACTTGTTGAGCTCTCACTCAGTATACTTTACATCATCTGGTGTTTCTGAGGGATCTGAAAAAGAATGACCACATGAATGAAAGAAGGCCAAGTGGACTCTTTCCGGGAGACAGAAGGGCAAAAACTTTGAGCAATCTGATACAGTTTCAAGAGCCTGGATGTAACTGCAGAAAATGGGGTGTATCTGTACATGCACCTGTGATAATAAAAACTTTT
GTCACTTTGGGGCAAAGATACTACACTGAAAAGTAAGCAAACAATGGCTGTTTGTTTTTTCAGACACCTTGCCTATCAAGGGTCAGTTTTGCTTAGCAATGTATTCATTGTAGCATAGCATTTTGTGTGTTCTTTTTTTACCTAATGAGTGACAAATCCAAAACTGCACATAATTGCTCAAAAAATACTGTCTTTCTAACCTTTCCTGCGTAAAATAGGGATACCTTATTTCTTCATCAAGCTGGAAAACT
TAGGGTTATTCTCACCTCATCTCTTTCCTTCAACTAGTTACCCCTTAAAATCATTTTTGAAAGTAGGTTAGGTGATAAACATATGTGTAAATAAAAGTATTTAATCAACTATCAAACATATCAGCTATTATGTCTTTCTCTCCATTCCCACTGTCACCCTCCTGCCCGTGGTTGAGAATTTTATCACAGAAATGTTAGAAATATTTTCTCAGTATCCTCTATTATCTATATCATTTCAGTTTAATCTTCCT
GTGTTTCACTAGCTGGTGAGCTCATCAGTCACATTATCAACCATGACAGTTTCTGAGCCTCTTTGAGGTTTGCCCTGGGGACTCAAAGGCAGGAAGTCTGAACTTTCACCCAATAGCACTTCCTTGTATTTTATGGTATCTTGGACTATTTAAATATTTCCACACATTGGTCTTAGTCTTTGGCGTATACAGGCCCAGGACTTGACAGCCTCTTCTCAAGATGCAGATGGGGAAGAAACTAATGGTCCCTT
GTATGAGTGTCCCAGCTCCAGAGCACTCAGGCCTTTGTGTGCTTAATCTTGCTTGAAGGTCTTCTTCCTATTATCTTTCCTGCCCAGAGAGATGGCAGAGCAGGAGTGAAAACTGTCTATCACTCAGACAAACTGGGGCAAAACCAAATGACCATACTCATCTTAGGAACAGGCCCACATCTCTTTGTGCAGCAAGTCCAAATACTTTGTGACAGCCCAAAGAGAGAGAAGGGAAGAGGAGGAGAGAATAA
GAAAATAAGGGAATCAGTGAGATGGAACTTTAGATTACATACAAAATTTATACCCAATTTGAACCATACTTTATCATTTCTTTGTGAAACAGATGTATTTTGAGCACCAGCTGTGTTAATGCACTGGAGAGAACAGAACCACTGGCCTCCTAAAGCTTAAGATTAGGTGAGAGATGGCCGGGTGCGGTGGCTCACACCTGTAAT
>Mouselemur_Y_transcript_HSFY
GTGGCATTTAATATATTTACAGAGTTGTACAATCATTGTCTATCTTTATTTTTTAAACATTTCTATTATCCAACAGAAAATCTTGTAACCATGAAATAGTTCTCTTTAATCCCTACACTCAGGCAACCAGTAAACTGCTTTCTGTCTATGGCCATGTCTTTATTACAACAGGTTCTGCCGTGCACTGATTACAGTTCCAAACTGAGAAAACTTTTAAAATTGTTTTGTTTTACTTGTTTTTTGCATTTTCT
AATTACTGGGCCCTATCCTTTTGGCACCAATCTAAGAAGAGTGTATATAAGTGGTAATCCCTTTTATTACAAGGATTAAAGAGGTTTATTTATTTATTTAGTTCTTTATTTAAAAGATTCTATAAGAATTAGATTTGCAGATCATACTATGTAAGTAATTAGTCTACATTTTATTTTAATGAGATTAATTTCACAGAGTAGGGAGGAAAACACTCCTGGCTGAATGTTACACACTTATTGCTAGGAGACGA
AAGTCATCTTGTGATGTCACAGCTAGTGAGGTTGAGAGCCATTGTGATGGTCTAGATTAGTTTACCTATGTAGGCCAGCTGAAGCAGCATTTGAAGCTGCAGTGTTGAAAACCATGTAGATAAAGAGTAGCTAAAGAAAAATTTATTTGAGATGGCACACGTTTCTTCAGAAATTCAAGATGTTTCTCCTAAAGATGAATCAACTGGTTCAGAAGCCTCCATTAGATCTCCATTGCGTGAGCACACATTCC
CTGGGGACTTAGATCTAAGGTCAATGATTGAAGAAAATGCTTTTCAGGTTTTGTCTGAAGGATCCTTGGTAAAAAGACCACGTTACACATTTTGTGTCTCTGAACCAGATGAAGATAATGATTTTCTTTCTCTGACCTTTCCAAGAAAACTTTGGAAAATAGTTGAAAGTGACCAATTTAAGTCTATTTGGTGGGATGAGAATGGAACTTCTATAGTGATTAATGAAGAACTCTTTAAGAAAGAAGTTTTG
GAAAGAAAGGCCCCTTTCAGGATATTTGAAACTGACAGTATGAAGAGTTTAGTTCGACAGCTTAACCTTTATGGATTTAGTAAAATGAGACAGAATTTTCAAAGATCTGCTTCTCTAGCTGACTTTCTGGCAGAAGAAAAAGAAGTCTCTATTTTGAGCAAGTTACAGTTCTATCATAATCCAAATTTTAAACGTGGCTGTCCCCAACTTCTATTAAGAATGAAAAGAAGAGTCGGGATTAAAAATTCTTC
TCCATTATCTGCTTCATTAGTTCAAGATTTCAACAAGAAGCACTTTAGAGCAGGTAGTAACATAAATTATAATTCTGGTTTAGTTGCTGAAACTAGTGGAGAAAGTTTATTTTCTACCTCTACAAGTTTAAATGTGCCTCTAATAAGGAAGCCTTCTACCAGCCAGAGAATTGCTAATGCAACTGAACCAATCAATAGTGATTTTTCTCCTCCATCATCAACTTCAACTAGACCATCAGAACAAGTTGCAA
CAGATCAACATACTATTTTAAATCAGTTGACCACTTTTCATATGCATTCACATAGCAGCTACACTCAAGCAAACGGCCACATTGTGAATTTTGTCACAACTACAACTTCTCAATACCACATTATATCTCCCTTACACAACAATTATTTTGGACTGATGATGGAGCCTACTACGTTCCCAACCAGATATCCTGGGTTGCCAGTCAATGAGGCTCCTTTCTCTAACCTACCAGCAGGAAACCCATGGTTTCCA
ATGCCTATGATAGCTGATAGATCTGCTGCCTCTCTTCCAAGGCCAACTTATCAACCGCCTTCCTTATACAAACATCATCCTAATTACAACTGATCTTCTACCCAAGAAGTACCAGATTGTACAACATAACAGAGATTAAACTTTATATTGACAAATACTGAAAAAGAAAATACCTGCAATTCTCTTATTTGAACAATAAAATTACATGTTCATCTACATGGTTTCTTTTTCCTTATTTTTAAGATATAGTT
ATCAGTAAAATGATATTTTATTTCAATAGCAGGCTATTGAACCTAAACCTATTGTTTTAATATATGAATCTTTTGCTCATTTGAGATGCCCTCTTATAAGTAAATTACATTTAACTATTTTGAAGAAAAATAATACAGTGTCCTAATCTTTTTTCTGCTGTTATAATAGAATACTACAGACTGGGTAATTCAGAGAGACTTATTTG
>Mouselemur_Y_transcript_CYorf15pseudo
GCCCAGATTGTGAAAGAGAAAGTTCACTTGCAGAATGAACAAAGCAAGGCTTTCTTGGCAAGAAGCAAACTAGAGTCACTTTGCAGGGAACTTCAGCGTCACAATAAGACTTTAAAGGAAGAACATATGCAGCAGGCAAAGGAGGAGGAAGAAAGCCGTAAAGAAGCAACTGCACATTTCCAAATTACTTTAAATGAAATTCAGGCTCAGATGGAACAACATGACATACACAATGCCAAACTCCAGCAAGA
GAACATCGAACTAGGAGAAAAGCTAAAGAATCTCATTGAACAGTATGCTCTGAGGGAAGAGCATATTGAGAAAATGTTCAAACATAAGGAATTGCAACAGCAGCTTGTGGATGCCAGACTTCAGCAGACAACACAGCTGATAAAAGAAGCCAATAAAAAACATCAGAGAGAGAGAGAGTTTTTGTTAAAAGAAGCAACAGAATCAAGGCACAAATACGAAGAAATGAAACAACAGGAAGTGCAACTAAAAC
AGCAGCTTTCTCTTTATATGGATAAGTTTGAAGAATTCCAGAGTACCATGGCAAAAAGCAATGAGCTGTTCACAACTTTCAAGCAGGAAATGGAAAAGATGACAAGAAAAATGAAAAAACTAGAGAAAGAAATGATAATCTGGCGTACCAAATGGGAAAATAATAATAAAATACTTCTGCAAATGGCTGAAGAGAAAACTGTTCGTGATAAAGAGCACAGGACCTTTCAAATAAAACTGGAACGGTTAGAG
AAGTTGTGCAGGGCTCTTCAGATGGAAAGGAATGAGCTCAAGGAGAAGGTGGAAGTCCTAAAAGAGCAGGTCTCTTTCAAAGTGACTGGTAGGAATTTAGCCACACCTGCAATGCGGCACTGCACTGCCCTGGATTCTCACAAGGACCAGAATACTCCCTCAAAAAGACCCTTGGGAGTGTACCTGGAGGTTGAGCCCAAGGGAGTGAATGAAACAAAATGCCACTCAGAAGACCCTTTCCATAAGATCTC
TTCCAGGCATTGATTCAGTTTACTAAGAAAGTGTAATCACTGTTTTGAGATATATTTTGTGTATACCTTTCTCTGTCAGTAGTAACTACTGGTTTTATGGTGAAATTCTAAGTACTTTTCATAGCATGTTTGTTTTGTCTTAGAACTAATGGACCATATGTTGTAGAAGGCTATTTAGAAGTTTTGTGTTGTTTTAATCTATAAATTTCCATAGCTGTGTTGCACATCATTCAGAATTTTTTTCTTCATTG
GAATGCATGTGTTCATTGCTTTGTCCTTTCAGTGTGTACATTTGTATGTTCATTTCCTTATCTCTGTGCCTTGCATAATTATCTTAACTAAATTGAATCTTGTTTGATAATGGTTTCCTGAGTTAAAAACAAATAACTAATTTATACTCTCTAGCCCATGATTTAAAAAAAGGAAGTACAAACATAGTTTTGTTAAGTGCCAACTAAACATCAAGTGTGGGATTAGAAACAAGTATAGTGTATTTGAGTCA
AACTGTTTTTTGTTTTTTGATAATTATGTTACTTGACAATTGATATGACTACAAACCTTGAATCCCTCACAGTCGGCAGAATATGTAAATGAAGATATCATTTGTAAAAGAAAAGTAGTATTACAGGCAAGTCATTAAACAAATAAGCTTGATGTTTATATGACTTAAATACTGTTTTAGTTTCAGGTTAGAAAAGATGGTTATAGAAAAAATACCAGTATCTAGACCTCTGCAGTTGGAATGGGAAATTC
TGAACTATTGAATTTGTTCCTTAATTTTTGTGTTATTGCAATGTATAATGTAGCTGAACAGTTTTACTTAGGTGTCCTTGTCACATTCCTGGTCTTAAATGAGAAAAAAATAGAAAATTTCCCAATGGCTAGGAAAAAGTCTGGAATGTGAGATTTCTTACAACCTTCTACTACTGACTATTATAATTAAGGGGCCAGACGGTAGAGGACAAGAAAGTTACATGGAATTTGACAAATTTATTTAAATACTC
TGCTAAAATGAGCAAAACATAAAGAGACTCCCACCCACTTTTATAAGTATCTTTTTCAGCTAATTTCTTCAGAGGAAATGAAGATACTTTACCCTAAAGTTAATAAGAACAATCATATTTTACCAGAACCCTATTGTAAGTTCTTAGCTAAGGCAGTTGTGTAAGCCACCATACTCCCTCATGGTATTTGTTTCATGTGGAAGACAAGTCTTGGTCTGAAAGCAATGTGATTGACAGTACTAGGTCTATTG
TTTTTGGCACACTACATATCTTAGATATTTGGTAAAATAATAGAAAATATTAAAAGGAACTGGATTCTGTTGGGAAAGTATTTGGTTTCCTTTCAGAGTTCTTCTGGTTACAAAGTGGAAAAACAACAACAAAAAGCTAATAGGACCCTTTGTAAAGAGTTCTTTTCTAAATGTGTCTGGGATATGCCCAGTGTCAGTGTCAACTAAATATATTCTCCAACAGGCGTTGGTAAACTCTCTGTTGGCTAGGG
CTGCTTTCCCTCTACGACTGAAGAGTTGAACAAATATATAATACATAGAAAATGGCCCTGTTTGTCAGCCCTAAGAACAGGGTTGTAGCCCAGGAAAAGTTTAAATGTTGGGATCACTTAAATTGTATTTGTTACACCATTTTGTGGGCTCTTCTGAAGTTTTAATATGTTTAATGGTAGTGGATTCCAAGATAAAGAAAAAACCTTGGTCTAGAATGGCAGAGCATTTCACTTTAGAGACCAATATATTT
TGGTTATGTATATAACTGTTTTATTATACCAATTAGCACAGTTCAGTTCTCAGGTGTTATAGAAATATCTACCTCTTTCAAACTGTAAATGAAAATAACTGTGAAAAAAGAATGCAGTGCTAATAAGAAAAACTGCTTTATTTTTAGCTCACATCTTTCATGAAGATACAAATTGATAAGAAGTAGTTCTATTTTGCTTTTCAAAGACATTTTGTAGAGATTTTTCACTAATGTGAATCTGATTTTATCTA
GTCAACTCTGTTAAGGTTAAGTAAAGAT
>Mouselemur_Y_transcript_EIF1AY
CCACCACCACCACCACCACCACCACCACCACCGCCTCCCAGAAAGAAATCAGAGACTCCTCGAGGCCGCCGTTTCCGCCATGCCCAAGAATAAAGGTAAAGGAGGTAAAAATAGGCGCAGAGGTAAGAATGAGAATGAATCTGAAAAAAGAGAATTGGTGTTTAAAGAGGATGGGCAAGAGTATGCTCAAGTAATAAAAATGTTGGGAAATGGACGATTAGAAGCGATGTGTTTTGATGGTGTAAAAAGAT
TATGCCATATCAGAGGAAAATTGAGAAAAAAGGTTTGGATAAATACATCAGACATCATATTGGTTGGTCTGCGAGACTATCAGGATAACAAAGCCGATGTCATTTTAAAGTACAATGCAGATGAAGCCAGGAGTCTGAAGGCATATGGAGAGCTTCCAGAACATGCTAAAATTAATGAAACAGATACATTTGGTCCTGGAGATGATGATGAAATCCAATTTGATGATATTGGAGATGATGCTGAAGACATT
GATGATATCTAAAGTGAACTCAATGTTTACATTCCATTTCTGAGGATTGTTCTACCGTTGGGATTTTGGACATTACCTGTTAAGAAGACTAAAATTATTTGGCACTTAGAAATTCATTTAGAGTATAAATGAAGCAGAACTGACTTATTTTCATTGTTTTAAAGTATTTATTGTATTTCTTTAAAAGCTGAGGATGTTGCATTATCTTAAGTGAAATGTTAATACTTTGTTGTTTTGATGTAATGGAACTT
AGGGCTAAAAGATTGTAATATCTGCTCTTTACTTCTGTGACTACTTCATATCCAGTATATGAAAGTTGTTAAATAGATTTGCCTTACAGTTATCGTGGATTGTATTATAAGCCCTAATTTCAACAAATCTGTTTACTGTAGAGAGTTTTTTTGTTATGTTCCGGTAGATACCTTATTTGGAATAAAAAAAAATAGGGATTTTTTTTTTCATGTTTATGTGGCCATATGTATTTTGATACTACCTTTGATAC
CTTATACATTCTTTTCATCATTTTATATTGCCACCATTCTTCAAGAAAAAAGCATTAATTTTAAATTTATAAGATATGCAGAAATTCAATACTAGATATTAACCAACATTGGAAATATTGATATATTAGTTGACAATGTTGTTACTTAACCTGCAGAAAACTTTTTATAGTAAGGTAGTACATGGAATATTTTTTAGTATACAAAATAGGGTATGTTAAAAGATATGTCATTTTATTTTAAAAAGTATGCA
TTGTAACCCTCAGTTTTGGGCTTTATGAAAAATTAAATTGCAATGTATTAATGAAAAACTAATTTTATAATAAATTCTATATGTTGAGCCTTTGTCAAATTGTCACTAACCTGGTATAAAGAAAGGGAACAACAACCAAAATACAGGTTCTGTTTTCTGAATGGAAGAACTGCAGCTAAGTAATATAATAAAGTGCCATGTTGAGTATAGCTGGACCTTGTTTTGTGTTACTGGTGTTTTATGTTGTGTGT
GCCAAGTTTTTGTGTATATATCGCTAGGAATTTAAATCATATCCTTCTTTTTTAAAG
>Mouselemur_Y_transcript_TMSB4Y
ATGTCTGACAAGCCCGATATGGCTGAGATCGAGAAATTCGACAAGTCGAAATTGAAGAAGACAGAAACACAAGAGAAAAATCCACTGCCTTCCAAAGAAACGATTGAACAGGAGAAGCAAGCAGGCGGGTCGTAATGAGGCGAGCGCCGCCAATATGCACTGTACATTCCACAAGCATTGACTTCTTATTTTACTTCTTTTAGCTGTTTAACTTTGTAAAATGCAAAAAGGTTGGATCAAGTTTAAATGTA
TGTGCTGCCCCTTTCTCATCAAGAGAACTACTGACAACGAAGGCCGAACCTGCCTCTCCCATCTGCCTGTCTGGCTGGCAGGGAAGGAAAAGAACTTGCATGTTGGTGAAGGAGGAAGTAGGGTGGGATGACAGTGAAATCTAGATTAAACCCAAGCTGGCCCAAGGTTTCCTGCAGGCTATAAAATGTAATATAATCAGAGTGCCATTTTTTTGTTATTTGAAAGATTTTAATAGAATGCACAATTTTTA
TTAAACATTTGTAAACCTTTGCTGGTGTTACTGCTTGATGTCTGGAAGGAGTATATTATTTGCTGATGAAAACTTTACAAAGGTGAATGCCTCCTGCCTTGTCTTGTGAAGGGGGGGAGAGGAATGAAAAATATCAGGTGATCTGGATAAATTCTGATGCAGCATAAATTATATTTTAGCTAGGTATTGAAATATTTTCTCTATACTAGCTAATTGGGAAATCTTGGGCTGATTTAATTTCTTTGAATTAT
ATGAAAAAATGTGATGAGAATATATTACAGTTCTTTACTTTTATTGGCTTTGGTAAACCAAAGCTGGTTATTTCATACAATCAAGAAAATTAAGGTGGCAAGAAATATAGCATAGTGTTTTATTTGTGTTTTCAAATTGCACCTAGTTACTTAGCCAATTATAAGCATTGTCACCAATAGCATTCAAGCAGTGTTATCAGAAAATGTTGAATGAACATTGCATTCTTTTTCTTTAAAAAGGAATTTGGAAT
TCTTACTGTCTAATGGCTTTCAATTAGAGTTCAGTGTTTAGAAAAATTTTTGTAAAAAATTTTATTTAAATATGCAATACTATAATGATTTAAAAATTACTGAATTCTATTAATCTGCATAATTTTTGAATTTTAAACAATAACTTAGTATGACATTAGTGACACTTGTACATTCATAATTAAATTCAACAAATTATTTCTTGGTCTTTAAATTCTTCATAACTGGTCATGAAATATTTTCATTGATGAGT
AAAACCAGTCTTTTTGCTTTTGGCCAAGTAATGTAGAAAAAGAAGAAGAAGTAAGGTAGCAAAAGATTTTTTTAAAGTAGGAGTCTTAATACCATCCATCTTTGATTTCCAGGATCCATTAAGGAAGGGTGAAAATATGACTAAAACAACAGCATTTAAGAATAAAAATTTACCCAACATGTCATCTAAAATTTAAAGTGCCAATGTTGAATAAGCTAAATTTTTTCCTTAAAAATTGACTTCTGAAAATA
TTATTTTTGCAGTAGAGTGAGGGAAAGAGGGTGTACAAACTGTTGATCTTTATTAAACTGGTTGATGTCATTCCTTTGCTTAACACTTATTTGGAGAAGTGAATAGGAAACAACTTACCTGTGATTTGGACAATCAAATAGACCCTCAGCTAGAAACCTTTACCTGTATTGCAAAGGAAGGGGTGTGTGCAGGCTGCTGCAAAATCTGAAATGCCACAGCTTGCTTGATCCAAAAGAGGCAAGGTGAGTGA
AGGTTTCTGGGAGCAAAAGTTCTCAAGACAGTGGGCCCTGGAGCCTTGCGGTTTATTGTCCTGCCTGCTCTAAGGCACAAAGATAAACCAGTCATACAGTAGCATTAGATTTTTGCTGTGTCCATTTTTCAAACAATGAGCATGTGAAATAGGAGAAATTAACACAACTCCAGTTTTCCTCACATTAAAAAATATGAGATTTACGGGAAAAGTAATTCATGAGATCAAATAGTGAAAGAGAAGATCTTTCT
TCTCTTGGAGGGCAGACCAAAATGTAGCCAAATAAATAAATTTCTACTAATGATTGGGTTTTGGCTGCTTGGTTTGTAGGATGGAGACTCCAGTAGTTTTTTCCTGTATCACATCACTGATTAATATGGGTGGTTGGGACTGTAGTGATGAAGACTATTTTAAAATTTGATGTGAAGAGAAAATATTTTCCTCCTGAGAGAGAAAGTCTTCTCAGAGGAGTTGAGAGTATTTATGAATTGGTATGGAAATT
TATAGTCTGCTATATAGGAACTTGAAGTGGACATAATTTCATAGATCCAAAGGGACGTTAAGATTCAAGAGCATTTAAATTAAAGAGAAGCTTATCCTTGTACCTTTGATCTTGTCTTCTCCCTTCCCAGATGGACAGGCCAAAATAACTTCAGTAAGTGAGGGAGCTGAAGGTCATCCAGTTTTGTGTGTGACTTCTTCAAATTTTGAATTGAGTAGGATAAATAAAGCAAAAATACCATTTTTCCTGCT
TTGTGAACTAAATTTTCTTTCCTTCCTCCACAAACAGCTTGTCGTCATTCTTCTGATTCAGCCTCATGGCAAGTGATCAAGTTTTTGGTAACAATAACACAGTTTTAAATAATTTTAACAAATATGTTTAATCACTAACTTGCTACTGCCTTTGGTTGAACTTATTTAAATGAATACTTAGAGCCAACTACATATAATGAAGCCAGAGCACTAGATTGTTAGTTTGCTCCAGAGATTTCATTTATTGCCCG
TACACGCTTAGGATTTAATTTGCCACAGAGATATGGTCATAAATAAGTAGTAGTCCTGCCCTTCAG
>Mouselemur_Y_transcript_DDX3Y
AGATTTGATGATCGTGGACGGAGTGACTATGATGGTATTGGCAGTCGGGGTGATAGAACTGGCTTTGGTAAATTTGAACGGAGTGGGCACAGTCGTTGGTGTGACAAATCAGATGAAGATGATTGGTCAAAACCACTTCCACCAAGTGAACGCTTGGAGCAGGAACTCTTTTCTGGAGGAAACACTGGTATTAACTTTGAGAAATATGATGATATTCCAGTAGAGGCAACAGGCAATAACTGCCCTCCACA
TATTGAAAGTTTCAGCGATGTTGAGATGGGAGAAATTATCATGGGGAACATTGAGCTTACTCGTTATACTCGTCCTACTCCAGTGCAAAAACATGCCATTCCTATTATTAAAGAAAAAAGAGACTTAATGGCTTGTGCCCAAACAGGGTCCGGGAAAACTGCTGCATTTCTTTTGCCCATCCTGAGTCAAATATATGCAGATGGTCCAGGCGAAGCTTTGAAGGCCGTGAAGGAAAATGGAAGATACGGGC
GCCGTAAACAATTCCCAATCTCTTTGGTTTTGGCCCCAACAAGAGAATTGGCTGTACAGATCTATGAGGAAGCCAGAAAATTTTCATACCGGTCTAGAGTTCGTCCTTGCGTAGTTTATGGTGGTGCTGATATTGGTCAGCAGATTCGGGACTTAGAACGTGGATGCCACTTGTTAGTAGCCACTCCAGGACGTTTGGTGGATATGATGGAAAGAGGAAAGATTGGATTAGACTTTTGCAAATACTTAGTG
TTGGATGAAGCTGATAGGATGCTGGATATGGGATTTGAACCTCAGATACGTCGTATAGTTGAACAAGATACTATGCCGCGGAAGGGTGTTCGTCACACCATGATGTTTAGTGCTACTTTTCCTAAGGAAATACAGATGCTTGCTCGTGACTTCTTGGATGAATATATCTTTTTGGCTGTAGGCCGAGTAGGCTCTACTTCTGAGAATATCACACAGAAAGTAGTTTGGGTGGAAGAGTCAGATAAACGGTC
>Mouselemur_Y_transcript_UTY
GTATCGATTGGCTACGCCAGCTGGTTGGGGGCTGGAGAATATTCACGGCTGTGTGGGGTTCGCCTTGTGACACAATTACAACAACTTTGTTCCTGTGCTGGCCAAGTTTGTGATCGTAAGAAATTTTCCTCTGCTCTCCAGCAACGGAGGCTTCCACCTTCCCTGCAGTTTCCGCCTGCCCCGCGATGTGATCTGGTAACCGAGCTCCGCAGCCCCCTGTACCAGTTGCTTTCACCTTTACTTGGGTTTCT
CATTTCTGTCCCGGCGGCGGCGGCAAAGTTGGCGTCACAGTCTCAAGTGGCGATTCACGGCGTCTTTTCAAGCTCGGGATTGGGAGTTGAGTAATTACGTGAGAGTTGTAAATTTGTTGCGTTTCCATGAAATCCTGCGGAGTGTCGCTTGCCACAGCCGCCGTTGCCTTCAGTGATGAGGAAAAGAAAATGGCGGCGAGAAATGCGACCGGTGAGGGCGAAGAGGGGTCCAGCAGTCTGACAGCGGAGGA
GAGGGAGGCGCTTGGTGGATTGGACAGCCGTCTCTTCGGGTTCGTAAGCCTTCACGAAGATGGCGCCAGGACCAAGACCCTTCTGGGCAAGGCTGTTCGCTGCTACGAATCTTTAATCTTAAAAGCCGAAGGAAAAGTGGAGTCTGATTTCTTTTGTCAGTTAGGTCACTTCAACCTCTTATTGGAAGATTATTCAAAAGCATTATCTGCATATCAGAGATACTACAGTTTACAGGCTGACTACTGGAAGA
ATGCTGCCTTCTTATATGGCCTTGGTTTGGTCTACTTCTATTACAATGCATTTCATTGGGCAATTAAAGCATTTCAAGATGTGCTTTATGTTGATCCTAGCTTTTGTCGAGCCAAGGAAATACATTTGCGACTTGGGCTTATGTTCAAAGTGAATACAGACTATGAATCTAGTTTAAAGCATTTTCAGTTAGCTTTGATTGACTGTAATCCCTGTACTTTGTCCAGTGTTGAAATTCAATTTCATATTGCC
CACTTATATGAAACTCAGAAAAAGTATCATTCAGCAAAAGAAGCTTATGAAAAACTTTTACAGACAGAAAACCTTCCTGCACAAGTAAAAGCAACTGTGTTACAACAGTTAGGTTGGATGCATCATAATATGGATCTAGTAGGAGACAAAGCCACCCAGGAAAGCTGTGCTATTCAGTATCTTCAAAAGTCATTAGAGGTGGATCCTAATTCTGGTCAATCTTGGTATTTCCTTGGAAGGTGTTATTCAAG
TATTGGAAAAGTTCAGGATGCTTTCATATCTTACAGGCAATCTATTGATAAATCAGAAGCCAGTGCAGATACATGGTGTTCAATAGGTGTACTCTATCAGCAGCAAAATCAGCCTATGGATGCTTTACAGGCCTATATTTGTGCTGTACAATTGGACCATGGGCATGCAGCAGCCTGGATGGATCTAGGCACTCTGTATGAATCCTGCAACCAACCTCAGGATGCCATTAAATGCTACTTAAATGCAACTA
GAAGCAAAAGTTGTAGTAATACCTCTATACTTGCAGCAAGAATTAAGTTTTTACAGGCTCAGTTGTGTAACCTTCCACAAGGTAGTCTACAGAATAAAACTAAATTACTTCCTAGTATTGAGGAGGCATGGAGCCTACCAATCCCCGCAGAGCTTACCTCCAGGCAGGGTGCCTTGAACACAACACAGCAGGCTTATAAAGCTCATGATCCNAATACTGAATCTGTGTTAAACTNNNNTCAGACACCAATT
TTACAGCAGTCCTTGTCACTACATGTTGTTACTTTTACCCAAGTAGAAGTCCTGTCCAGTACTGCCAAGAGGAAAAGAACACCGAGTCCAATAAAGAATGGTTCTGATAACTGGAATAGTAGTCAAACTATTTCACATCATCCAGTACAGCAACAAGTTCATTCATGGTGTTTGACACCACAGAAATTACAGCACTTGGAACATCTGCGTGCAAATAGAGATAATTTAAATCCAGCACAGAAACTGGTGCT
GGAACAGTTGGAAAGTCAATTTGTCTTAATGCAGCAAATGAGACAAAAAGGAGTTGCTCAGGTACAAACTACTGGAATTCCTAATGGGCCAATAACTGATTCATCACTGCCTACAAACTCTGTCTCTGGCCGGCAACCACATGCTGCTCTGACCAGAGTACCTAGCGTCTCTCAGCCTGGAGTTCACTCTGCTTGTCTTGAAAAGCCTTTGTCCAATGGACTTTTTTCTGCAGGCTGTATTCCTTGTGGCA
CATCAAAAACTCTAGGGAGTACAGATACTATCTTGGTAGGCAATAATTATATAACAGAAAGTGGAAGTAATGGAAATGTGCCTTACCTGCAGCAAAACACACTTACTCTACCTCATAACCCCACAAACCTGCCCGGCAGCACAGAAGAGCCATGGAGAAAACAACTATCTAATTCCACTCAGGGGCTTCATAAAGGTCAGACTTCACATTTGGCAGAACATAATGATGAGCAACCTCTGTTTTCTACTGGG
ACTTCCCAGTATCACCAGGCAGCTAGCACTGGTATTCAGAATCAGAATGGACAGCGCACTCTGCCTAGTAATTCATTACCCCAGAGCAATGCTCTCAATCACCTCTCCTCTCATATTGCTACCTCAGGTGGACAACAAGGCATTACTTTTACCAAAGAGAGCAAGCCTTCAAGAAATAAATCCTTGGTGCCTGAAACAAGCAGGCATGCTGGAGACACATCTAATGGCTGTGCTGGTGTCAAAGGACTTTC
TAATAATGTTCATCAGGTGATGGCAGATGCTGTCTCTAGTCCTAACCATGGAGATTCTGTGTCACCAAATTTATTACTTACAGACAATCCTCAGCTCTCTGCCTTGTTGATTGGAAAAGCCAATGACAATGTGGGTACTGGAACCTGTGACAAAGTCAATAATATTCACCCAGCTATTCATACAAAGACTGATAATTCTATTGCCTCTTCACCCTCTTCAGCGGTTTCTACAGCAACACCTTCTCCAAAAT
CTGCTGAACAGATANNNNNNNNNAGTGTTACCAGCCTTAATAGTCCTCACAGTGGGTTACACACAATTAATGGAGAAGGGCTGGAGAACTCACAGAGCTCTACAAAAGTAGACCTGCCTCTGCTTAGCCACAGATCTACTCCTCAGATCATACCATCAATGTCTGTATCCATATACCCCAGTTCAACAGAAGTTCTGAAGACATGCAGGAATCTAGGTAAAAATGGCTTGTCCAGTAGTCGAATTTTGTTG
GATAAATGTCCTCCTCCAAGACCTCCAACTTCACCATATCCTCCCTTGCCAAAGGACAAGTTGAATCCACCCACACCTAGTATATATTTGGAAAATAAGCGTGATGCTTTCTTTCCTCCATTACATCAATTTTGTACAAATCCAAAAAACCCTGTTACAGTAATACGTGGCCTTGCTGGAGCTCTTAAGTTAGATCTTGGACTTTTTTCTACCAAAACTTTGGTAGAAGCTAACAATGAACATGTGGTAGA
AGTGAGGACACAATTGTTGCAACCAGCAGATGAAAACTGGGATCCCACTGGAACAAAGAAAATCTGGCGTTGTGAAAGTAATAGATCTCATACTACAATTGCTAAATATGCACAGTACCAGGCCTCCTCCTTCCAGGAATCATTGAGAGAGGAAAATGAGAAAAGAACGCAACATAAAGATCATTCTGATAATGAATCCACATCTTCAGATAATTCTGGAAGGAGAAGGAAAGGACCTTTTAAAACCATAA
AATTTGGGACCAACATTGACCTCTCTGATAACAAAAAGTGGAAGTTGCAGCTACATGAGCTGACTAAACTTCCTGCTTTTGTGCGTGTTGTATCAGCGGGAAATCTTCTAAGCCATGTTGGTCATACCATACTGGGCATGAATACAGTTCAGCTATATATGAAAGTTCCAGGGAGCCGAACACCAGGTCATCAAGAAAATAACAACTTCTGCTCTGTTAACATAAATATTGGTCCAGGTGATTGTGAATGG
TTTGTTGTACCTGAAGATTATTGGGGTGTACTGAATGACTTTTGTGAAAAAAATAACTTGAATTTTCTAATGAGTTCTTGGTGGCCTAACCTTGAAGATCTTTATGAAGCAAATGTTCCAGTGTATAGGTTTATTCAACGCCCTGGAGATTTGGTTTGGATAAATGCAGGCACTGTACATTGGGTTCAGGCTATTGGCTGGTGCAACAACATTGCCTGGAATGTTGGTCCACTTACAGCCTGCCAATATAA
ATTGGCAGTGGAACGGTATGAATGGAACAAATTGCAAAGTGTCAAGTCAGTGGTACCCATGGTTCATCTTTCCTGGAATATTGCACGAAATATCAAAGTCTCAGATCCAAAGCTTTTTGAAATGATTAAGTATTGTCTTCTGAAAATTCTGAAGCAATGTCAGACATTGAAAGAAGCTCTTGTTGCAGCAGGAAAAGAATTTATATGGCATGGACGGACAAATGAAGAACCAGCTCATTACTGTAGCATTT
GTGAAGTGGAAGTTTTTAATCTGCTTTTTGTCACTAATGAAAGCAATACTCAAAAGACTTACGTAGTACATTGCCAAGATTGTGCACGAAAAACAAGCAGAAATCTGGAAAATTTTGTGGTGCTAGAACAGTACAAAATGGAGGACCTGATGCAAGTGTATGACCAATTTACATTAGTAAGTGAATTCAACATGTGAGTTCATAGTTAGCTGGGTTGTGAGGCAACGGTATTTGATTTTACTGCCTAATAA
ATAGAAGTCGGTAAGGTACTTAAGTTTTCTATTGGCTCAGTAGATACTGTTGCATGAAGAAAAATAATCATATTATCCCTCATATTTGAAGTCATGTATATATATGAAATTTGTATAAATTACTATTTTTCTTTCTTATTGAGAATGTCTCAAAGAGTAGTCCCAATAATTACATTTTTAAAATCTTTGTGTATTTTTAGAATATTATCAGTCTTTATTCTACTTTACATAATTTATACAACTTTTTTATG
TTACTTAATTTATAGTGATTATCTAAAAAAAGATGTATGTTTTTTATATGTTCTTGTGTCTTTAGAGCTAATTGCATTTATTTAAAATCTAGTCCTTCCTAGAAGGACTAGAGGACTATGCCTTGTGGGAATATTTGATGGAGCTTGACCAAGTGGTATGATATATAAGAATTGTGAAAGATAATTCATAGTCTTGTAAATTGCAGTTTTAAATGGCAAAGACAAGTTGTTTGGGATAACATTTCTGGCTT
CAATGGCTTTATGAAACACAGTAATTCATGACTTGTTAATATTGTTTCAGGGCTTTTTGGTCTAAATTTTGAAATGTAGTCCCTGATATTTTTTGTAAAGGTTCCTCATGATGGCTTGAGGAAGAAAAAACTTAAGTGGAATATCTAAAACGTGTAATCTAGCTAAGTCATGTTCATAAGGCAAATGCTAGTGAAGTTTCAATTTTTAAGTTACTTTCCCACAAGACCTTTTTTAGTAGTCTTAAAAATCA
GTCAACTAATAATATTCCTAAATGGTGAAGTATAGAAAAATGGAGATAATGGTCTAGGAGTCTTAGAAAAACTGGTTCTAATAAGAGCACCTCACTTAGCAGACTGAGATTTAATTTTGTTTTTAACTCACTTCATAAATAGGCTGTTTGTTGTTTATATCCATGATCTAGATAACATGGATTTATATAACATTAAGGATTTATATAACAGAATTTTAACACATCTTAATTTTATTTTTAGGCTCCTTCAA
TTTCAGCCACTTCATCCTGATATGTTCAATGAACATTAAATTAGACCTTTTCTGCTCTTCAGGAAATTTCTGCACCACCGGTTTTGTAGCTGTCTCATAAAACTGCGGACTAAAAACTATGTCTATGCAACCTTCCAAGAATAGAGTGTTGAGCAATTGGACAGAGCACTGCCTCTATTCCAAGACTTACAAAGCTGATCCAACTTTATATCAGAAAAATAATAGTAATCATATGTTTTATGTATATAAGA
CTAAATCATCAATGTTCTACAGGCTATTAACTTGAAGACAGCCTTTTTAATGTTTCTTTAATTCTGGGATGATGAATTAATTTTCATGTGTATTTTACTCCTTCAGAATTTTCCTAGGGAAAAAATACTGTCCTAGCTGGTCATTTCTTTGTAAGATAGTTAAAGAATTTAAATCTTTCTTTGATCAAGTTTTTTTTAATGTGAAAAACTAAGAAAAATTTTTATGCTTTATGTTTTTCTGTGTTGTTTTG
AGGCCATGATGATTACATGTGTGGTTCTGAAATAAATTTAAAAAAAATTCCTAGCCAACATACAAAGATAATGGATTGCACATAGACTAAGAAATAAACTTCAGATTTGTGACTTTTGTTTCTAATCTTGATACGAATTTACACTATTTATAAGTACATATTTATTGCTTGAAAAATATTTGTGAATGGAATGTTGTTATTTTTTCCAGACTTACCTGCCATTAAATACTAAGGAGTTCTGTAATTTTAAG
CACTACTCCTATTACATTTTCTATGTGTAAATAAATCTGCTTAGTATTGTACAGAAACTTTTATTAAAATTGTTTAATGTTTAATGGGTTTTCCACTGCTTGAGTTTTAACAAGACTTTTTGTAAAGATTCAGTTTTGTTCATTTTCAAACCTAATGATATGTATTTTATATGTGTGTGTATACACACATATATATGTGTGTTTATACTTTCTTCTATGAAGTTTTATTTACACAAATAAGCTTATTGTAT
CTTTCTAACTTGCATTGATATTGCTCTTCAAGCTCATGTCTTTAACGCTTTAAAAACCTGGGAGTTTTCTTTCATCTATTGTTCTGTGTCGTAAGACTTCAGATTGTTTATGCATGCATGAATGTGTTTATTGGCCTTCATTAAAAAAATCAATCTAAAATCACATTTCATCCCC
>Mouselemur_Y_transcript_ZFY
GTCGCCATCTTGAAGGCGGTGTTGAGAGAGAAAATTCCGTTACGGCCCCTAGGTGGGGTGGGAGAGCGGGTGGTGGCGGCCTCGGCGCCCGTGACGGTGACCGATCCCGGAGGCACTGCGTTATGGTGTATGAGCTTGGAAGGGTGTGATCACTCCTCACCGCGGTGACTCCCTTTGACGCCATGATGCGCGCTCGGGCTACTGACGCTTGGCTGCAGCGCCACCTTCCTGCCTTGCCTCCCAGAACTCGG
TAACTGGCTGCTGTTTTCTGCTGTATTTCAGCAGAGCTGCCGCAGGCGGCAACCGCTGGCGTCAAGGCGCAGGGGCCAACTCGTCCCTCAGCGCCTCCGCACGTTCACCCCACTCCCCCGCCACTTGTAGCTTCCTGAGGGCCATCGCGGCGTGTGGTAGTCTGGGGACCTTGGCTCATCTAGGCAAATGGGTCCGTAGGAGGTATTATACTTGGTGAAGTCATAGGTGGCAGTTGTTTTCCAAGTCATTG
CCTTTCCGAGTATCTGAAAAATAAAATTTGATGGGAAAAAGTTAACAGTGTTGTTCGATAAAGAGAAAAGTGCAAATTACACAACACGAGAGCACATAAATAAAAATTTGAACGCTGCTTTTCTCATTTATTTGAAAAAGCTTAAAAAGAGCCGCATTTAAATGATTAGTGTGTTTTTTTGTTGTTTGGGTTTTTTTTTAATACTTTCTTTTAGTAAGGAAGAGATAGAAAAAGGGATACAAAGTCTTATT
GAGGACATAGAAAAGTGATGCTTCACTACGGGTCATATACCATGATGGTGTTGAGATTTTCTTACTTGAATAGTGTTACGGTATAGTTTCATACATCTAAGTATTTCTCTGCATGGTATGCAGTGTTGCTATGTGTATGAGCCCAGTTTTAGTGTTGCGCTTTGCTAGTTGTAAAATGTTGAAAAGGTTGTTACATTGCGAGACATGACTTGTGGAAAGCTGCTGGGGTTTTACAGGAAGGCGAGCGAGGC
CTCAGGAAAGGGTTCCACAACTGGGTGGCAATTTGGGTAAGGTTACTAAAGGATGGGTAGGATTTTCTTTTGTTAGGTAGGGGTGGATTAAGAATGAAATGTCTTGAGAAAAAATGGCAAATATTTACAGTTTAGCTGGAGTGGATATTATGGATAGGAGAGGGTGAACTATGAAAGAAAGGTTGTGAAGTAGCAGAATGGTGGCACACCTGAAAGTACTTTACAGTCATTTATTTAGCAGTTCTGGCACC
AACTATAGGGAAAGTTTCAAAGTTGAGAAATAATGAGAGTTAGGAGTAAATTGATGAATATTTTCACTGTTAGATTGTGAAGAATTTTGCTGCTTTTTGAATGATTTAGCTCTACTAGACTGCTACTTCATTTTTGTATCCACAAGTCTAATACCAAATAACCTTTGCTTACAAGAGTTAAAAATAGCAAGCAAAATTTTATTTGCCATCAATGAAAATTTCAGGAATAATATAGGAAGTTAGTTTGAAAA
ATAGGTTTAGAAAAGCGATTTCCAAAAATGCAGTAATTTTCAGATGGTGTTATACAAACTTTTTTATCTTTCCCCTGGGAACATAATGCTCTAATGAAAATAACTTGTTTTATTATGCTTCACTTATTCAAACTTTTAGCTCATGTTTGACTTGAGATATGTGAGAGTCCTAGATGCAGAAGTTTCAGAAAACTTGTAGAGCACTTCTTTCCTAGTATTTTATGATATAAAAGACAAGTTTTTCATTTTCC
TAGACTGCAGCAGGACAAAGCAATGATGCTCCCTGGATGAGAAGACTGAAAGGAATAGGAGATTCCTTTGTGGTACATGGTTTAGGGAAGTTTGAGAAACAGCGCATTCAGGAGGCAGACTAGAAGCAAGTTGCTGATCCAGTCTGCTTGTTGAGTCAAGGGTAAACATAAACTGTAGAAGTAGTTGCTTTATATCTTGACAGCTGAAGAGCTAAAAAGAAGATAGAATTGTATGTTGCACAGTACAACAG
CAGCAGATGTTCCAGACAGCAACAATGGATGTGCAAGATTAAGATTAAATTAGACTCAAGTGTATAATTAAGAAGACAGGAGCTGTGACCAATGAGAATTAAAGGCCATGGATGAAGATGAATTCGAATTGCAGCCACAAGAGCCAAACTCATTTTTTGATGGAATAGGAGCTGACGCTACACACATGGATGGTGATGAAATTGTTGTAGAAGTACAAGAAACTGTTTTCGTTTCTAATGTTGTGGATTCA
GACATAACTGTACATAACTTTGTTCCTGATGACCCAGACTCAGTTGTCATCCAAGATGTTATTGAAGATGTTGTTATAGAGGATGTTCAGTGCTCAGAAATCTTAGAAGAAGCAGATGTGTCTGAAAATGTCATTATTCCTGAACAAGTGCTGGACTCAGATGTAGCTGAAGAAGTTTCTTTAACAGCTGGCACGGTCCCACATGATGTTTTAGCATCTGGCATTACTTCAGCCTCAATGTCAATGCCAGA
ACACGTCTTGACAATTTCAGAAGAAGTATTGGTAGCAGACTGTGCCTCCGAAGCAGTCATAGATGCCAACGGGATCCCTGTGGACCCACGAGATGATGACAAAGACAACTGTGAGGACTACCTTATGATTTCCTTGGATGATGCAGGCAAAATAGAACACAATGATTCCTCTGGAGTGACCATGGATGCAGAATCAGAAATTGATCCTTGTAAAGTAGATGGTACTTGTCCTGAAGTAATTAAAGTATATA
TTTTTAAAGCTGACCCTGGAGAGGATGACATAGGTGGAACCGTAGACATTGTGGAGAGTGAGCCTGAAAATGATCATGGAGTTGACCTACTTGATCAGAACAGCAGTATTCGTGTTCCCAGGGAGAAGATGGTTTATATGACTGTCAATGACTCTCAGCAAGAAGATGAAGATTTAAATGTTGCTGAAATTGCTGATGAAGTTTATATGGAAGTGATTGTAGGAGAGGAAGATGCTGCTGTTGCAGCTGCA
GCAGCAGCTGCTGTACATGAACAGCAAATTGATGATGATGAGATGAAAACCTTCATGCCAATAGCATGGGCAGCAGCCTATGGTAATAATTCTGATGGAATTGAAAACCGGAATGGCACTGCAAGTGCCCTCTTGCACATAGATGAGTCTGCTGGCCTTGGCAGACTGGCTAAACAAAAACCAAAGAAAAGGAGAAGACCTGATTCCAGGCAGTACCAAACAGCAATAATTATTGGACCTGATGGACATCC
TTTGACTGTCTATCCTTGCATGATTTGTGGAAAGAAGTTTAAGTCAAGAGGTTTTTTGAAAAGACACATGAAAAACCATCCCGAACACCTTACCAAGAAGAAGTACCACTGTACTGACTGTGACTACACTACCAACAAGAAATTAAGTTTACACACCCACCTGGAGAGCCACAAGCTAACCAGCAAGGCAGAGAAGGCCATTGAATGCGATGAGTGTGGGAAGCATTTATCTCATGCTGGGGCTTTGTTTA
CTCACAAAATGGTGCATAAGGAAAAAGGAGCCAACAAAATGCATAAGTGTAAATTCTGTGAATATGAGACAGCTGAACAAGGGTAATTGAATCGCCACCTTTTAGCAGTCCACAGGAAGAACTTTCCTCCTAATTGTGTGGCGTGCGGTAAAGGTTTTCGTGACCCGTCAGCGCTCAAAAAGCAGA
>Mouselemur_Y_transcript_UBE1Y1
AGACCAAACGTGTTTGTCTCTCTCAGTGGCCGAGCGGTCGCCATTTTATGTCGGTGGCTACTGTGAAGGAGCTTTCTGTGAAACAGTCTACCACAATCTCCACGGCACAGGGAAAAGAAGGCAGCGGCTGCAGCACTCGACAAGCCAGCTGGCGCCGGCAGAGCCAGGAGAAGAAGGAGGAAGAAGGGAAGAAGGCGGTGGCTTGGCTCCTTTGGTGGCGGTGGCTTGGCGTTGGCAGCGGCGCGGCCTGG
GAACTGGCATTGGTAACAAACGGACTCTCTTGGCCCTTTGGCCGGGTTAGAGGTTCAGGAGGCATGGGAGGGACCAGAGCGGGTGCTGGACGAGGCCGATGTAATAGCATGGCAGGCTGTGGTTATTCAAATGGTAGCTGGGGGTACGGCGGGGGAAGGGGAGCAGATCCTGGGACCAGGCCTACGTTTAACTTCCTTTTCCCGGATTCAGAAATAAGACTTAGGGACGTTAGATGCTCAGGTGTGCTTTT
TGGAGTCAACATCCCTAGCCAGGAACCTGCACTCCTCCCGGACATAGTGTCTTATATCAGTACCCCTTGTGTCGCCAGTAGATGATAAGCCATTCCAACTTTCCTCACCACTTAAAAGTTTAAACCTAAATTACATTTCAGACCTGACGTCCCCCATCCTGTACTTGTCCGCACAGTTTCCAAGGGGGACCAGATCCCTGGAAGGCTCCTGTTTGGCCTTCATTTTCACTAAGAGAGAGAGAGAATTTGTC
CCTAACATTTCCCTTTAGTCATCATTCTCTTTCCTGATTTACTCACCACTAGTTAACCTTGAGAGCCCAGAGGGGACCACATTCTGTGAATGACCACATGGGCTTGGTCTTTATGTCACACACCTCTTTCCCACATCTCAGCCTCACTGTAACATCTGCTGTGAGAGACCCCTGTGGGCCCAGAATATCTGTTCAAAGAACTTAGTATTTATTTAGCTTTGAGTTTATTCCAGTTCCTACTGTTTGTCCTT
AGAGACTTCTCTGGAACATTACCCTCAGACATCCTTTATTTATTTTTCCTTTTTACCCTCAGACATCCTTACACCCAGAATTTATGCCCACTTTCTCCAGCTCTGCGTCAGAAATCCTTCTGAGTTGAACATTTTCATTTAGACACACTTCCAATATTTACTTTTATGGAATGCCTGCCTTTTCATGTTCCTAGCATTCTCTTCAGACAACCCCTAGTGTCTTCCCTCAACCTTCCAGAGGACCAGACCCT
AGGCAGGAATTGTTTGAACACATAATATTGCATCAGAGATCTACCCCAGCTCCCACAATTACTGCCCTCACAGACCTTATTAGATTTGGTCCTAAGTGTCCTCATCAGAAATCCACCTCTCCATTCACACTCAAGGCCCTATCTATCTCTACCTTCAAAAGCCAAGTTCAAAATGGAGTTCAGTATTATTGGTTAGAGAAAGCCAATACCACTTTGGAATGTAGCCATTTGCCTTCTCAGTGACCTTTTGA
GCCTGAACTGTCCAAATTTAGCATATGCTTTCTACCCAGTTAGCCTGAGTACCAGGCATGTCCTGTGTGTCTCTCATGGGGATGGTGCTACTAAAGTCCTTCCTTGTTCCAGAATTGCTACTAACAAAAGTCTCTTCACATGTGCTTCGCCTCTGAAATTCTTCCCTCTAGATGTCCAGCTCACTATTGTCCAAGAAACGTCGTGTGTCTGGGCCTGACTCAAAGCTGGGTTCTAACTGCACCCCTACCTA
CTCTGTGATGTTTGAAGTGCCTGCAGGACCAACCTACGGAATGCCCCAAAACAGCAGTGAAATATATATAGATGAAGGTCTTTACTCTCGCCAGCTGTATGTGCTGGGTCATGAGGCCATGAAGCATCTCCAGACATCCAGTGTGCTTGTGTCAGGCCTGCAGGGCCTGGGTGTGGAGATAGCCAAGAACATCATCCTTGGTGGGGTCAAGGCTGTCACTCTGCATGACCAGGGCACTGCCCAGTGGGCTG
ACCTCGCCTCCCAGTTCTACCTGCGAGAGGAGGATATTGGTAAAAACCGAGCTGAAGTATCCCAGCCCCGCCTTGCTGAGCTCAACAGCTATGTGCCTGTCAGCACCTACACTGGACCTCTGGTTGAGGAGTTTCTTAGTGGCTTCCAGGTGGTGGTCCTTACCAATACTCCCTTAGAGGACCAGCTGCAGGTGGGTGAGTTCTGTCATAGCCATGGAATCAAGCTAGTGGTGGCAGACACTCGGGGCCTT
TTTGGGCAACTGTTCTGTGACTTCGGAGAGGAAATGATTCTCAGAGATGCCAATGGGGAACAGCCACTCAGTGCCATGGTATCTATGGTCACCAAGGACAATCCTGGTGTTGTCACCTGCCTGGATGAGGCCCGGCATGGGTTTGAGAGCGGCGACTTTGTCTCCTTCACAGAAGTCCAGGGCATGAGTGAACTCAATGGCACTCATCCCATAGAGATCAAAGTCCTGGGTCCCTACACCTTTAGTATCTG
TGATACCTCCAGTTTCTCTGACTATATCCGTGGAGGCATCGTTAGTCAGGTCAAAGTATCTAAGAAGATTAGTTTTAAATCCTTACTGGCCTCACTGTCAGAACCAGACTTTGTGATAACAGACTTTGCTAAATATTCTCGCCCTGCTCAGCTGCACATTGGCTTCCAGGCACTGCACCAGTTCTGTATTCAACGTAGCCGGCCACCTCGGCCCCACAATGAGGAGGATGCAACAGAACTCGTGGTCTTAG
CACAGGCCGTGAATGCTCAGTCCCTGCCAGCAGTGAAGCAAGACAACCTGGATGAAGACCTCATCCGGAAGCTGGCATATGTGGCTGCTGGGGACCTGGCGCCCATTAATGCCTTCATTGGGGGCCTAGCTGCCCAGGAGGTCATGAAGGCCTGCTCTGGGAAGTTTATGCCCATTATGCAGTGGCTGTACTTTGATGCCCTTGAATGTCTACCTGAGGACAAAGTGGCTTTCATGGAAGACAAGTGCCTT
CCGCGCCAGAACCGTTATGATGGGCAGGTGGCTGTATTTGGCTCAGACCTACAGGAGAAGCTGGGCAAACAGAAGTACTTCTTGGTGGGTGCGGGGGCCATTGGCTGTGAGCTACTCAAGAACTTTGCAATGATTGGGCTAGGCTGTGGGGATGGTGGAGAAATCACAGTTACAGACATGGACAGCATTGAGAAGTCTAATCTGAACCGACAGTTTCTTTTCCGGCCCTGGGATGTCACGAAATTAAAGTC
TGACACAGCTGCTGCAGCTGTGCGCCAAATAAATCCTCATATCAAAGTGACAAGCCACCAGAACCGTGTGGGCCCTGACACAGAATACATCTATGATGATGACTTCTTCCAGAATCTGGATGGTGTGGCCAATGCCCTGGACAATGTAGATGCCCGCTTGTATATGGACCGCCGCTGCGTGTACTACCGTAAACCTCTGCTGGAGTCAGGCACGCTGGGCACAAAGGGCAACGTGCAGGTGGTTATTCCTT
TCCTGACAGAGTCTTACAGCTCCAGCCAGGACCCACCTGAGAAGTCCATTCCCATCTGCACATTGAAGAATTTCCCAAATGCTATTGAGCACACCCTGCAGTGGGCTCGGGATGAGTTTGAAGGCCTCTTCAAGCAGGCTGCAGAAAATGTTAACCAG
>Mouselemur_Y_transcript_EIF2S3Y
CAGGATCTTGCCACCTTGGATGTTACAAAGTTGACACCACTTTCACACGAGGTTATCAGCAGACAAGCCACAATTAATATAGGTACAATTGGTCACGTAGCTCATGGGAAATCCACAGTTGTCAAAGCTATTTCTGGAGTTCACACTGTCAGGTTCAAAAATGAATTAGAAAGAAATATTACAATCAAGCTTGGGTATGCCAATGCTAAGATTTATAAACTTGATGACCCAAGTTGTCCTCGGCCAGAATG
TTATAGATCTTGTGGGAGCAGTACACCTGATGAGTTTCCTACAGACATTCCAGGGACCAAAGGGAACTTCAGACTAGTCAGGCATGTTTCCTTTGTTGATTGTCCGGGTCATGATATTTTGATGGCTACTATGCTGAATGGTGCAGCAGTGATGGATGCAGCTCTTCTGTTGATAGCTGGTAATGAATCTTGTCCTCAACCTCAAACTTCTGAACACCTTGCAGCCATAGAAATTATGAAGCTGAAGCATA
TTTTGATTCTACAAAATAAAATTGATTTAATAAAAGAAAGTCAGGCTAAAGAACAGTATGAACAGATCCTTGCATTTGTACAAGGTACAGTAGCAGAAGGGGCCCCCATTATTCCAATTTCTGCTCAGCTTAAATATAATATTGAAGTTGTCTGTGAGTATATAGTAAAGAAAATTCCAGTACCTCCAAGAGATTTTACTTCAGAACCTCGACTTATCGTCATTAGGTCCTTTGATGTTAACAAACCTGGC
TGTGAGGTTGATGATCTTAAAGGGGGTGTAGCTGGTGGCAGTATTTTAAAAGGAGTGTTAAAGGTGGGTCAAGAGATAGAAGTCAGACCTGGTATTGTTTCCAAAGACAGTGAAGGAAAACTCATGTGTAAACCAATCTTTTCCAAAATTGTATCACTTTTTGCAGAACACAATAATCTTCAGTATGCTGCTCCAGGAGGACTTATTGGAGTTGGAACAAAAATTGACCCAACGTTGTGCCGTGCTGACAG
AATGGTAGGGCAAGTGCTTGGTGCAGTTGGAGCTTTACCTGAGATCTTCACAGAATTAGAAATTTCCTATTTTCTGCTTAGACGACTTCTAGGTGTACGTACAGAAGGAGACAAAAAAGCAGCAAAGGTACAAAAGCTATCCAAGAATGAAGTTCTCATGGTAAACATAGGATCGCTATCTACTGGAGGAAGAGTTAGTGCAGTCAAAGCTGATTTGGGTAAAATTGTTCTGACTAATCCTGTGTGCACAG
AAGTAGGAGAAAAAATTGCTCTTAGCCGAAGAGTTGAGAAACACTGGCGTCTAATTGGATGGGGTCAGATAAGAAGAGGAGTGACCATCAAGCCAACAGTAGATGATGACTGAAAAATCACAGTTAAATATTTGGATGAAGTCAGAATTTTTCTTAGCAATCTAGAGTTTTATATTTTCAAAGCAAAATAAGAGAATAAATTTTACAGCCGATTACCTTAGCCAAAGCTATCAGATTATTCTCATTTTTTG
TCAAAATCTTATTTCCAATTATATATTATAGTAGGATCTACAAATAAATGTCAGAATTGGCATATTGATTAATGAACACTTTATTAGACATTTATCTTTGCTAAACATTTTCAAATTTGTACAATCGATGCGGCTTTGAAATGAAATTGCTTGTTAACAACTGGCCTTTGCTGTATAACACATCCCTGTAATTTAAAATAAAGAGTTTTTCTTTTTAGTCTTTC
>Panda_Y_transcript_RPS4Y
GTTTAGAATGTCCTAACAGGAGATGTTGCAAAGTAAATATGTATGCAGCGTTTTATTAAGATCGATGGCAAGGTCCGAACTGATATCACCTACCCTGCTGGTTTTATGGATGTCATCAGCCTTGACAAGACTGGGGAGAATTTCCGCCTGATCTATGACACCAAGGGTCGCTTTGCTGTTCATCGGATTACACCTGAGGAGGCCAAGTATAAGTTGTGCAAAGTCAGACCGATACCAGTGAGGACAAAAGG
AATCCCTCATCTGNNNNNNNNCCTCATCAAGGCGAATGACCCCATTCAGATCGCTTTGGAGAGTGGACAGATTACTGATTTCATCAAGTTCGATACTGGTAACCTGTGTATGGTGACTGGGGGTGCTAACCTGGGAAGAATTGGTGTGATCACCAATAGAGAGAGACACCCTGGTTCGTTCGATGTGGTTCACGTGAAGGATGCCAACGGCAATAGCTTTGCCACCCGGCTCTCCAACATTTTTGTTATCG
GCAAAGGCAACAAACCATGGATTTCTCTTCCCCGAGGAAAGGGTATCCGCCTCACCATTGCT
>Panda_Y_transcript_HSFY
GTTCCGCTGCCTCTATTAGCTCTCCTTTGTGTGATCACACATTCACTGAAGATGTGGACCTAAGGTCTATGATTGAAGAAAATGCTTTTCAGGCCTTGTCAGGAGGATTCTTGATAAAAAGACCACGTTATACATTCTGTGTCTCTGAACCAGATGAAGATAATGATTTTCTTTCTCTGACCTTTCCCAGAAAACTCTGGAAAATAGTTGAAAGTGATCAATTCAAGTCAATTTGGTGGGATGAGAAAGGA
ACTTCTATAGTGATTGATGAGGAACTCTTCAAGAAAGAAGTTTTGGAGAGAAAGGCTCCTTTCAGAATATTTGAAACTGGAAGTATGAAGAGTTTAGTTCGCCAGCTTAATATTTATGGATTTAGTAAAATGCGACAGAGTTTTCAAAGATCTGCTTCTCTGGCTGACTTTCTAGCAGAAGAAAAAGAAGTCTCTGTTTTAAGCAAGTTACAGTTCTATCATAATCCAAATTTTAAAAGAGGCTGCCCCCA
ACTTTTAGTAAGAATGAAAAGAAGAGTCGGGATTAAAAATGCTTCTACAGTATCAGTAGCTCAAGATTTCAACAAGAAACCCTGCAGAGGAGGGGATAATGTGGATAGTCCTAATTCTGGTTTTGTTCCTGAAACTATTCGAGAAACGGTATGTTCAAACTCCACCAATTTAAATGCTCCTCTAATAAGGAAGCCTTCTCCCAGGCAGAGAATTGCTACTACAACTACCCCCATGAGAAGTGATGTTTCTC
CTGCATCAACAATATCAGTCAGGCCTTCCGAACAAATTGGAATGGAACAACATGCTATTTTAAACCAGTTGACCACTTTTCACATGCACTCACATAGCAGCTACACTCAATCAAATGGCCACATTGTGAACTTTGTTACAACTACAACTTCTACATCTCAGTACCGTGTCATATCTCCCTTACAGAGCAGTTATTTTGGACCAATGGTCGAGCCTTCTACTTTTCCAACTAGATACGCTGATTTGTCAGCC
AGTGAGGCTCGTTTTTCTAACCTGCAACCAGCAAGCAACCCATGGTTCACAATGCCAATGATAGCTGATACTTCTTCTGCCTCACTTTCAGGATCAACTCATCAACCCTCTCCATCGTATGCACATCATCCTAATTACAATTGATATATAAAAGGACTATCATTATGCAAGACAACAAAGATTATTCTTTGTTGGCAGATGACCAC
>Panda_Y_transcript_RMBY
AGGAAAGCTGGAGGAAAAAAAGTCTTTGGATGGAAAAGCAATTAAAGTAGAGCAAGCCAACAAACCATCTTTTGAAAGTGGTGGAAGACGGAAGCCACCACCTCTGAGAAACAGAGGCTATCCAAGAAGTGCGAGATGTGGAAGAGGAGGAAGTGGAGGAGCAAAAGGGCATTCCTCACGTGGCAGACATTTGGGTAATGTTTTAAAATATAAGGATGCAGCCATAGGACTGGAAAACAACGATGGAGAAT
ATACTGGTAACCTCAACATGAGTTCTTCCAGGGGACCCTTTCCAGTTAAAAGAGGTCCATCTTCAAGAAGTGGAGGTCCTCCTTCTAAAAGATCTGCTCCTTCTGCTCCGGGGCGTAGCAGTAGAGGGATTGGAGGAACAGATGCACCATCACGTGGGAGAGAAAATTATAGAGGTCCTTCACGCAAAGAGCCAGTCTCTTCCCGGAGAGATGACTATATTTCACCAAGAGATGATGGTTACAATACCAAA
GAGAGTTACTCAAGCAGAGATTATCCAAGTTCCCGAGACACCAAGGATTATGCTCCACCATCTAGAGACAATGCATACCATTACTATGGCCATTCAAGTTCTCGGGATGAACATTACTCTAGAGGATATAGTGACCGTGATGGCTACAGTCATCGTGATAGAGATTATTCTGAACATTCAAGTGGAGGCTCTTACAGAGAATCATATGAGAGTTATGGTAAGAGTCCAGTTGTTACTTAAAACTCATATAA
TTAGATTTAACAGGCCAGATTGTTGAGTATATAATGTTACTTTTAATTCCTCAAGGCAAAACTACAGTATGGCCTTTTATTAGTTTGAAGGTCTTTGAATT
>Panda_Y_transcript_CULB4Y
ATTTCTTTTTTCTCATTCAGAGGATAGAGAACTAAGAAGAACTCTACAGTCATTAGCTTGTGGCAGAGCTAGAGTTCTCATCAAAAATCCCAAGGGCAAAGATGTGGAAGATGGTGACAGATTTTTTTGTAATGAGGAATTCAAACACAAACTCTTTAAGATAAAGATCAATCAAATCCAGATGAAAGAAACGATAGAGGAACATACCATCACCACACAGAGAGTTTTCCAAGACCGACAATATCAGATTG
ATGCTGCCATTGTTCGNNNNNNNNNNAAACGTCTTTTACTTGGTAAGAGTGCTTTAGTTGATGCAGAAAAATCAATGCTGTCCAAACTTAAACAAGAATGTGGAACTGCTTTCACTAATAAACTTCAAGGAATGTTTAAAGACATGGAGCTTTCCAAAGATATCATGATTCAGTTAAAACAGTATATGCAGAACCAAAATATACCAGGAAACATTGAATTAACTGTGACTATTCTAACAACAAGTCTTTGG
CCAGCCTATATCCCTATGGAGATCCAGTTACCCCCAGAGATGGAAAGACTTCAGGAAAATTTCAAAAATTTCTACTTAAGCAAACACAGTGGCCGAAAACTTCAGTGGCAGTCAACTCTTGGACACTGTGTTCTTAAAGCTGAATTTAAAAAGGGCAAAAAAGAACTTCAGGTGACCCTTTTCCAAACATTGGTTCTGTTGATGTTTAATGAAGGAGATCAGTTCAGCTTAGAAGAAATTAAGGTGGCTAC
TGGAGTAGAGGATAGAGAACTAAGAAGAACTCTACAGTCATTAGCTTGTGGCAGAGCTAGAGTTCTCATCAAAAATCCCAAGGGCAAAGATGTGGAAGATGGTGACAGATTTTTTTGTAATGAGGAATTCAAACACAAACTCTTTAAGATAAAGATCAATCAAATCCAGATGAAAGAAACGATAGAGGAACATACCATCACCACACAGAGAGTTTTCCAAGACCGACAATATCAGATTGATGCTGCCATTG
TTCG
>Panda_Y_transcript_KDM5D
GCAAGATTCGCCCACCCGCGGACTGGCAACCTCCCTTTGCTGTAGAAGTTGACAACTTCAGATTCACACCTCGCATTCAGAGGCTAAGTGAACTGGAGGCTCAGACCAGAGTAAAACTGAACTATTTGGACCAGATTGCAAAATTCTGGGAAATCCAAGGTTCTTCATTAAAAATTCCCAATGTGGAAAGGAGGATATTGGATCTCTACAGCCTTAGTAAGATTGTGATGGAGGAAGGTGGCTATGAAGCT
ATCTGCAAGGACCGTCGTTGGGCCCGAGTTGCCCAACGACTGAACTACCCACCAGGCAAAAATATTGGTTCTTTGCTACGATCTCATTATGAGCGCATTATTTACCCCTATGAAATGTTTCAGTCTGGAGCCAACCTTGTGCAGTGTAACACTCACCCATTTGATAGTGAGGAAAAAGACAAGGAATACAAACCCCACAGCATTCCCTTAAGACAGTCTGTGCAGCCTTCCAAGTTCAGTAGCTATAGTCG
GCGGGCAAAAAGACTACAGCCTGACCCAGAACCTACAGAGGAAGACATTGAGAAGAATCCAGAGCTGAAGAAGCTGCAGATCTATGGGGCTGGTCCCAAGATGATGGGCTTGGGGCTTATGGCCAAGGATAAGGCTTTACGGAAGAAAGATAAAGAAGGGGTCATATGCTCCCGCACTGTTCTGATGAAGGACGAACCAAGAGAGGATGTGAAAGTGATGTCATCACTTCCCAGAGAGGACTTGAATCATA
GTGTAGAGCCCTGCACCAAGATGACGATGCAGCTGAGGAGGAATCACAGTAGTGCACAGTTTATTGACTCATATCTCTGTCGAATATGCTCCCGAGGAGATGAAGATGATAAACTACTTCTCTGTGATAGCTGCGATGATAATTACCACATCTTCTGCCTAATGCCACCGCTTCCTGAAATCCCTAGAGGGGTCTGGAGATGCCCAAAGTGTATCATGGCGGAGTGTAAGAGGCCCCCTGAAGCCTTTGGC
TTTGAGCAGGCTACCCAGGAGTACAGTTTGCAAAGCTTTGGTGAAATGGCTGATTCCTTCAAGGCTGACTACTTCAACATGCCTGTGCATATGGTACCTACAGAACTTGTGGAGAAGGAGTTTTGGAGATTGGTGAGCAGCATTGAGGAAGATGTGACGGTTGAGTATGGAGCAGACATTCATTCCAAAGAATTTGGCAGTGGGTTTCCTGTCAGCAGTAGCAAAGGGAACCTATCCCCTGAGGAAGAGGA
ATACGCGACCAGTGGTTGGAATCTGAATGTAATGCCGGTACTAGATCAGTCTGTTTTGTGCCACATCAATGCAGACATCTCAGGCATGAAGGTTCCCTGGCTGTATGTAGGCATGGTATTTTCAGCATTTTGTTGGCATATTGAGGATCACTGGAGTTACTCTATTAACTATCTGCATTGGGGTGAACCGAAAACCTGGTATGGGGTACCCTCATTGGCAGCAGAGCAGCTGGAAGAGGTGATGAAGAGGC
TGACACCTGAGCTATTTGATAGCCAGCCTGACCTGCTACACCAGCTTGTCACCCTCATGAATCCCAACACCCTCATGTCCCATGGTGTGCCGGTTGTCCGCACAAACTCGTGTGCAGGAGAATTCGTCATTACTTTTCCTCGTGCTTACCACAGTGGCTTTAACCAAGGCTATAATTTTGCTGAGGCTGTCAACTTTTGCACTGCGGACTGGCTACCTGCTGGACGTCAGTGCATTGAACACTACCGCCGG
CTCCGGCGCTACTGTGTTTTCTCCCATGAGGAGCTCATCTGTAAGATGGCTGCCTTTCCAGAGAAGTTGGATCTGAATTTGGCTGTGGCTGTGCACAAGGAGATGTTCATTATGGTGCAAGAGGAGCGACGTTTACGAAAAGCTGTGTTGGAGAAGGGCATCACGGAGGCTGAAAGAGAGGCTTTTGAGCTGCTCCCAGATGATGAACGCCAGTGCATGAAGTGCAAGACAACATGCTTCCTATCAGCTCT
GGCGTGCTATGACTGTCCAGATGGCCTTGTCTGCCTTTCGCACATCAATGACCTCTGCAAGTGCTCAAGTAGTCGGCAGTATCTGCGGTGCATTTCTTTGTCCCCTTTCTTCAGGTATCGGTACACCTTGGATGAGCTTCCTGCCATGCTGCATAAGCTAAAGATTCGGGCTGAATCCTTTGACACATGGGCCAACAAAGTACGAGTGGCCTTGGATGTGGAGGATGGCCGGAAGTGCAGCTTTGAAGAGC
TAAGGGCACTGGAGTCTGAGGCTCGTGAGAGGAGGTTTCCTAACAGTGAGCTACTTCAGCGATTGAGGAACTGCCTAAATGAAGCAGAGGCTTGTGCCTCCCAAGTCCTGGGGCTGGTCAGTGGTCAAGAGGCCAGGATTGAAACTCCACAACCAACTGTGACTGAGTTACGAGTACTTCTTGAGCAGATGGGCAGCCTTCCATGTGCCATGCGTCAAATTGGGGATGTTAAGGATGTTCTGGAACAGGTG
GAGGCCTACCAAATTGAGGCCCGAGAGGCCCTGGCCTCACTGCCCCGCAGTGTAGGGCTGTTGCGGTCCTTGTTGGAGAAGGGGCAGCAGCTGGGTATAGAGGTGCCTGAAGCCTATGAGCTCCAGCAACAGGTGGAGCAGGCACGATGGCTAGACGAGGTGAAGCAGGCACTGGCTCCTTCAGCTCAAAGGGGCTCTCTTGTCATCATGCAGGAGCTCTTGGTTACAGGTGCCAAGATAGCCTCCAGCCC
TTGCGTGGAGAAGGCCCGGGCAGAGCTTCAGGAACTGCTGACCATTGCAGAGCGCTGGGAAGAAAAGGCCCATTTCTGCCTGGAGGCCAGGCAGAAGCATCCACCAGCTACATTGGAAGCCATAATCCGTGAGGCAGAAAATATCCCAGTTCAGTTGCCTAACATCCAAGCACTGAAAGATGCTCTGGCTAAAGCACAGGCTTGGATTGCTGATGTGGACGAGATCCAAAATGGTGACCACTACCCCTGCT
TGGATGACTTGGAAGGCCTGGTGGCTGTAGGCCGGGACCTACCTGTGGGTTTGGAAGAGCTGAGACAGTTGGAGGTGCAGGTACTGACAGCACATTCATGGAGGGAGAAGGCCTCCAAGACTTTCCTCAAGAAGAATTCATGCTACACCCTCCTGGAGGTACTCTGCCCATGTGCAGATGCTGGCTCAGACACCAGCAAGCGTAGCCGGTGGATAGAGAAGGAATTGGGCTTCTACAGATCTGACACAGAG
TTGCTGGGACTATCTGCACAGGACCTCAGGGATCCAGGCTCTGTGGTAAGGACTTTGGGCATAGGTGGGGAGAAGATCGTGGCCTTCAAAGACGGGGAGCAGAAGGAGAAGGAGGGTATCCTGCAGCTGCGTCGCATGAACTCCTCCAAGCCCAGTCCTTTGGCATCATCGAGAACAGCTTCCTCTGCAACCTCCATCTGTGTTTGTGGGCAGGTGCCAGCTGGGGTGGGAGCTCTGCAGTGTGACCTGTG
TCAGGACTGGTTCCATGGGCAATGTGTGTCAGTACCCCGACTCCTCAGCTCTTCAAGGCCTAGTTCCACCTCATCGCCACTGCTGGCCTGGTGGGAGTGGGACACCAAATTTTTGTGTCCACTGTGCATGCGCTCAAGGCGCCCACGTCTGGAGACCATCCTGTCACTGCTGGTAGCCCTGCAGAGACTGCCAGTACGGCTGCCTGAGGGTGAGGCCCTACAGTGCCTCACAGAGAGGGCCATTGTCTGGC
AAGGCCGTGCCAGGCAGGCTCTAGCATCTGAGGATGTGACCGCTCTGTTGGGACAGCTGGCTGAGCTTCGCCACCAACTGCAGGATGAACCCACCAACTGCAGGCTGGAGGAGCCCCCTACCTACCCTGCAACCCCTGAGTGTGACCCACACAGAGAAGGCAGTGGGAAGGATATGCCTAAGGTTCCAGGGTTGCTGCCGAATGTGGACAGTATGACCAATCATGATAAGGTAGCCCCTGTTCAGGGCTCA
GGTAAGCTGGAGGTATTGTCCTCACTATTGCCACAGTTGACTGGCCCTGTATTGAATCTGCCTGAGGCAACCCGGGCCCCGCTGGAGGAGCTCATGTTGGAGGGGGATCTGCTTGAGGTAACTCTGGATGAGAATCATAGCATCTGGCAGCTACTGCAAGCTGGACAGCCTCCAGACGTGGAGCGGATTCGTACACTTCTAGAGCTGGAGAAGCCTGAGCATAAAGGAAATCGTGCAAGAGGCCGGGCATT
GGAGAAGCGAAGGCGGCGGCAACAGCAGAAAATAGATTTGGGTAGAAAAAGTAAAGACCTTGTTCAAGAAGAGCTGCAGTCAAAAAAGGCCCGGAACTCAGGGATTAAGCCTAAGGAGGGCCAAGAAGAGTTTGAGGACGAAACAGATAGTGAAAATATTTTCCTGACATCTACAGACCATAGACCTATCTTGAAAGGGAACCAAAATACTTTCCAGCAGAACAATTCAGGTTCTGTAGTCTCTTTTCCTT
CCTTAACCCCTTTGCTATACCATTCCTACCCTCAACAGGAAGAGTTATGACAGCAAGCACAAAAGGGTTTTTTTTAAATCCACTGATTCTTGAACCTTCCTAGGTCCTGAACTTTTTTTCTTATCTAGAATTTGTCATTTCAGAGTTTTGATATCTTAACTCTTAAAAGCAATGTTTTTAGCTCTGTGTGCCTCTTCCCAGAAGTTTCTCGCCAGCATTACTGGGACCAGCCTACAGTGAATGATTTCCCA
TGCCAGTTTCATTCTGCACTTGGGCAAATAAAACTTGAAAAAGGCAAATATATCTCTTTATTTCTTTTTTTTTCCCCTCCAT
>Panda_Y_transcript_UBE1Y1
GGAACAACAGGCACAGATCCCCACAGATCTGATCTGAGCAGGTATTTAACTTATTTCTGAATTGAAGCAAGTGAGGGTGGAATATGGGGCGTAAACTCAGACGCTGGGAACAGAGTATGTTCATTTTTGTCTCCCCAGATACCGTTAGGTGGTAGGAAGACAGGATTAGGTGTTTGTCAAATAAAAGAGTTTGTTGGTCTTCGCAGTATCTCTTTACCTTTCTTATCTGAGTCTGGGGATTCCTCTTTCTC
TCCAGTGAGTTTGCTCTCACTGAGCGTGACGCACGTAGATACTTTATAAATAGAAGAAGACTGAGCCAGCAAAGTTTAAATCCTGACGCCTCACCAATGCTGGACTGTCTTGACACTTCACCGACCCCCGTCAGCATTTCTCCTTTATTTTCTTAACTCTCCTGCACCCCACTGCCAAGCGTTTGTGTGTGAGCCTCCTTCTCTGTATAGGTGGTGGTCCTCACCAATACTGCCTTGGAGGACCAGCTGCA
GGTGGGTGAGTTCTGTCATAGCCGTGGAATCAAGCTGGTCGTGGCAGACACACGAGGCCTATTTGGGCAGTTGTTCTGTGACTTTGGAGAAGAAATGATCCTTACAGATTCCAATGGGGAGCAGCCTCTCAGTGCTATGGTATCTATGGTTACGAAGGTAAGGAGATCAGCCCCAAGGGTTCTGGCAGGCAGGTGGGCAGCAGTAACTCTCCCTGTCTCCTCATGATACCCTGAGCCTACCTTTGAGGCTT
ACTTCTCTTCTAACTAGGATAGCCCCGGTGTTGTCATCTGCCTAGATGAGGCCCAGCATGGATTTGAGAGCGGCGACTTAGTCTCCTTTACAGAAGTCCAAGGCATGCATGAACTCAACGGCACCTACCCTATAGAGATCAAAGTCCTGGGTCCCTATACCTTTAGTATCTGTGACACTTCTAGCTTCTCTGAGTATATCCGGGGAGGTATTGTCAGTCAGGTTAAAGTACCTAAGAAGATCAGCTTTAGA
TCCTTGCCAGCCTCACTGGCAGAGCCAGACTTTGTGATAACGGATTTTGCCAAGTATTCTCGCCCTGGTCAGCTGCACATTGGCTTCCAGGCCCTGCACCACTTCTGTGCTCAGCATGGCCGGTCCCCTCGGCCCCACAATGAGGAGGATGCAACAGAACTGGTGACCTTAGCACAGGCTGTGAATGCCCGAGCCCTGCCAGCAGTGCAGCAGGACATCCTGGATGAGGACCTCATTCGAAAGCTGTCGTA
TGTGGCTGCTGGGGATCTGGCACCCATAAACGCCTTTATTGGGGGCTTGGCTGCTCAGGAAGTCATGAAGGCCTGCTCTGGGAAGTTTATGCCTGTTATGCAGTGGCTGTACTTTGATGCCCTTGAGTGTCTCCCCGAGGACAAACAGGCCCTCACAGAAGACAAGTGTCTCCCGTGCCAGAGCCGTTACGATGGGCAGGTGGCTGTATTTGGCTCAGACCTACAAGAGAAGCTGGGCAAGCAAAAGTACT
TCTTGGTGGGTGCAGGGGCCATTGGCTGTGAACTCCTCAAGAACTTTGCCATGATTGGGCTAGGCTGTGGGGAGGATGGAGCAGTCACTGTTACTGACATGGACACCATTGAGAAGTCCAATCTCACCCGACAGTTTTTGTTCCGGCCCTGGGATGTCACGAAGTTGAAATCTGACACAGCTGCTGCAGCTGTGCGCCAAATAAATCCGTACATCCGGGTAATGAGCCATCAGAATCGTGTTGGCCCTGAC
ACAGAGCATATCTATGACGACAGCTTCTTCCAGAACCTCGATGGTATTGCCAATGCCCTGGGCAATGTGGATACTCGCATGTACATGGACTGCCGCTGCGTGTACTACCGTAAACCACTGCTGGAGTCAGGCACACTGGGCACCAAGGGCAATGTGCAGGGGGTAATCCCCTTCCTGACAGAGTCCTACAGCTCCAGCCAGGACCCTCCTGAGAAGTCCATCCCCATCTGCACACTGAAGAACTTCCCCAG
TGCCATCGAACACACATTGCAGTGGGCTCGGGATGAGTTTGAAGGTCTCTTCAAGCAGCCAGCAGAAAATGTCAACCAGTATCTCACAGACTCCAAGTTTGTGGAACGGACACTGCGCCTGGCAGGTACCCAACCCCTGGAGATGCTGGAGGCTGTGCAGCGTAGCCTGGTGCTACAGCGGCCACACACCTGGGCTGACTGTGTGACCTGGGCTTACCACCACTGGCACACTCAGTACTCCAACAACATTT
GCCAGCTTTTGCACAACTTTCCACCTGACCAGCTTACAAGCTCTGGAGCCCTATTCTGGTCTGGGCCCAAACGCTGTCCACACCCACTCATCTTTGATGTCAACAATCCCCTACATCTGGATTATGTGATGGCTGCTGCCAACCTCTTTGCCCAGACCTATGGGCTGATGGGGTCTCAGGACCGAGCTGCTGTGGCCATACTTCTACAGTCTGTGCACATCCCTGAATTCACCCCCAAGTCTGATGTCAAG
ATTCATGTCTCTGACCAGGAGCTTCAGAACGCCAGTGCCTCCGTTGATGATAGTTGCCTACAGGAGCTCAAAGCCATGCTTCCCAGCCCAGAGAAGCTCCCTGGGTTCAAGATGTACCCTATCAACTTTGAGAAGGATGATAACACCAACTTTCATATGGATTTCATTGTGGCTGCATCCAACCTCCGAGCAGAAAACTATAACATTCCCCCTGCAGATTGGCATAAGAGCAAGGTGATTGCAGGGAAGAT
CATCCCTGCTATTGCCACAACGACAGCAGCTATAGTTGGCCTCATGTGTCTGGAGCTATACAAAGTGGTGCAGGGACACCGGCAGCTTGAATCTTACAAGAACAGCTTTATGAACTTGGCCCTGCCCTTCTTCAGCTTCTCTGAACCCCTTGCCCCACCCCGTCACCAGTACTATAACCAAGAGTGGACACTGTGGGATCGCTTTGAGGTGCAGGGGCTACAGCCTAATGGTGAAGAGATGACTCTCAGAC
AGTTCCTTAACTATTTTAAGACAGAGCACAAATTACAGATTACCATGCTGTCCCAAGGTGTATCCATGCTGTACTCCTTTTTCATGCCAGCTACCAAACTCAGGGAACGGTTGGATCAGCCGATGACAGAAATTGTGAGCCGTGTGTCAAAGCAAAAGCTGGGCCACCATGTGCGGGCACTGGTGCTTCAGCTATGCTGCAATGATGAGACTGGCGAGGATGTCGAGGTTCCCTATGTGCGATACACCATC
CGCTGACTCCCCAGTCCCCAGATGATTTACTTCTCGATCCCTTCTGGTTGTGGCAAAACATGTGCCTAGCCAGGCACTAAGCTTTACTTCCTTTAGAGAACTTTT
>Panda_Y_transcript_TSPY1
CCGCTGCCTCCCGCAGACAGCTAGGGGCGCCAGTGCTCCACCTGCCGGCCGCGTGCCGGAGCCGTGTGCTCGCACATCCAGGTCCTTCCCTCCGCTGCTGGCCACGCTCGCTCAGCCCACGGCCACATGGAGGGCGCGGCGGGGTCCGGGGAAGGCGGGGCTGCCTTGCCGTCCTGGACCACCATGGTCCTGGAAGGCGGTCCTGAGGCGTCGGGGCCGCGAGCCCAGGAAGGCGCCTGGGGGGAGGCGGG
GTCGCCGCAGGCCCTAGGTGCCGGCGGGATGGGCGCAGAGGCTGTGCTGGGTGCTGAGGCCCAGCAGGGCAGAGAGCAGGCCGGCCCGGGGGACGAGTCGGTGCTGGTGGTGGACGATATCATGGCGGTGGTGGAGGTCGTGGCGGTGGAAGACGAGGAGGCGGTGCAAGCACAGGAGGACGAGCAGCCGCACGAGCAGCAACAGGCGGAGTCAGGGCTGGGTGCCGAGACAGCCGGCACCCCCCTTGCCG
CGCTGGAGATGGTTCAGTTGGCGCTCAGCTCCTTGCATGCCCAAGCTACCAGGGCCTACTTGCGGCTCAAGCGCAGGATGAATCAGAGGCGGAGTTCTCTCCTGGCTCGAAGAAGGGACATCATCCAGCGCATCCCTGGCTTCTGGGCCCAGGCCATCCTGAATCACCCCCAGATATCAGCCGTGACGGGTGACCAGGACAAAGTTGTGCTCAGCTACATGACCGATTTGGAGGTGGAGGAACTGAGCCGT
CCCAAGGACCACAGCAGGTTGAGGTTTTTCTTTGGGAACAACCCCTACTTCCACAACAATGTGATCATGAAGGAGTATCACCTTAGCATTGCCGGTTATAGGGCGTGTCGGTCCACTCCAGTGCAGTGGTGCTGGGATGATGAACGTGGAGCTCCCAGCCAAAGACTCGACACCAGCAGCCTTACCTTCTTCAAGTGGTTGTGCGACCCCAGCTGCCCAGGGTCTAACAAGATCGCCGAGAGCATCATCGA
GGACCTGTGGCCCAATCCCCTGTGCTACTACCCGTGGCAGGGAGGCAGCCGAAGGCTATGAGCAGAGAGGAGGACAGTTGCTGTGTGGACGTGGACGCC
>Panda_Y_transcript_EIF2S3Y
GATCCCTAAATTTTGGTCTTATTTTTTAGTCAGTCTGCCCGCAAGCTCTACGTAACGTAGGCGGAAAGAAGTCCAAGGAGAGAGATTCCTGGTGCACCGGCCATCCTCCTATGTCAGGCGTGCGCCCTGGCCGGTCTTCCGGTCTCTACTTCTCCCTCAGAAGGGGACCTGCGTTAGGTCCCACAGCTGGCGGAGGGACTTCTTTCCTGTCGGAGCGAGATGGCGGGGGACGAGGCTGGAGTAACTTTGGG
GCAACCGCATCTTTCTCGCCAAGATCTCGCCACATTGGATGTTACCAACTTGACCCCACTCTCACAGGAAGTTATCAGCAGACAAGCCACAATTAACATAGGTACAATTGGTCATGTTGCTCATGGAAAATCTACAGTTGTAAAAGCTATTTCTGGCGTTCACACTGTCAGATTCAAAAATGAACTAGAAAGAAATATTACAATTAAGCTTGGATATGCTAATGCCAAGATTTATAAACTTGATGATGCAA
GTTGTCTTCGACCAGAATGCTATAGATCCTGCGGAAGTAGTACACCTGATGAGTTTCCTACAGATATTCCAGGGACCAAAGGGAACTTCAAACTAGTCAGACATGTTTCCTTTGTTGACTGTCCGGGCCATGATATTTTAATGGCTACTATGTTGAATGGTGCAGCAGTAATGGATGCAGCTCTTCTGCTGATAGCTGGTAATGAATCCTGTCCTCAACCTCAGACTTCTGAACATCTGGCTGCCATAGAA
ATAATGAAACTGAAACATATTTTGATTCTGCAAAATAAAATTGATTTGGTAAAAGAGAGTCAAGCTAAAGAACAGTATGAACAGATACTTGCATTTGTACAAGGTACAGTAGCAGAAGGAGCTCCTATTATTCCAATTTCTGCTCAGCTGAAATATAATATTGAAGTTGTCTGTGAGTATATTGTCAAGAAAATTCCAGTACCTCTGAGAGACTTTACGTCAGAACCCCGACTTATTGTTATTAGGTCTTT
TGACGTCAACAAACNNNNNNNNNNNGGAAAACTCATGTGTAAACCAATCTTTTCCAAAATTGTATCACTTTTTGCAGAACACAATGATCTTCAGTATGCTGCTCCAGGGGGTCTTATTGGAGTGGGAACAAAAATTGACCCCACATTGTGCCGGGCTGACAGAATGGTGGGACAAGTACTTGGTGCAGTTGGAGCTTTACCAGAGATCTTCACGGAATTGGAAATCTCCTATTTCCTACTTAGACGGCTTC
TGGGTGTACGCACTGAAGGAGACAAAAAAGCAGCAAAGGTGCAAAAGCTATCTAAGAATGAAGTGCTTATGGTGAACATAGGGTCCCTGTCAACAGGAGGAAGAGTGAGTGCAGTCAAGGCTGATTTGGGTAAAATAGTTCTCACTAATCCTGTGTGCACAGAAGTGGGAGAAAAAATTGCCCTTAGCCGAAGAGTTGAGAAACATTGGCGTTTAATCGGTTGGGGTCAAATAAGAAGAGGAGTAACCATC
AAGCCAACAGTTGAAGATGACTGAAGAGTATCACTTAAATAGTATATTTGGATGAAGTTAGAATTTCTCTTAACCCGGGGATGTAATTTCAAAGAAATACTGGGGAAT
>Panda_Y_transcript_Cyorf15
GATCTGCTGCTTCATCAAATTTGTATCTCATGAAAGATGACAGCTGTAAAAATAGAGCAGTTTATTTAGCACTGCATCCTTTTTTGGGTTATTTTCAGTTACAGTTTTAAAGAGGTAGATATTTCTGTTAACACCTGAGAGATGAACTGTGATGACCAGGTGTGATAAGACAGTTAATACATAATTTAAAACTACTGGTCTAATAACCACAAAATATATTCTCTACACACATGAAGATGAAACGCCTATTT
TTGTACAACCATGTTTTTTCTACACCTTGGAATCCTTGATTTTACAACTCCGGGGGGGGGAGGGGTGTTCCACAAAATGGTGTAACCAACATAATTTAACTGATTGCAACATTTAAACTTTTCCTGGGCCAGCTACAAGGTTTTAAACAGGGCTGACAGGCAAAGGTCAGATAGTAAATATTTAAGTTTTGGTCAACTCAACAGTTGTAGTATGAAAGCAGCCCTAGCCAATACAGAGATGGTTTGAGAAC
AACTGTTCCAGAACAGAGTACATACTGCACATACTACAAAGCAATTTGGAAGGGAATTCTTGTCATTTTTCTTTTTATCTTGCTAACCAGAGAAAATATTCTGAAAGGAAACCAAATGGTTCCCAAACAGAATGCAGACCTTGTGAATGTCTAATAGTATTTCATGCAATAATATCTAACATAAACTTACTAAACACAAAACTGTATAGCACATGCTCTGAATCACACTGCTTTCGGTCCAACATTTACCT
TCCACACAAAGCAAGTGCCACAAAAAAGTGACACAAAGAAGTGTGCGAGCCACATAACTATCTTAGTAAGATGTTAAGACCTTACATGCAATGGATTTCTGACACATAACCTTCATTTCCCCTCAGAGTAATGTGTTGAAGCCTGATGGAGAGACTTTTTTAAAAAGTTCTGGAAGGATATTGTTTGGTTTTGTTCATCCTGGCAGACAAACAGTATCAAGTTTCATGTAAATTTCTTTTATTTCACTGTC
TGGCCCTTGATTATCATGGGCAGTGGTGAAAGTTTACAAGTACCTCACATTCCTGGCTGTTTTACCTATTAGGGGATTTGCACTTTTCAACCCATTTTAGGTCATAAACGTGACAGGAACATATAAATAAGGCTAGGTTTTGAACACTGAAATAAAGTAAGGAACAAAATTACAAATTGCAGAAATTCTGTCATCATGAATGCAGGGAACTTGATACTCTTTTTTTTTTAACACGTGTTTTAAAAAACACG
TGTTTTAAAAAAAAAAAAAAACCCACCAAAGCAGTAGAATGATTTTTAGTGACTCAAGCATGAAATCAGTTTGTCCAATTACTTGCCTGCATATGCTATTTTCTTTACAAATGACATCTTCTGTTATACATATTGTACCACAATCTTGAAGGCATCTCAATTTGCAAGTGATGAAAATAATATCAAAAAACCTAATCTATATCATATTTGCTTTGCTTATTTCATATCCCACACTTGAGCTTTATTTTCAC
ATGGCATTTAAGTGAGCTGCTAGACAAAACTAATCATTTTTATATTTTCCTTTTTTTTTTTGTATCAACGGATTACAGAGTTTAAATTAGTATTAGTTTTCACATTGGGAAAGCAATGACAACTTTCAATTTAATTATAAAAACACAAGGGACAGGGTTAAGGCAAACGAAAAAGTGAAAGGATTAGGCAATGAACACATATATTCCAGTGAAGGGGATGGTAAGGCAGGTGTGCAGTACAGCTGTGGAAA
ATGTATACATTAAAACAACGCAAAACTACTTAGCAGCCTCCTGTACCACACAGTCTAATAGTTCTTGAAAAGTATAGATATCATAGAAAAACTTAAGAACATTCACCACAAAACCAACAGTAACTAACACAGAAAAGTTACACAAAATACCACTCAACAGAGTAATCACACTTCATGTCAGTCAACTGAATCAGTGCCTGGAAGAGATCATGTACACAGAGTCTTTGGAACTGCTTTGTGTTTCATTTGCT
CCCTCAAGCTCAGCATCTAGACAGACTCTTCGAGTTTTACTACAGGTACTTTTCAACTCTTTCTGAGAAGCAAGAGCAGTGCAGGACGGAATCACAGGACCAGCTAAAGCTACATCCACTGCATTTACAGAGACCCGCTCTTCCAGGACTTCCACCTGCTCCCTGAGCTCATTTCTTTCCATCTGGAGAGCTCTACACAGCTTCTCTAACCTCTCCAGTTTTATTTGAAAGGACTTGTATTCTTTATCTCG
GACAGCTTTCTCTTCAGCCATTTGCAGAAGTACTTTATTATTATTTTCCCATTTGGTACGCCATATTATCATTTCTTTTTCCAGTTTTTTAATTTTCTTTGTCATCTGCTGTTTTAATTGTACTTCTTGCTGTTTCATTTCTTCACATTTGTGCT
>Panda_Y_transcript_DDX3Y
TTCAGGCATGAGTCATGTGGCGGGGGAAAATGCGCTCGGGCTGGACCAGCAGTTTGCTGGTCTAGACGTGAACTCCTCTGATAATAAGAGTGGAGGAGGAAGTACAGCGAGCAAGGGGCGCTATATACCTCCTCACTTAAGGAACAGAGAAGCCTCTAATAAAGGATTCTATGATAAAGACAGTTCAGGGTGGAGTTGTAGTAAAGATAAGGACGTCTACAGCAGTTTTGGGTCCCGAGATTCAAGAGGAA
AGCCCAATTACTTCAGCGATCGTGGAAGTGGACCAAGGGGAAGGTTTGATGATCGTGGACGGAGTGATTATGATGGTATTGGCAGTCGTGACAGGACTAGCTTTGGCAAATTTGAAAGAAGTGGACACAGTCGTTGGTGTGACAGATCAGATGAAGATGATTGGTCAAAACCACTTCCACCAAGTGAACGATTGGAGCAGGAACTCTTTTCTGGAGGAAACACTGGAATAAACTTTGAGAAATATGATGAT
ATACCAGTAGAGGCAACTGGCAATAACTGTCCTCCACATATTGAAAGCTTCAGCGATGTTGAGATGGGAGAAATTATCATGGGGAACATTGAGCTTACTCGTTACACTCGTCCAACTCCGGTGCAGAAGCATGCCATTCCTATTATCAAAGAAAAAAGAGACTTGATGGCTTGTGCCCAAACAGGGTCTGGAAAAACTGCAGCATTTCTATTGCCAATCTTAAGTCAGATTTATACAGACGGTCCAGGCGA
GGCGCTGAAGGCTGTGAAGGAAAATGGAAGATATGGGCGCCGTAAACAATATCCTATTTCCTTAGTTTTAGCCCCAACAAGAGAATTGGCTGTACAGATTTATGAGGAAGCCAGAAAATTTTCATACCGATCTCGAGTTCGTCCTTGTGTGGTTTATGGTGGTGCTGATATTGGTCAGCAGATTCGAGACTTAGAACGTGGATGTCACTTGTTAGTTGCCACCCCAGGACGTCTAGTGGATATGATGGAAA
GAGGAAAGATTGGATTAGACTTCTGCAAATACTTAGTATTGGATGAAGCAGATAGGATGCTGGATATGGGGTTTGAACCTCAGATAAGACGTATAGTTGAACAAGATACTATGCCACCAAAGGGTATTCGCCACACTATGATGTTCAGTGCTACTTTTCCTAAGGAAATACAGATGCTTGCTCGTGATTTCTTGGATGAATATATCTTTTTGGCTGTAGGCAGAGTTGGCTCTACCTCTGAGAACATCACA
CAAAAAGTGGTTTGGGTGGAAGAATCAGACAAACGGTCATTTCTTCTTGACCTCTTAAATGCAACAGGGAAGGATTCACTGACTTTAGTGTTTGTGGAGACCAAAAAGGGTGCTGATTCTCTGGAGGATTTCTTATACCATGAAGGATATGCTTGTACCAGTATCCATGGTGACCGGTCACAGAGAGATAGAGAGGAGGCCCTTCACCAGTTTCGCTCAGGAAAAAGCCCTATTTTAGTGGCTACAGCTGT
GGCAGCAAGAGGACTAGACATTTCAAATGTGAAACATGTTATCAATTTTGATTTGCCAAGTGATATTGAGGAATATGTACATCGGATTGGCCGTACAGGACGAGTAGGAAACCTTGGTCTTGCCACCTCATTCTTTAATGAAAGAAATATAAATATCACGAAGGATTTGTTGGATCTGCTCATTGAAGCAAAACAAGAAGTGCCATCTTGGTTAGAAAATATGGCTTACGAACACCACTATAAGGGTAGCA
GTCGTGGACGCTCTAAGAGTAGATTCAGTGGAGGATTTGGTGCCAGAGACTATCGACAAAGTAGTGGTTCCAGCAGTTCTAGCTTTAGTAGTGGTCGTGCAAGCAGCAGCCGTAGTGGTGGAGGTGGTCACAGCAGCAGCAGAGGATTTGGTGGAGGTGGCTATGGAGGCTTCTACAATAGCGATGGATATGGTGGAAATTACAACTCGCAGGGGGTTGACTGGTGGGGCAATTGAATCTGCTTTGCAACA
AAGTCACCCTTTCAAACAAGCTAATATGGAAACCACATGTAACTTAGCCAGACTGTATTTTATAGCTTCAAGACCTTGCAGTACATTACCAGCTGTGATTCTCCTGAAAATTTAAGGGAGCTTCAAAGTCACAAGAAGAAAGGAATAATCAACAACCTTACTCAGAAGTTGGTTTGAAGACATAATTGCTGTAGTTTGGATTAACTCCCCTCCTGTTTATTCTCATCCCAAACTGCATTTATAATTTTGTG
ACTGAGGATCATTTGTTTGTTAATGTACTGTGACTTTAACTTTAGACAACTTATTATTTTGATGTCCTGTTGGCTCAGTAATGCTCAAGATATCAATTGTTTTGAAAAAAATAAATTTCCTGAACTTGGGCTAAAATCAAACCTTGGCACACAGGTGTGATACAACTTAACAGGAATCATCAGTTCATCTGTAGATACTAATATGGGGAAAAATCTTTGGCAGTAGCCTGCGTTAGGACTTTCTGGTACTT
GCAGACTGGGAAGAAGAACATCTGAAGGCAGAATTAGTTTCACAGGTGGCAGACTGTACTAAGTTAAAGTTCTGACTTGCTCACTCTATCCTGGATAGGCTTTTAGAATCTGGGTAGTTTTAAAATAAGCCATTCCAGTCAAGATGAGGTGGCATGTATGAATACATTCACATGTTTTTCAAAGCATTCTTTGAAGTAATACAAATAAATACAGCAATTCCTCTTTTAATGTTTAGGTTATTTTAAGTAAG
CAAATGTGGGCATACTATTATAGGAAAAGTTTTAAAGGTTTGATAACAAAAGTGGTTGAGGGAGATTTCATCTGATAAGATTTTTAATGCCTGCCATAAATAAATTTGAAGTGGTAGGATAGCTGACCATAGTAGTGACCAGTCTTTATGGGCCTGCTTGGATTTTGGTTTTTAATGCATGCTAGTGTTGATGTTTTTTGGTCAAGAGTATATGAGCAGGAGGGATTATGCAGCAGGCTTTACTTTAATAT
AGATTCACATTACTCTCTTTAAGCTGCGTTGAAATGTTAAAATGGCTTACACTTGTAGACTTTGTAGATCAGAATAACAACAAATTGAAATCCTTGAGATCACACAGGTTGGAAATATGTACTAAACTGCATTAAGATGTTATTTCTATATGCTGCAGTTTTAGTCTATTTTAGTTGCATAGGTTTCCATTATATTTATAGTCTCTTTATGATAAATTTGGCCAAAGATGATTATCCACCACA
>Panda_Y_transcript_EIF1AY
TGGGCGACTTTGTGGAGCTTGGTCCAAATTATTGTCAGTCACACTCAGGCTGCAGTTACTTCCTCCGTTACATCCCTTCGAGAAATAGCTGTTGCGCCGCCTCCCCAGGAAAGAAGTCGCAAGCGCCGGGACATACCAGTTACCACCATGCCAAAGAATAAAGGTAAAGGAGGTAAAAACCGGCGTAGGGGTAAGAATGAAAATGAATCTGAAAAAAGAGAATTGGTGTTCAAAGAGGATGGACAAGAGTA
TGCTCAGGTAATTAAAATGTTGGGAAATGGAAGATTAGAAGCTATGTGTTTTGATGGTGTAAAGAGATTATGTCATATCAGAGGAAAATTGAGAAAAAAGGTTTGGATAAATACCTCCGACATTATATTGGTTGGTCTTCGAGACTATCAGGATAACAAAGCTGATGTAATTTTAAAGTACAATGCTGATGAAGCTAGAAGTCTGAAGGCGTATGGCGAGCTTCCAGAGCATGCTAAAATCAATGAAACAG
ATACATTTGGTCCTGGAGATGATGATGAAATCCAGTTTGATGATATTGGAGATGATGATGAAGACATTGATGATATCTAAATTGAACTCCGAGTTTGTGAGGATTATTCTACAATTTTGATTTTGGCCAACACCTTTTAAGAAGACTAAAACTTCATTTAGTATCAATTTAGTTTGTTAAGACACACTCATTTATTTTCATTGTTTTAAAGTATTACATTTCTCTAAAAC
>Panda_Y_transcript_USP9Y
NTTTTAGAAGCTGCTATTGATCTTAGTAAAAAAGGTCTTGATGTTAAAAGTGAAGCATGTCAGCGTTTTTTTCGAGATGGGTTAACAGTATCTTTCACTAAAATTCTTATGGATGAGGCAGTGAGTGGCTGGAAATTTGAAATTCATAGGTGTATTATTAACAATACTCATCGTCTAGTGGAACTTTGTGTGGCCAAGTTGTCCCAAGACTGGTTCCCACTTTTAGATCTTCTTGCTATGGCCTTAAATCC
TCATTGCAAATTCCATATCTACAATGGTACGCGTCCCTGTGAATCGGTTTCTACAAATGCGCAGTTGCCCGAAGATGAACTATTTGCTCGTTCCTCAGATCCTCGATCACCGAAAGGTTGGTTAGTGGATCTCATCAATAAATTTGGCACATTGAATGGGTTCCAGATTTTGCATGATCGTTTTATTAATGGATCAGCATTGAGTGTTCAAATAATTGCAGCCCTTATTAAACCATTTGGACAATGCTATG
AGTTTCTCAGTCAACATACAGTGAAAAAATACTTTCTCCCAGTTATAGAAATAGTTCCACAGTTTTTAGATAATTTAACTGATGAAGAACTAAAAAAAGAGGCAAAGAATGAAACAAAAAATGACGCCCTTTCAATGATTATTAAATCTCTGAAGAATTTGGCTGCCAGAATTCCAGGACAAGAAGAAACTGTAAAAAATTTAGAAATTTTTAGGTTGAAAATGATACTCCGATTGTTGTACTATTCTACT
ATTCTTGGAAAGATGAATGCACTGAATGAAATTAACAAAGTGATATCCAGTGTATCATATTATACTCATCGGCATGGTAATCCTGAGGAGGAAGAGTGGCTGACAGCTGAGCGAATGGCAGAATGGATACAACAGAACAATATCTTATCCATAGTCTTGCGAGATAGTCTTCATCAACCTCAATATGTAGAAAAGCTAGAGAAGATTCTTCGTTTTGTGATTAAAGAAAAAGCTCTTACATTACAGGATCT
TGATAACATCTGGGCAGCACAGGCAGGGAAACATGAAGCCATTGTGAAGAATGTACATGATCTGCTGGCAAAGTTGGCTTGGGATTTTTCTGCTGAACAACTTGATCATCTTTTTGACTGCTTTAAGGCAAGTTGGACAAATGCAAGTAAAAAGCAACGTGAGAAGCTGCTGGAGCTGATTCGTCGTCTTGCAGAAGATGATAAAGATGGTGTGATGGCACACAAAGTTTTGAACCTGCTTTGGAATCTGG
CCCATAGTGATGATGTGCCGGTAGACATCATGGACTTAGCTCTCAGTGCCCACATAAAAATACTAGATTACAGTTGTTCCCAGGATCGAGATACACAGAAGATCCAGTGGATAGATCGCTTTATAGAAGAACTTCGCACAAATGACAAATGGGTAATTACTGCACTTAAACAAATTAGAGAAANNNNNNNNNGTCAAACTCAGCGAAGTCCCCATGTATTTTATCGTCATGATTTAATCAGCCAGCTTCAG
CACAATCATGCCTTAGTTACTTTGGTAGCAGAAAACCTTGCAACTTACATGAACAGTATTCGACTGTATGCTAGAGACCATGAAGACTATGACCCACAAACTGTGAGGCTTGGAAGTAGATACAGTCATGTTCAAGAAGTCCAAGAACGACTTAACTTCCTTAGATTTTTATTGAAGGATGGCCAACTATGGCTCTGTGCTCCTCAGGCAAAACAAATATGGAAATGCTTAGCAGAGAACGCAGTTTACCT
TTGTGATCGTGAAGCCTGTTTTAAGTGGTATTCCAAGTTAATGGGGGATGAACCAGACTTAGATCCTGATATTAATAAGGACTTCTTTGAAAGTAATGTGCTTCAGCTTGATCCCTCCCTTTTAACTGAAAATGGAATGAAATGTTTTGAACGATTCTTCAAAGCAGTTAATTGTCGTGAAGGGAAACTAGTAGCAAAAAGAAGAGCCTATATGATGGATGATTTGGAACTAATAGGATTAGACTACCTTT
GGAGGGTTGTGATTCAGAGTAATGATGACATTGCCAGCAGAGCTATAGCTCTCCTTAAAGAGATATATACAAACCTTGGCCCCAGGTTACAGGTCAATCAGGTGGTTATCCATGAAGACTTCATCCAGTCATGCTTTGATCGTTTGAAAGCCTCATATGATACATTGTGTGTTTTGGATGGTGATGAAGACAGTATTAATTGTGCAAGACAGGAAGCCATTCGAATGGCTCGAGTATTAACTGTTTTAAGG
GAATACATAAATGAATGTGACAGCGATTATCATGAAGAAAGAACGATTCTGCCTATGTCAAGAGCATTCCGTGGTAAACACCTCTCTCTTATAGTTCGATTTCCAAACCATGGCAGACAGGTTGATGACTTGGACATATGGTCTCATACAAACGATACAGTTGGTTCAGTACGACGATGCATTCTCAACCGTATTAAAGCAAATGTAGCCCATACAAAAATTGAACTCTTTGTGGGTGGTGAGCTAATAGA
TTCTGAAGATGACAGAAAGCTAATAGGACAATTAAACTTAAAAGACAAATCAGTAATTACAGCTAAACTTACACAAGTAAGTTCCAATATGCCATCAAGCCCTGATAGTTCTTCTGATTCTTCAACTGGATCACCTGGCAACCATTGTAATCACTACAGTGATGGTCCCAATCCAGAAGTGGAAAGTTGTTTGCCTGGGGTGATAATGTCACTGCATCCCAGATACGTATCTTTCCTTTGGGAAATTGCAG
ATTTAGGCAGCAGTCTGAATATGCCACCTCTTAGGGATGGAGCAAGAATACTTATGAAACTTATGCCCCCAGATAGCACAACAGTAGAAAAATTAAGAGCTATTTGTTTGGATCATGCAAAACTTGGAGAAAATAACCTTGTACCATCTCTTGAATCACTTTTCTTCGGTCCTTCTGCCTCCCGAGTGCTATACCTAACAGAGGTTGTTTATGCCTTGTTAATGCCTGCTAGTGCACCTTTGGCAGATGAT
TCCTCTGACTTTCAGTATCACTTCTTGAAAAGTGGTGGCTTACCTCTTGTACTGAGTATGTTAACAAGAAATAACTTCCTGCCAAATACAGATACAGAAACTCGAAGGGGTGCTTATTTCAATGGTCTTAAGATAGCCAAACTCCTGTTAACTGCCATAGGCTATGGCCATGTTCGAGCTGTAGCAGAAGCTTGTCAGCCAGTCATAGAAGGTGCAGATCCCATAACACCGATTAACCAAGTTACTCATGA
TCAAGCAGTGGTGCTACAAAATGCCCTTCAGATTATTCCTAATCCATCATCTGAGTGCATGCTTAGAAATATATCCATACGTCTTGCCCAGCAAATATCTAATGAGGCTTCAAGATATATGCCTGATACTTTTGTAATCAAAGCTCTACAGAAAATCATCTGGGCATCAGGATGTGGGGCATTAGATTTGGTATTTAGCCCAAATGAAGAAATCACAAAAATTTATGAGATGACCCCCAATGCAAACAGTG
AGCCAGACATGGAGGATGAACAGGTTTGCTGTGAAGCATTGGAAGTGATGACATTATGTTTTGCTCTGATTCCAACAGCCTTGGATGCACTTAGTAAAGAAAAAGCCTGGCAGACATTTATCGTTGACTTATTATTGCACTGTCCCAGCAAAACTGTTCGTCAGTTGGCACAGGAGCAGTTTTTTTTAATGTGCACAAGATGTTGCATGGGACACAGGCCTCTACTTTTCGTCATTACTCTGCTCTTTACC
GTGTTGGGGAGCACAGCCAAAGAGAGAGCTAAGCATTCAGGNNNNNNNNNNNAAGAATTAATTGATGATTTCATCTTTCCTGCTTCCAAAGTTTACTTGCAATGTATGAGAAATGGAGAACTGCCAGCTGAGCAGGCTATCCCAGTCTGTAGTTCATCTGCTACCATCAATGCTGGTTTTGAACTGCTTGTAGCATTAGCTGTTGGCTGTGTAAGGAACCTCAAACAAATAGTAGACTGTTTGACTGAAAT
GTATTACATAGGCACAGCAATAACTACTTGTGAAGCTCTTACTGAGTGGGAGTATCTGCCACCTGTTGGACCCCGCCCATCAAAAGGATTTGTGGGACTCAAAAATGCTGGTGCTACTTGTTACATGAACTCTGTGATCCAACAGCTATACATGATTCCTTCTATCAGAAACAGTATTCTGGCTATTGAAGGCACAGGTAGTGATGTAGATGATGATATGTTCGGTGATGAGAAGCAGGACAGTGAGAGTA
ATGTTGATCCCCGAGATGATGTATTTGGATATCCTCATCAATTTGAAGACAAACAAGCTTTGAGTAAGACAGAAGATAGGAAAGAATACAATATTGGTGTCTTACGACATCTTCAGGTCATCTTTGGTCATTTAGCTGCTTCCCGACTACAATACTATGTGCCCAGAGGATTTTGGAAACAGTTCAGGCTTTGGGGTGAACCTGTTAATCTACGTGAACAACATGATGCTTTAGAGTTTTTTAATTCTTTG
GTGGATAGTTTAGATGAAGCTCTAAAAGCTTTAGGACATCCAGCTATACTAAGTCAAGTACTGGGAGGTTCCTTTGCTGATCAGAAAATTTGCCAAGGGTGCCCCCATAGATATGAGTGTGAAGAATCTTTTACAACTCTGAATGTAGATATTAGAAATCACCAAAACCTTCTTGATTCTTTGGAACAGTATATCAAGGGAGATTTATTGGAAGGTGCAAATGCATATCGATGTGAAAAATGTGACAAAAA
GGTTGACACAGTAAAGCGCTTGCTCATTAAAAAGTTGCCTCCTGTTCTTGCTATCCAATTGAAACGATTTGACTATGACTGGGAAAGAGAATGTGCAATTAAATTCAATGATTATTTTGAATTTCCACGAGAGCTGGATATGGAACCTTACACAGTACCAGGTGTTGCAAAACTGGAAGGAAATAATGTAAACCCAGACAGTCAGTTGATACAACAGATTGAGCAGTCTGAAAGTGAGACAGCAGGAAGCA
CGAGATACAGACTTGTGGGTGTGCTTGTACACAGTGGTCAAGCAAGTGGAGGACATTATTATTCTTACATCATTCAAAGGAATGGTAAAGATGGTGAGAGAAATCGCTGGTATAAATTTGATGACGGAGATGTAACAGAATGTAAAATGGATGATGATGAAGAAATGAAGAACCAGTGTTTTGGTGGAGAGTACATGGGAGAAGTATTTGATCATATGATGAAGCGGATGTCATACAGGCGGCAGAAAAGA
TGGTGGAATGCTTATATACTTTTTTATGAACGAATGGACACAATAGACCAAGATGATGAGATGATAAGATATATATCAGAGCTTACTATCACAAGACCCCATCAAATTATGTCACCAGCCATTGAGAGAAATGTTCGAAAACAAAATGTGCAATTCATGCATAATCGAATGCAGTACAGTTTAGAATATTTTCAGTTTGTGAAAAAACTGCTTACATGTAATGGTATTTATCTAAGCCCTGCTCCAGGACA
AGATCACTTGTTGCCTGAAGCCGAAGAAATCACTATGATTAGTATTCAGCTTGCAGCTAGATTCCTCTTTACCATTGGATTTCACACCAAGAAAATTGTCCGTGGCCCTGCCAGTGATTGGTATGATGCACTGTGCATTCTACTCCGTCATAGCAAAAATGTGCGTTTTTGGTTTGCTTATAATGTTCTTTTTAATGTTTCAAATCGCTTTTCTGAATATCTTCTCGAGTGCCCTAGTGCAGAAGTGAGGG
GTGCATTTGCAAAACTTATAGTATTTATTGCACATTTTTCTTTGCAAGATGGGCCTTGTCCTTCATCATTTACATCTCCTGGACTTTCTGGTCAGGCTTGTGATAACTTAAGCTTGAGCGATCACTTACTAAGAGCAGTATTAAATCTCCTCAGAAGGGAAGTTTCAGAGCATGGCCGTCATTTACAGCAGTATTTCAATCTGTTTGTAATGTATGCCAATTTAGGTATGGCAGAAAAGACACAGCTTTTG
AAATTGAGTGTACCTGCTACATTCATGCTAGTGTCTTTAGATGAAGGACCAGGTCCTCCAATCAAATATCAGTATGCTGAATTGGGCAAATTATACTCAGTAGTGTCTCAGCTAATCCGCTGTTGCAATGTCTCATCAAGAATGCAGTCTTCAATCAATGGTAATCCCCCTCTTCCCAATCCTTTTGGTGATCCTAATTTATCACAACCTATAATGCCAATTCAGCAGAATGTGGCAGACATTTTGTTTGT
GAGAACAAGTTATGTGAAGAAAATTATTGAAGACTGCAGTAACTCAGAGGAAACCATCAAATTACTTCGTTTTTGCTGCTGGGAGAATCCTCAGTTCTCNNNNNNNNNAATTCATAATGCACTTAAAGGAATCCCAGATGATCGAGATGGTTTGTTTGATACAATCCAGCGTTCTAAGAATCACTATCAAAAAAGAGCATACCAATGTATAAAATGTATGGTAGCACTCTTTAGCAGTTGTCCTGTTGCTT
ACCAAATATTACAGGGTAATGGAGATCTTAAAAGAAAGTGGACCTGGGCAGTGGAATGGCTTGGAGATGAACTTGAAAGAAGACCATATACTGGCAATCCTCAATATGCTTACAATAATTGGTCTCCTCCAGGGCAAAGCAATGAAACGTCAAATGGTTATTTCTTAGAGAGATCACATAGTGCGAGGATGACTCTTGCAAAAGCTTGTGAACTCTGTCCAGAGGAGGTAAAAAAAGCCACCAAGGGGCAG
CAGATAAAAATGGAAGAAAGAAAAGAGCCAGATGACCAAGATGCCCCAGATGAGCATGAGTTATGTCTACCAGAAGATACCCCATTGTATCCTCATTCATCTGAATCTCATTATCAACAGAATAATCATGTGCATGGACAGCCATATACAGGGCCAGCAGCACAACACTTGAATAACCATCAAAAAAATGGCCAACGCGCACAAGAAAAGTTTGAAGGCAATGAAGAAGTATCCTCATCTCAAATGAAGGA
TTAGTCAAATACCTATCATTAACTGCTTCCTTTAAGACCATGCACTCAGGCCTTACTGTCCAAACTTTTCTGTGTCTGGCTAGTATACAAAACGAGAAAAACTATTCTACATGGAGTGGAAAGTCTATTCACTGTCTCATTTGCAGAAATTTGCTGTTGATATATATAAGCCACCTGCAGGGGAAAGTGTATAGTGTTTTGTATTAAATGGCTGATACTAATATGTAAATGGCAAAGATATATATAGTATA
TTAATGTTTGACTGTTAATTCTTAACCCAAGAATTTTTTTTTTGATGAGGAGGCAGAGTTCTACAAAGTAATTTTCTTGTTATTTGTGCTGCATTCTGCATCCAGTATTGTCTGCTTCATGGCAGTTGGATCCAATCCTTTACCAAAAATAAAATCAAAAAAAGTAATATAAAGCAGCCCATCCATAACAATCACACCATTGGTTTCTTGTTAATTTTTAGTTACTAGAGCCATGTAAGGCTGGTTGGTAA
CCTTTGAAGTATATGGATGATGTGGAAATATTGGTGATACAACATTGTGTCTGAATATTTTTCATTACTTTTATATTCTGGTTAATCAGTTTAAAGCTATAGTGATGCTGTAACATTTAGCATAGCCTCACACTAAGTTTGTGTAGCCAATGAAGACAGAATCACCTGAGTGACAGCAGTTTCCCCAAAGTGACAGTTTTGTTACCCAGAGGTTTTATTTCTTACACCTAGAGTACATATAAAACAAGAGG
AAAAATGTGACAAAGAAGCAGTTTTCAGTTACTCATATATTCTTTATATTTAAAGTTTGACAGTTCAGTCTTTTGATGGGATAAAGAATATGAAGGTATTGGTTGTAGGAGTTTTAAAACATTAAAAAGCATATGCAAACTTTTGCTACCCCAAAATGTGTGGAGCTTAATACACGACTGTATTTTGTGTGCTTATTTTGTTTTATGATAGAGTTTATTAGGTGAAACTTTTACAGAAGCCCACTGAAGTG
GCCATCATCAGAATTCCCCACAATATTTTGAAGTACCATTGCACCTAGATGTCTGGCTGATTTTCTAGTCAGTCCCAGTTTTACTTGAAAACAGAAATTGTCCCAGTTCCTTTCCATTCCAAATCTCTTATGTTGTAGTATTTAATTAAAACATAAACTTCTG
>Panda_Y_transcript_UTY
ATCCGCTGCTTTTGCCATCATTTTGGGATTTTTCGTCGCCGTCATCCGGGGTAGAGGAGTCAGCGGCGATAAAGTTGGTGTGTCAGTTTCACGCGACGAGGGCATTTTTTTTCCAAGCTCTTGACTGGGTGGTAGTGGGATTCAGCGTTGGACTTTACATTTGTTGTGTACTCATGAAATCCTGCGGAGTATCTCTCGCTACCGCCGCTACTGCTTTCTGTGATGAGGGAAAGAAAATGGCGGCGGGAAAA
GAGATCGGCGAGAGCAAGGAGGGGTCCTCTAGCTTGACAGCAGAAGAGAGGGAGGTTCTCGGCGGATTGGACAGCCGTCTCTTCGGGTTCGTGAGGCTTCATGAAGATGGCGCCAGGACGAAGACCCTTTTGGGCAAGGCTGTTCGCTGCTATGAATCTTTAATCCTAAAAGCTGAAGGAAAAGTGGAATCTGATTTCTTTTGTCAGTTAGGTCACTTCAACCTCTTATTGGAAGATTATCCAAAAGCATT
ATCTGCGTATCAGAGATACTACAGTTTACAGACTGACTACTGGAAGAATGCTGCCTTTTTATATGGCCTTGGTTTGGTTTACTTCTACTACAATGCATTTCACTGGGCAATTAAAGCATTTCAGGAGGTGCTTTATGTTGATCCGAGTTTTTGTCGAGCCAAGGAAATTCATTTACGACTTGGGCTTATGTTCAAAGTGAACACAGACTATGAATCTAGTTTAAAGCATTTTCAGTTAGCTTTGATTGACT
GTAATCCCTGTACTTTGTCCAGTGTTGAAATTCAATTTCATATTGCCCACTTGTATGAAACCCAGAGGAAATATCATTCTGCAAAAGAAGCCTATGAACAACTGTTACAGACAGAAAACCTACCTGCACAAGTAAAAGCAATTGTTTTACAACAGTTAGGATGGATGCATCATAATGTGGATCTACTGGGAGACAAAGCCACCAAGGAAAGCTATGCGATTCAGTATCTCCAAAAGTCTTTGGAGGCAGAT
CCTAATTCTGGCCAGTCTTGGTATTTCCTTGGGAGGTGTTATTCAAGTATTGGGAAAGTTCAGGATGCCTTTATATCTTACAGGCAATCTATTGATAAATCAGAAGCAAGTGCAGATACATGGTGTTCAATAGGTGTGCTCTATCAGCAGCAAAATCAACCTATGGATGCTTTACAGGCCTATATTTGTGCTGTACAGTTGGATCATGGGCATGCATCAGCCTGGATGGACCTAGGCACTCTTTATGAATC
CTGCAACCAACCTCAGGATGCCATTAAATGCTACTTAAATGCAACTAGAAGCAAAAGTTGTAGTAATACCTCTACACTTGCAGGAAGAATTAAATTTTTACAGGCTTACAGAGCTCATCATCCAAATATTGAACCTGTATTAGGCTTCAGTCAAATATCACTTTCACAGCAGTCCTTGCCAGTACATATGATTACTTCTAGCCAAGTAGATGGCCCATCCAGTCCTGCCAAGAAGAAAAGAACATCTAGTC
CAACAAAGAATAGTTCTGAGAACTGGAATAGAGCTGTTTCACTTACTCCAGTACAACAGCAAGTTCATTCATGGTATTTGACACCACAGAAATTACAGCACTTGGAACAGCTGCGTGCAAATAGAGATAATTTAAATGCAGCACAGAAACTGATGCTGGAACAGTTGGAAAGTCAGTTTGTCGTAATGCAGCAAATGGGACAGACAGGACAAACTACTGGAATTCCTAATGGGCCAATAGCTAACTCATCA
CTGCCTACAAACTTTGTCTCTAGCCAGCAGCCACATTCTACTCTGCCTAGAGAACCTAGTGTCTCTCAACCAGAAGTTCGCTCTGCTTGTTTTGAAACGCCTTTGTCCAGTGGACCATCTGCTGGAGGCTGTGCTCCTTTTGGCACATCAAAATCATTAGAGAGTACAGACACTATTTTAGTAGGCAATAATTATGTAACAGGAAATGGAAGTAATGGAAATGTGCCTTATCTGCAGCAAAACATACTCAC
TCTACCTCATAACTGCACAAACCTGACCAGCAGCACAGAAGAGCCATGGAGAAAACAGCTGTCTAACTCCACTCAGGGTCTTCACAAAGGTCAGAGTTCACATTTGGCAGGACCTAATGATGAACAACCTCCCATTTCCACTGGGCCTGCCCAGTATCTCCAGGCAGCTAGCACTGCTATTCAGAAACAGACTGGAATTCGAACTCTGCCTAGCAATTCAGTAACACAGGGAGCTGCTCTCAATCACCTCT
CCTCTCATATTCCTACCTCAGGTAGACAACAAGGCATTACTGTTACCAAAGAGAGCAAACCTTCAGGAAATCGATCCTTGGTGCCTGAAATAAGTAGGCATGTTGGAGACAAACCTAATGGCTGTGCCGGTGTCAAAGGACTTTCTAATCATGTTCAGCAGTTGATGGCAGAACCTGTTTGTAGTCCTAACCATGGAGATTCCACATCACCAAATGTACAGATTTCAGACAACCCTCAGGTCTCTGCCTTG
TTGGTTGGAAAAGCCAGTGATAGTGGGGGTAGTGGAGCCTGTGACAAAGTCAATAATTTTTACCCCACTATTTGTACAAAGACTAATGTTTCTGTTGCCTCTTCACCCTCTTCAGTCATTTCTACCACAACACCTTCTCCAAAATCCACTGAACAGACAGCTACACACAGCGTTCCCAGCCTTAACAGTCCTCACAGTAGGTTACATACACTTAATGGAGAGGGCCTGGAGAACTCACAGAGCTCTATAAA
AACAGACCTGCCTATAATTAGCCAAAAACCTGGTCCTCATATTATACCATCAATGTCTGTGTCCATATACTCAAGTTCCTCGGAAATTCTGAAAGCATGCAGGAATCTCGGCAAAAATGGATTGTCTAACAGTCATATTTTGTTGGATAAATGTCCACCTCCAAGACCACCAACTTCACCATACCCTCCCTTGCCTAAAGACAAGTTGAATCCGCCCACACCTAGTATTTATTTGGAAAATAAGCGTGACG
CTTTCTTTCCTCCGTTACATCAGTTTTGTACAAATCCCAAAAACCCTGTTACAGTAATACGTGGCCTTGCTGGAGCTCTTAAACTAGATCTTGGACTTTTTTCTACCAAAACTTTGGTAGAAGCTAACAATGAACATACTGTTGAGGTGAGGACGCAGTTGTTGCAACCAGCAGATGAAAACTGGGATCCCACTGGAACTAAGAAAATCTGGCGTTGTGAAAGTAATAGGTCTCATACTACAATTGCTAAG
TATGCACAATACCAAGCCGCCTCCTTCCAGGAATCATTGAGGGAAGAAAATGAGAAAAGAACACAACATAAAGAATATTCAGATACTGAATCCATATCTTCAGATTCTTCTGGAAGGAGAAGGAAAGGACCTTTTAAAACCATAAAATTTGGAACCAACATTGACCTCTCCGATGACAAAAAGTGGAAATTGCAGCTACATGAGCTGACTAAACTTCCTGCCTTCGTGCGTGTGGTATCAGCAGGAAACCT
TCTAAGCCACCTTGGTCATACAGTGCTGGGCATGAATACAGTTCAGCTATACATGAAAGTCCCAGGGAGTCGAACACCAGGTCACCAAGAAAATAACAACTTCTGTTCTGTTAACATAAATATTGGTCCAGGTGATTGTGAATGGTTNNNNNNNNNNGTCTGGATAAATGCAGGCACTGTGCACTGGGTTCAGGCTGTTGGCTGGTGCAACAATATTGCTTGGAATGTTGGTCCACTTACAGCCTGCCAGT
ATAAATTGGCAGTGGAACGGTATGAATGGAACAAACTGCAAAGTGTGAAGTCAGTAGTACCCATGGTGCATCTTTCTTGGAATATGGCTCGAAATATCAAAGTCTCAGATCCCAAGCTTTTTGCAATGATTAAGTACTGCCTTCTGAAAATCCTAAAGCAATGTCAAGCACTGAGAGAAGCTCTTATTACAGCAGGGAAAGAAGTTATATGGCATGGGCGGACAAATGATGAACCAGCACATTATTGTAGC
ATTTGTGAGGTGGAGGTTTTTGATCTCCTTTTTGTCACTAATGAAAGCAATTCTCAAAAGACTTACATAGTGCATTGCCAAGACTGTGCACGAAAAACAAGTGGAACTCTGGAGAATTTTGTGGTGCTAGAACAGTACAAAATGGAGGACCTGATACAAGTCTATGACCAGTTTACATTAGCTCCTTCATTGTCATCATCCTCTTGATATTATCCCATGAATATTAAATGACACCTTTTCTGCTCTTCAGG
AAAGGTCTTGCACCACTGGTTTTGTACCTGTTCATAAGACTGCTGACTAAAAGCTATGTCTATGCAACCTTCCAAGAATGGAGTGTCAACCAGCTGGATGTAGGAGAGCACTGCCTCTACTCCAGGACTCTCACAAAGTTGATCCAGCTGTAACTAATATTAATCACATGTTTTATGACATCTGACAAAACATGGCAATGTCACACTACTGACTTGAAGATAACCTTTTTCTATGTTTCTGTATTTCCGCA
CAGCTAAATTAGTTTTCCTCCATACATTACCCTTTCAGAATTTTTCTGAGGAAAAAATACTGTTCTAGCCGGCCATTC
>Panda_Y_transcript_ZFY
GGCGGGGGTTGCTAATTTTTGTAGTCACAGGGTTGAGGAAAACACATTTTCTGCGCGCAGGAATTTGAAGACTTGCAAACACCTCGAGAAGGCAGCTCGCGCGGAGAGGCGGATGATCTCCAGGGAGGATTCGGCGGTAGCTGAGGCCCAGGAGAGACGGGTGGGGGGGGGCGGCCAGACCCCGTAAGGTGCGGCCGCCTGCTTCGCGGCCGGGTGGACTGACCACTGCTTCGCGCGGGCTTTACGGCCCA
AGCGGCAGTAGTAGCGCGTGTGCGGCGGCGGCGACGGGCGGGAGCGTAGAGGAGGAGGAAAGAACGTTGTGACAGACTTCGGCCGCCGGAGACCCCGCCGCTGGGAGGCCACCGGGCTCCCCAGTTGCGGGGCCTGAGTGGCACCAATACGAGACACCGAGGTATCCGTACTTCGGAAGGGGGCCTATCTACCCTTCCGCATTTTCCTGGGTCTTTCTCCCATGCGGTGACGTGACGTACTGACGGCGAGC
CCGTGCCGGGGAGCTGGGCCGTTTTTTGTCAGCTCGGAGCTCGGCCCCTCCTCCCTCCCTCCGCCCGCCCCACTAGCCGGAGCCCGGCCCAGTGCTCCAGAGAAAGGCCGGCCTGCAGCGCCCGACACCGTCGCCGTCGGCCCGCACGCCCGTCCGTTCTGGATCCAGTCATTGGAAAAGTTCAGAAATAATGACATCAAGTACTGAGAAAGACATAGAAGAGCTGTAAAGAAGATAGAGTTGTTTGCAGC
ACAGTACATACAGCAGCATCAGGTGTTCCAGTACAGCAACAATGGATGTTCAAGATTAAGATTAATTTAGAGTCGAGTGTATAATTAAGAAGACAGGAGCTGTGACTAATGAGAATCAAAGGCCATGGATGAAGATGAACTTGAATTGCAGCCACAAGAGCCAAACTCCTTTTTTGATGGAATAGGAACTGATGCTACGCACATGGATGGTGATCAAATTGTTGTGGAAGTTCAAGAAACTGTTTTTGTTT
CAGATGTTGTGGATTCAGATATAACTGTACATAACTTTGTTCCTGATGACCCAGATTCGGTTGTAATCCAAGATGTTATAGAGGATGTTGTTATTGAGGATGTTCACTGCTCAGATATCTTAGAAGAAGCAGATGTATCTGAAAATGTCATCATTCCTGAGCAAGTGCTTAACTCAGATGTAACCGAAGAAGTTTCTTTAGCGCACTGCACTGTGCCAGATGACGTTTTAGCTTCTGACATTACTTCAGCC
TCAATGTCTATGCCAGAACATGTGTTAACAAGTGATTCTATACATGTGTCTGATGTTGGTCATGTTGAACACGTGGTTCATAATAGTGTAGTAGAAGCAGAAATCATTACTGACCCTCTCACAACAGACGTCGTTTCAGAAGAAGTATTGGTAGCTGATTGTGCCTCAGAAGCAGTCATAGATGCCAATGGGATCCCTGTGGACNNNNNNNNNNNCTACCTTATGATTTCCTTGGATGATGCTGGCAAAAT
AGAACACGGTGGCTCCTCTGGAATGACCATCGATGCAGAGTCGGAAATTGATCCTTGTAAGGTGGATGGCGCTTGCCCTGAAGTTATCAAAGTGTATATTTTTAAAGCTGACCCTGGAGAGGATGACTTAGGTGGTACTGTAGACATTGTGGAGAGTGAGCCTGAAAATGACCATGGAGTTGAATTACTTGATCAGAATAGCAGTATTCGAGTGCCAAGGGAAAAGATGGTTTATATGACCGTCAACGACT
CTCAGCAAGAAGATGAAGATTTAAATGTTGCTGAAATTGCTGATGAAGTTTATATGGAAGTGATAGTAGGAGAGGAGGATGCTGCAGTTGCAGCAGCAGCAGCAGCTGCTGTGCATGAACAGCAAATGGATGACAATGAAATCAAAACCTTCATGCCAATAGCATGGGCAGCAGCTTATGCTATAATTATTGGC
>Pig_Y_transcript_SRY1
TTCCTCCCCCTTTTCAAATGGTGCAGTCATATGCTTCTGCTATGTTCAGAGTATTGAAAGCGGACGATTACAGCCCAGCGGCACAGCAGCAAAATATTCTCGCCTTGGGGAAAGGCTCCTCACTATTTCCGACGGACAATCATAGCTCAAAGGATGGACGTGAAACTAGAGGAAGTGGTAGAGAGAGTGGCCAGGATCGTGTCAAGCGACCCATGAACGCTTTCATTGTGTGGTCTCGTGATCAAAGGAGA
AAAGTGGCTCTAGAGAACCCTCAAATGCAAAACTCAGAGATCAGCAAGTGGCTGGGATGCAAGTGGAAAATGCTTACAGAAGCCGAAAAGCGCCCATTCTTCGAGGAGGCACAGAGGCTACAGGCGGTGCACCGAGATAAATACCCGGGCTATAAATACCGACCTCGTCGCAAGGGAGAGAGGGCACAGAATTTGCTTCCGGCAGAGGCGGCAGTACTATGCAGCCAAGTGCGCGTAGAGGAGAGGATGTA
TCCCTTCACATACACAGTCGCCAAGGCCAAGTGCTCAGGAACAGAAAGCCAGTTAAGTCACTCACAGCCCATGAACATAACCAGCTCACTTCTGCAACAGGAGGATCGCTGCAACTGGACAGGCCTGTGCCACAGTAGGGTAACATCCACCCGGCAGATCCGCGCCGACTTGCCTTTTCACCGTGGTTTACAGCCGGGACTTTCTCACATTTATTTTCCATATTGATTTCCTTTACTGTCGCGAACAGAGG
GCCTATTCATCTCAGTTTTACTGTTATTTCACCTGTGACTTAGTTTCAGATTAAGGCAGATTAACATGTTTGACCTATAAAGAATTAGGGCATGCCAATATGACTCAACCTGTCTTTACGACTGCTTAAAAGAGCACTACCTTAATAAGAAAGTATCTTAACACACAAACTGCTTGATTTCGAAAACCATCTGTTTTTCCTTCTAATAGAACAATTTTTTTATACCTAATTTTAGTTGTTCCCGTGATTAG
CCATTAAGTACGTAACAG
>Pig_Y_transcript_RPS4Y
TTTGAAGCGTGTAGCAGCTCCAAAGCACTGGATGCTGGACAAACTGACTGGTGTGTTTGCTCCTCGTCCATCCACTGGTCCGCACAAGCTGAGAGAATGTCTCCCGCTCATTATTTTCTTAAGGAACAGGCTTAAATATGCCCTGACAGGAGATGAAGTAAAGAAGATTTGTATGCAGCGGTTCATAAAGATTGATGGCAAGGTCCGAACTGATATAACTTATCCTGCTGGTTTTATGGATGTCATCAGCA
TTGATAAGACTGGAGAGAATTTTCGTTTGATCTATGACACCAAGAGTCGTTTTGCCGTTCATCGTATTACACCTGAGGAGGCCAAGTATAAATTGTGCAAAGTGAGGAAGATCTTTGTAGGCACAAAAGGAATCCCTCATCTGGTGACCCATGATGCTCGCACCATCCGCTACCCTGATCCTCTCATTAAGGTGAACGACACCATTCAAATTGATTTGGAGACAGGCAAGATTACTGATTTCATAAAGTTT
GACACTGGTAACCTGTGTATGGTGACTGGAGGTGCTAACCTTGGAAGAATTGGTGTGAACACCAACAGAGAGAGACATCCTGGCTCTTTTGATGTGGTTCATGTGAAAGATGCCAATGGCAACAGCTTTGCCACCCGGCTCTCCAACATTTTCGTTATTGGCAAAGGC
>Pig_Y_transcript_HSFY
GTGACTGGAGTTCAGACGTGTGCTCTTCCGATCTGTTCAAAAGCCATGCAGGTGAGAAAAGTAGCTGAAGAGAAATTTATCTGAGATGGCACATGCTCCTTCAGAAATTCAAGGTGTGTCTCCTAAAGATGAATCAACTGGTTCAGAATCCTCCATTACATCTCCATGGTGTGATAACTCAATCACTGGGGACTTGGACTTGAGGTCTCAGATTGAAGAAAAAGCTTTCCAGGCTTTGTCTGAGGGCTCCC
TGATGAAAGAGCCATGCCACACATTGTGTGCCTCTGAACCAGATGGAGATAATGATTTTCCTCCTCTGCCCTTTCCCAGAAAACTTTGGGAAATTGTTGAAAGTGATCGATTTAAGTCCATTTGGTGGGATGAAAATGGAACCTCGATCGTGATTAATGAAGAACGCTTCAAGAAAGAAGTTCTGGAGAGAAAGGCTCCCTTCAGAATTTTTGAAACTGAGAGTATGAAAAGCTTAGTTCGACAGCTTAAC
CTTTATGGATTTACTAAATTGCGAAGGAATTTTCAAAGACCTGCCTCACTAGCCAACATTCTGGCAGAAGATAATGAAGTCTCTGCTTGGAACAAGCTGCAGTTCTACCATAATCCAAATTTTAAACGAGGCTGTCCCCATCTGTTGGTGAGGATGAAAAGAAGAGTCAGGGTGAAAAATGCTTCTCCAGTATCGGCTTCTCTACTTCAAGGTTGCAGCAAGAAGCGCTCTAGAACAGGGGGTGATGTGGA
TAACCATAATTCTGATGTGGCTGCAGAAACTCGTGGAGAAGATGCAATTTCAACCTCTACAAATCTAAATGTGCCTTTAATAAGATGGCCTTCTATGAGCCAGAGAATTTCTAATACAACTACCCCAACTAGAAGTGGTCTTTCTTCTCCATCATCACCATCAGTCAGGCCACCAGGACAAATTGTCATGGCTCAACATGCTATTTTTAGTCAGTTGACCACGTTTCACATGCACTCACAAAGCAGCTACT
CTCCAGCAAGTGGCCACATCGTGAATTTCATTACAACTACCACTTCCATTTCTCAGTACCACCTTATTTCTAACTTCCCAAGTGGTTATTTTGGACTGAGGGTGGAGCCTTCTCCTTTGCCAACCAGATACCAGAATATATCACCAACTGAGTGCCCTGTGTCTAACCCCCAAGCAGCAGCCCATCCATGGTTCCTAATGCCAATGGCCACTGACACATCTGCTGCCTCGCTTTCAAGGCCAAATCCTCAG
TCCTCTTCCGTATCTGAACATCACCCTAATTACCACTGACCTATCAAAGGACTATAGGTTATGCAGGAGAGTGAAGAT
>Pig_Y_transcript_RBMY
CTGGAGTTCAGACGTGTGCTCTTCCGATCTCGGGATCGCTGCCGGGAAGGACTGAGAAAAGCAAAATGGTGGAAGCAGATCGGCCTGGGAAACTCTTCATAGGAGGCCTCAGTGCTGAGACCAATGAAAAGTCTCTGGAAGCCATATTTGGGAAATATGGTCACATTGCAGAAGTTCTTTTGATGAAGGATCGGGAAACAAACAAGTCCAGAGGCTTTGCTTTTATTACTTTTGAGAACCCTGCAGATGCT
AAGGATGCTGCCAAAGATATGAATGGGAAGTCTTTGGATGGTAAAACAATCAAAGTAGAGCAAGCTAACAAACCGTCTTTTGAGAGTGGTGGTAGACGGAGATCACAACCTCTTGCAAGAAACAGGGGCAATCCAAGAAATCTGAGTTGTGGAAGAGGAGGAAGTGGAGGAGCAAGAGGACGTCCCTCACGTGGAGGACACTTGGATGATGGTGGATATACTCTTAATCTCAACATGAGTTCTTCCAGGGG
ACCTTTTCCAGTTAAAAGAGGTCCAACCTCACGAAGTGGAGGTCCTCCTCCTAAAAGATCTGCTCCTTCTGCTCATGGACGAAGCAGTGGTGGGATGGGAGGACGAGCTCCAGTATCACGTGGGAGAGAAAATTATGGAGGTCCTCCTCGCAGAGAGACAGGCTCTTCTCGGAGAGATAACTACATGTCACCAAGAGATGACAGTTATGCTACTAAAGATAGTTACTCGAGCAGAGATTATCCAAGTTCCC
GTTATACCAAGGAGTATGCTCCACCACCTAGAGACTATGCATACCGTGATTATGGACATTCGAGTTCTCGGGATGAACATTACTCTAGAGGATATAGTGATCGTGATGGCTATGGTGGGGGTCGTGAGAGAGATTATTCTGACCATCCAACTGGAGGCTCATACAGAGATTCGTATGACAGTTATGGTAGCTCTCGTGGTGCACCACCAGCCCGAGGGCCCCCTCTGACTTACGGCGGAAGCAGTCGCTAT
GATGATTACAGCACTACTAGAGATGGATATGGAGGAGGTCGGGAAAGTTACTCAAGCAGCCGGAGTGATAGTTACTTAAGTGGTCGTGAGCGCGGTGGCAGACAAGAACGAGGGTTTCCATCCTCCATGGATAGGGGGTATCCAGCTCCTCGTGAATCCTATAGTAGCTCTGGATATGGGGCTTCCAGAGGAAGTCGTGGGGGAAGCCGATCTGAAAGAGGAGGCCGAAGCAGATATTAAAAATAGTTAAT
GTACTAAATTTCTTTAAAAGGAAAAATTTAGAAGTTTATTTAGAAAAATATATACTTTTAGTACTTCTAGAAGAAACATGTTAGTTTGGGGGGAAAAGACATTAACTTGCCCTCCATGAATTTTTCAGATAAGATTAAAAAAATGGAATAGTTTAACATATTTTCATAATTGTTTATGTTAATTGAAGTTATATTTGCATTGAATGTTAAAATTCTCAGAGTAAAAAATTTCATGAAATGCTTTTGTCTGA
TTTTACTGCTTAAGCATAAAAGCATTTGGAGGGTGAATTGTGCTGTTGGCCTAAGATTTCCCTTTATCTTTTAGCATAACTGCATCTGTATTGCAGTATTCTTCACAAGCTGTGCCTGTTTTCCAGTTAGGCTAAATGAATTACGTGTTGTTTGATAAGGTTTGAGAAGTCTGAAGGGTGCAAAACAATGTTTGCCTCATTACTGTAGTTTTGTGTGTCTCTTTAATTCTTTGTAAGAAATGGTATAAATT
GAAAGAAAAATTAAAAATCTAAAGTTAGGAATCAGTTTTCTTACCCATATTCAAGCAGCAGATGACTAAAGTTGGCATAATGTGGAAACAGATTTTCCACCTAAATCAAAATGGAACCTGTTAACTTTTCTTAATGTGTTTTAATGAAAATAAATGCTTCTAGTTGAAAAAAAA
>Pig_Y_transcript_CUL4BY
TGGAGTTCAGACGTGTGCTCTTCCGATCTCGCGTTCCCGGACTTCAGGCAAGAATCTGTAGGTTATGACTAATTTGAGGGACCTAATGTGAAGATGGCAGAAGAATACGCATCACCTTCATCTACTGCCTCTCAGGAAGAAGAACAATTGAAAAACAGAAACTTGATAATTTACTCTATGGCTGAAGAATACCACACAGATGCCTTGACTAAACCCCCCATGACTTTGTCCAGTTTTGTCAATATCAAGCC
CAGCACTGGCTCTGTCAAGAAATTGGTAATCAGAAACTTTAAAGATAAACCACTGATGCTGGAAAACTATACTGAAGAAACATGGCAAAAATTAAAGGAAGCTGTACAAGCTATCCAGAACAATATCTCTGTTAAGTACAGCTTGGAAGAACTCTATCAGAGTGTTGAAAACCTTTGCTCCTATGATTTATCTGCAAACTTGTATAAACAACTGAAGCAGCTTTGTGAAAACCACATCAAAGTACAAATTC
ATCAATTCAGAGAGGATTCTCTGGATAGTGACTCTTTTCTAAAGGAAATGGATAGATGCTGGCAGAATTATGGCAGACAAATGATCATGATTAGGAACATTTTTCTGTTCCTAGATAGAACGTATGTTTTTCAGATTTCAATGTTGTCTTCCATTTGGGACATGGGGCTTGAATTATTTAAATCATACATAATTTGTGATCAGAAGGTCCAGAATAGGACTATACATGGAATTCTTCTTTTGATTGAAAAA
GAAAGAAATGGTGAAATGGTTGATCGAAGTTTGATTCAAAGGCTTTTAACGATGCTTTCTGATTTGCAGATTTACCAAGAATCTTTTGAGAATAAGTTCTTAGAAGAAACAAGCAGGTTCTATGCATCAGAGGGAAGGAAGCTAGTGCAAAAAAGAGAGATTCCTGGATGTCTTTACTATATCAAGAAGCTCCTAGAAGAAGAAGTAGATAGAGTTAGAACTTACTTACGTCTGAACACACAGAAGCTACT
AATTGCAATTGTAGAAAAGCAGCTTCTTGGTGAACATTTATCAGCAGTTCTTCAGAAAGGCTTAAGTTGTCTTCTTGATGAAAACAGAATTGAAGATTTGTCTTTACTCTATCAACTGTTTAGTAGGGTAGAATGTGGAGTTCAAGTTCTTCTCCAACATTGGATTGAGTATATAAAGAAATTTGGAAGCAACATAGTTACTAATCCTTCAAAGGATAAGACAATGGTGCAAGAACTTCTGGATTTTAAAG
ATAAGATTGATTTTATTATTGAAACCTCTTTTCTGAAGAATGAGAAGTTTATTATTGCTATGAAAGAAGCTTTTGAGACATTTATTAACAAAAGGCCTAATAAGCCTGCTGAACTTCTAGCAAAGTATGTGGATTCAAAACTTCGTGCAGGTAACAAAGAATCTACAGATGAAGAACTTGAAGAATTGTTAGATAAAATCATAATTTTATTTAGGTTCATTTATGGGAAAGATGTTTTTGAAGCCTTCTAC
AAAAAAGATTTAGCAAAACGTCTCTTACTTGGTAAGAGTGCTTCAATTGATGCTGAAAAGTCTATGCTGTCAAAACTCAAACAAGAATGTGGAACAGCTTTCACTAATAAACTTCAAGGAATGTTTAAAGACATGGAGCTTTCCAAAGATATCATGATTCAGTTAAAACAGTATATGCAGAACCAGGATATACCAGGAAACATTGACTTAACTGTGAATATTCTGACAACAAGTTTTTGGCCAGCATATGT
CCCTAAAGAGATCCAGTTGCCTCCAGAGATGGAGAGACTTAAGGAAAATTTCAAAAATTTCTACTTAAGCAAGCACAGTGGTCGGAAACTTCAGTGGCAATCTACTCTTGGACACTGTGTTCTTAGAGCTGAATTTAAAAAGGGCAAAAAAGAACTTCAGGTATCCCTTTTCCAGACATTGGTGCTGTTGATGTTTAATGAGGGGGATCAGTTCAGTTTAGAAGAAATTAAGATGACCACTGGAGTAGAGG
ATAGAGAATTAAGAAGAACCTTACAGTCATTAGCTTGTGGGAGAGCTAGAGTCCTCATCAAAAATCCAAAGGGCAAAGATGTGGAGAGTGGCGATAGATTTTTTTGTAATGAGGAATTTAGACACAAACTCTTCAAGATAAAGATCAATCAAATCCAGATGAAAGAAACGGTAGAAGAACAAACCGTTACCACAGAGAGAGTTTTTCAAGACCGGCAATATCAAATTGATGCTGCAATTGTTCGAATTATG
AAGATAAGGAAAACACTTAGCCACAATGTACTTCTGGCAGAGTTGTATAACCAGCTAAAATTTACACTAAAGCCTAGTGATCTGAAGAAGAGAATAGAATCCTTAATTGATAGAGACTACATGGAAAGAGATAAAGCAAATCCAAACCAGTACAAGTATATTGCATAACTCTGGCATTAATCTGAATATTTGTTACTCTTCCCACTTTCAGTGGGTTACTCGTGGTCCTGTTAATTGGTGTTTGAATGAAA
CAATGTTTTAAAGATATTCATGAAGAATTAAAATTTCCATCTACACTCACTTAAAGCATCCAGTTTTCTGAATGAAACATTATTAAATGTCATTTCCTGTACTGTATTTCATGGTCTAAATCTGCCTG
>Pig_Y_transcript_KDM5D
GCTAGCGCATGTTGACTTTATGGTAGTGAAATGACTCCTCCAATCTAAACTTTTTCTTGGCATTCAGAACATCTTTAAGATTTGGAGATAACCGCAACGCCTGAAGAATTCGTGCGCGGAGTAAGACAGTACGTAGAGGAACCGGAAAAGCTCGAGGCCAAGATGGTGGTTGTAAAACGCAGCGTTGACGATTGATTAGCTTTCGGAACGAACATGGAACCTGGCGCGTACAACTTCCTCCCCCCTCCGGA
GTGCCCGGTGTTCGAGCCTACCTGGACAGAGTTCAGTGACCCGCTTGGCTACATCGCTAAAATCAGGCCCATCGCTGAGAAGTCGGGTATTTGCAAGATCCGCCCACCCGCGGACTGGCAGCCTCCTTTTGCAGTAGAAGTGAACAACTTCAGATTTACTCCACGCATCCAGAGGCTAAGTGAACTAGAGGCCCAGGCCAGAGTGAAATTGAACTATTTGGACCAGATTGCAAAATTCTGGGAAATTCAAG
GTTCTTCATTAAAAATCCCCAGTGTGGAACGGAGGATCTTAGACCTCTACAGCCTTAGTAAGATTGTGGTGGAGGAAGGTGGTTATGAAGCCATCTGCAAGGACCGTCGGTGGGCCCGAGTTGCGCAGCGCCTCTACTACCCACCAGATAAAAACACTGGCTACCTTTTAAGATCTCACTATGAACGTATCATTTACCCTTATGAAATGTTTCAGTCTGGAGCTAACCTTGTGCAGTGTAACACTCATCCA
TTTGACAGTGAGGAAAAAGACAAGGAGTATAAACCCCACGGCATTCCCTTTAGACAGTCTGTGCAGCCTTCCAAATTCACCTGTAGTTGGTGGGCAAAAAGACTACAGCCTGATCCAGAGCCCACAGAAGAAGACATTGAGAAAAATCCAGAGCTGAAGAAGTTACAGATCTTTGGGGCTGGCCCCAAGATGATGGGCTTGGGCCTTGTGGCCAAGGAGAAGACTNNTTTAGGAAGAAAAGTAAAGCCTAA
TAGGCTGAGGAGCAAAGTGATGGATGGAGAAGGGGTCATATGCCCCTCCACTGTTACAATGAAGAAGGAACCTAGTGGGAATAGGAAAGTGATGTCAACACTGCCAAAGGAGGACTTGAGTCACAGCCTAGAGCCCTGCCCCAAGATGACCATGCAGCTAAGAGAAAATCACAGCAGTACCCAATTTATTGACTCATATGTTTGTCGAATGTGCTCCCAGGGGGATGAAGATGATAAACGTCTTCTCTGTG
GTGGCTGTGACGATAGTTACCACATCTTCTGCCTATTGTCACCCCTTCCTGAAATCCCCAGAGGGGCCTGGAGGTGTCCAAAGTGTATCATGGAGGAGTATGCAACTAGTGGTTGGAACCTGAATGTGCTGCCACTGTTGGATCAGTCTGTTTTCTGCCACATAAATGCAGACATATCAGGCATGAAGGTTCCCTGGCTATATGTGGGCATGGTGTTCTCCACATTTTGTTGGCATATTGAGGATCACTGG
AGTTACTCGATTAATTACCTGCACTGGGGTGAGCCAAAGACCTGGTATGGGGTACCATCACGGGCAGCAGAGCACTTGGAGGAGGTGATGAAGAGTGTGACGCCTGAACTGTTTGATAGCCAGCCTGACCTTTTACACCAACTTGTCACCCTCATGAATCCAAATACCCTCATGTCTCATGGTGTACCGGTTGTCCGCACAAACCAGTATGCAGGAGAATTTGTTATCACTTTCCCTCGTGCTTACCACAG
TGGATTTAACCAAGGGTACAACTTTGCAGAGGCTGTCAACTTTTGTACTGCTGACTGGGTGAGTGCGGGATGTGGTAGATTTGGATAGAAAGGCATAAAGAGTGGAGGTTATTGTGGAGAAGCTAAGCACTCTAGTCTGCAGATTGCCACACACACATTCTTGAACTACTTGCAGCTACCTGCTGGACGCCAGTGTGTTGAACACTATCGCCAGCTTTGGCGCTACTGTGTGTTTTCCCATGAGGAGCTCA
TATGCAAGATGGCAGCCTTTCCAGAGAAGTTAGACCTAAATCTGGCTGTGGCTGTGCACAAAGAGATGTTCATTATGGTGCAGGAGGAGCGACGTTTACGAAAGGCCCTTTTGGAAAAGGGCATCACGGAGGCTGAGCGAGAGGCTTTTGAGCTGCTCCCAGATGACGAACGCCAGTGCATCAAGTGCAAGACCACGTGCTTCCTATCAGCCCTGGCCTGCTGTGACTGCCCAGATGGCCTTGTCTGCCTT
TCCCACATCAATGACCTATGCAAATGTTCCAGTAGTCGGCAGTACCTGCGGTATCGGTACACCTTGGATGAGCGNAAGGATTTCCTGCAGCAAGTGGAGGCCTACCAAGCTGAGGCCCGGGAGGCCCTGACCTCACTGACCCCAAGTCTGGGACTATTGCGGTCCCTGTTGGAGAGAGGGCGGCAGCTGGGTGTGGAGGTCCCTGAAGCCCATCAGCTTCAGCAGTGTGTGGAGCAAGCAGGATGGCTAGA
TGAAGTGAAGCAAGCTCTGGCCCCTTCAGCTCAAAGGGGATCTCTTGTCATCATGCAGGGGCTGTTGGTTANCAGGCAGAAGCATCCACCATCTACATTGGAAGCCATAATTCGTGAGGCAGAAAACATTCCTGTTCACCTCCCTAATATCCAGGCACTCAAAGAGGCTCTGACCAAGGCTCAGGCTTGGATTGCTGATGTGAATGAAATCCAAAATGGTGACCACTAAGCATGCTTGGATGACTTGGAGG
GCTTGGTCGCTGTGGGCCGTGACCTACCTGTAGGGCTGGAGGAATTGAGACAGCTGGAGTTGCAGGTATTAACAGCACACTCCTGGAGAGCAAAGGCCTCCAAGACCTTCCTGAAGAAGAATTCATGCTTCACACTGTTAGAGGTGCTCTGCCCAAGTGCAGACACTGGTTTAGGCAGGACCAAGCACAACCGGTGGCTGAAAAAGGAACTGAAGTTACACAAATCTGATACAGAGCTGCTGGGACTTTCT
GCACAGGACCTCAGGGACCCAGGCTCTGTGGTCCAAGGATTGCTAGAGAACAGAGACAGTATAAAAAGTATTGAGAAGGTACCCCCTGGACAGGGCTCAGTTATGAAAGACCTGGAGCAGCTATCCTCGTTACTGCCCCGGTTGACTGGCCCTGTGTTGGAGCTGCCTGAAGCAACTAAAGCCCCCCTGGAGGAGCTAATGTTGGAGGGGGATCTGCTTGAGGTGACTCTAGATGAGAACCACAGCATTTG
GCAGCTGTTGCAGGCTGGGCAGCCTCCAGATATAGCACGGATCCACACACTTCTGGAGCTGGAGAAACCTGAGCATCAGGGAAGTCGATTAAGAGGCCAGGTACTGGAGAAGCGACGGCACTGGCATCAGAGTGTAGATTTATGTAGAAAGACTGAATGTATCTTTCAAGAAGAGGTGAAGTCAAAAAAGACCCGATGCTCAGAGATCAAGCCTGAGGTGGGCGAAGAGGAAGAAGGGTTTGAAGAGGAAA
CAAACCATGAAGATACATTTTTAACACCCCCTCCAGAGCATAACCTCATCCTGAAAGGGAACCAAAATAATTTACAAGAGGAGGTTTCATCTCCTACAACATCTTTACCTTCTTTAACCCCTTTGTTACACCTGTCCTACCCTGAGGAGCAAGAGTTATGACAGCAACACAAAAATTTATATTTAACGCCACTGTGTCTTGCATCTTTGTAGGTCCTATACCTTCTTTTCTAATATTTGTTCCTTCAGAGA
GTTTGGGAAGCTGATGTTTTAAAACTCACTTCCTTCATACAGTGCATTTATGCCTCTTCCCAGCAACATTATTGAGACTAGCATACAGAGGGTGATTTCCTAATCTAGTTGTTTCCTAGACTACATCCAATAAAACTTGAGAAAGGTGAATGTATTTGATTTCATTTTTCTTCCTATATTCTATTTTTTTTTTGCTTTTCCTTATGGCACGTACATATTTTGGTACCTAAAGACTTCTTCCACCAGCAGTT
CACCTCCTTTTCTTTTTTCACCTTGGTTCACATTGTAATAAAAAACATTTTTGATGTAAATATTTGTTAAGGGCAAAGTAATAGAGAAAAAAAAAAAAAGTTCTTGCTTCCAACTTTTCTTTCTTTAACTTGATTCCATAACAATAAAACACCATTGGGTGTATTTTATAACTGTG
>Pig_Y_transcript_UBE1Y1
CTGCGGTTGAGGTAGAGGAAGCGCAGTCCGTGAAAGGGACACCCAGGAAAGCTGTAAGGCTGCGGCTTCTGCAACTTTCACTTGCTAATTGGCTTGAAGGAGACGACGGTTGTGGGCCTTGACTTCAGCTCTACGAGCAGAAAATGCCTAAAAAAGTCAGTGAAACAGACATAGATGAAGGTCTTTATTCCCGGCAGCTGTATGTCCTGGGCCATGAGGCTATGAAGTATCTGCAGACATCCAGTGTACTG
GTGTCAGGCCTTCGGGGACTAGGTGTAGAAATTGCCAAGAATATCATCCTTGGTGGGGTCAAAGCTGTCACCCTGCATGACCAGGGTACGGCCCAGTGGGCTGACCTCTCCTCGCAGTTCTACTTGCGGGAAGAGGACATTGGTAAAAACCGGGCTGAGGTATCACAGCCCCGACTTGCTGAACTCAACAGCTATGTGCCTGTCAGCACCTACACTGGGGCCCTTGTTGATGAGTTCCTTGCTGGTTTTCA
GGTTGTTGTCCTCACCAACTCTCCTTTGGAGGACCAGCTGCAGGTGGGTGAATTCTGTCATACCCATGGGATCAAGCTGGTGGTAGCAGACACTCGGGGTCTCTTTGGGCAGCTGTTTTGTGACTTTGGAGAGGAAATGATTCTCACAGATGCCAATGGGGAACAGCCTCTCAGTGCTATGATTTCTATGGTTACCAAGGATAACCCTGGTGTTGTCACTTGCCTGGATGAGGCCCGACATGGGTTTGAGA
GTGGTGACTTCGTCTCCTTCACAGAAGTTCAGGGCATGAGTGAGCTCAACAGCATCCACCCCATAGAGATCAAAGTCTTAGGTCCCTACACATTTAGTATCTGTGATACTTCCAACTTCTCTGAGTACATCCGAGGAGGCATTGTCACTCAGGTCAAAGTAACTAAGAAGATCACCTTTAAATCCTTGCTTGCTTCACTGGCAGAGCCAGACTTTGTGATAACAGATTTTGCCAAGTATTCTCACCCTGCT
CAACTGCACATTGGCTTCCAGGCCCTGCATCAGTTCTGTGCTCAGTATGGCCGGTCCCCTCGGTCCCACAATGAGGAGGATGCAACAGAACTGGTGACCATAGCACAAGCTGTGAATGCTCAAGCCACGCCAACAGTGCAGCAGCACAGTCTGGATGAAAACCTCATTCGGAAGCTGGCACATGTATCTGCTGGGGATCTGGCACCCCTGAATGCCTTTATTGGGGGCCTGGCTGCACAGGAGGTTATGAA
GGCCTGCTCTGGAAAATTTATGCCTATTATGCAGTGGCTGTACTTTGATGCTCTTGAGTGTCTCCCTGAGGACAAAGAAGCCCTTACAGAGGACAAATGCCTTCCATGCCAGAACCGATATGATGGGCAGGTAGCTGTGTTTGGCTCGGTCCTGCAAGAGAAGCTGGGCAAACAGAGATACTTCTTGGTGGGTGCAGGGGCCATTGGCTGTGAGCTGCTCAAGAACTTTGCCATGATTGGGCTTGGCTGTG
GGGAGGGCGGGGCAGTCATCGTTACAGATATGGACACCATTGAGAAATCCAATCTGAACAGACAGTTTCTCTTCCGGCCTTGGGATGTCACAAAATTGAAGTCTGATACAGCTGCTGCAGCTGTGAGCCTGATAAATCCGCACATTCGAGTGATGAGCCATCAGAATCGTGTGGGCCCTGACACAGAGCATGTTTATGATGATGACTTCTTCCAAAACCTAGATGGTGTGACCAATGCTCTGGACAGTGTG
GATGCCCGAATGTACATGGACCGCCGCTGTGTGTACTATCGTAAGCCACTGCTGGAGTCAGGCACACTAGGTACCAAGGGTAATGTTCAAGTGGTTATCCCCTTCCTGACGGAATCATACAGCTCCAGCCAGGACCCTCCTGAGAAGTCCATCCCTATCTGCACTCTGAAGAACTTTCCCAATTCCATTGAGCACACCTTGCAGTGGGCTCGAGATGAATTTGAAGGTCTCTTCAAACAGCCAGCAGAAAA
TGTTAACCAATACCTCATAGACTCCAAATTTGTAGAGAGAACACTGCACCTAGCAGGCACACAACCCCTCGAAGTGCTGGAGGCTGTGCAGCGCAGTCTGGTGCTACAGCGGCCACAGACCTGGGCTGACTGTGTGGCCTGGGCTTACCAACACTGGCATACCCAGTACAATAACAACATCAGACAGTTGCTGCACAACTTTCCTCCTAATCAGCTTACAAGCTCAGGAGCCCTTTTTTGGTCTGGACCTA
AACGTTGTCCACACCCACTCATTTTTGATATCAACAATCCCCTGCATCTGGACTATGTGATAGCTGCTGCCAACCTCTTTGCCCAGACCTATGGGCTGATAGGCTCTCGGGACCGAGCTGCTGTTGTCATACTCATTCAGTCTATGCAGATCCCTGAGTTCACACCCAAGTCTGGCATCAAGATCCATATTTCTGACCAGGAGCTGCAGACCAGTTCTTCTGTTGATGATAGTCAACTTCAGGAGCTCAAA
GCCATGCTGCCCAGCCCAGAGAACCTCTCCGGGTTCAAGATGTACCCCATCAACTTTGAGAAGGATGATGACAGCAACTTTCATATGGATTTCATTGTGGCTGCATCCAACCTCCGTGCAGAAAACTATAACATCCCTGCTGCTGACCGGCATAAGAGCAAGCTGATTGCAGGGAAGATCATCCCAGCTATTGCCACAACCACATCAGCCATAGTTGGCCTTGTTTGTTTGGAACTGTACAAGGTGGTACA
GGGACACCAAAAGCTTGAATCCTATAAGAACAGCTTCATCAACTTGGCTCTTCCATTTTTCAGCTTTTCTCAGCCTCTTGCCCCACCTCGTCACCAGTACTGTAACCAAGAGTGGACCTTGTGGGATCGCTTTGAGGTACAGGGACTGCAGCCTAATGGTGAAGAGATGACTCTCCAGCAGTTCCTTGACTACTTTAAGACAGAGTACAAATTAGAGATCACCATGTTGTCTCAAGGTGTATCCATGCTCT
ATTCCTTCTTCATGCCTGCAAGCAAGCTCAAGGAACGGTTGGAACAGCCGTGAGTTGTGCCATTGGGATGTCAGAAATTGTGAAGAGAGTGTCCAAGCGAAAGCTGGGCCACCATGTGCAAGCACTTGTGCTTGAGCTGTGCTGCAACGATGAGAGTGGCGAGGACGTGGAGGTTCCCTATGTACGATACACCATCCGCTGACCCCTCTACCTGCCTTTATCTCATTCCCAGTCAAGTCAATATCTAGTTC
CTTTATAGTTGTGTCAGACCTGAGCCCAGTCAGACACATAAGTTTTTCTTCTTTTTGAGAATTCTTTTTCTACTCTTGCTGACTTCTCC
>Pig_Y_transcript_TSPY
GCTCGCACTTCCAGGCCCTTCGGAGCTGCCTCAGCTCAGGGCCACATGGCCAGTGAGGCGGGGCCTGGGGAAAACAGCGCTGCCGCCGCCGCCCAGCAGTCCTGGGGTGGCTTCCTGGCAGGAGGGGCACTTCAGCGGACAGGAGAGGTGGGTAGGCCTCAGTCGGTAGTTGGTGGCGCTGCTGGGGAGTGTACCACCATCAGGGTGGAGGCCCTCCAGGAAGGCTCGGCCCCAGCGGAAACTGAGGCCGC
TGGGCTTGGGGAGGCGTGGCTGCTGCTGATGGAGGACGTCGTGGACGTGGTGGAGGTGGTGGCGGAGGAGCAGGTGGAGGAGTTTGAGGAGGAGGAGCAGGCTGAGGAGCGGGAGGAGAAGGCCCAGGAGCGGGACCAGCAAGAGCTCGGGGGGGCCCCCATGCCCGCGCAGTCCCCACTGGAGGCACTGAAAGCGCTTCAGTTTGAGCTAGAGCCTGTGAATAAGCAAGCTAGCCGGGCCTTCTCGCGGC
TGAAGCTCAGGACATGGCAGCGGCGGAAGCCACACCTAGAGCAGAGAAGCACCACCATCCAGGGCATCTCTGGCTTCTGGGTCAAAGTTTTTGTGAACCATCCCCAGATGTTGGCCATGATGAGTGACCAAGATAAAGACATGCTTCGCTACATGACTAATTTGAAGGTGGAGGAACTCAGGCAGCCGACTGATTGCTGCAAAATCATGTTGTTCTTCCGGAAGAACCCCTATTTCCTGAACGAAGTGATT
GTTAAGGAGTATCTTGTTAACCTCAATGGATATAAGGCATGTCGTTTCACTCCCATTCAGTGGAAGCAGGGTTTTGAACGTGAGGCTTACAGACGCAGACACCGCAACAGCGGCCTTAACTTCTTCAACTGGTTCTCTGACCACAACTTTGCTGGATCTAGTGGGATTGCTGAGATCATCAGTAAGGACCTCTGGCCCAACCCGCTGCATTATTACCTGAGGAGGAAGGCACTGGGAGAAGTTCCAGGGAG
GAGGACAGGAACTGCCAGATTGTGAGTTTCAAGTGATGGAGCATCACCCACTGACCTACAGTAGCAGAAAACCGAAGAAGCTGCTTCAGATGGACGTGAATAGTCAACGTGGTTCTTGTGCACAGAAAAGAAATGAAGAACCGTTTGGTGGTGAAACATACAGAGAGGGAGAGGCCGGTAACGTGGAGTCACACCGGAAGATAAATAAACAGCGTG
>Pig_Y_transcript_EIF2S3Y
TCCGATCTCGCGTTTTACGGCGTGAGCCTTAGTGGACCCTCTGGCCCTTCCCGCCCCGCCTCTCCACGAAAGGACCTGCGTTCAGTCAGGCAGCTACGGAAACTTCTTTCTTTTCACCGCAAGATGGCGGCGGGAGAGGCTGGTGTGACCCTAGGACAGCCTCATCTTTCTCGCCAGGATCTCACTACCTTGGATGTTACCAGGTTGACGCCACTCTCACATGAAGTTATTAGCAGACAAGCCACAATTAA
TATAGGTACAATTGGTCATGTTGCCCATGGGAAATCTACTGTTGTAAAAGCTATATCTGGAGTTCATACTGTTAGATTCAAAAATGAACTAGAAAGAAATATTACAATCAAGCTTGGATATGCTAATGCTAAGATTTACAAACTTGATGATGCAAGTTGTCCTCGGCCAGAATGCTATAGATCTTGTGGAAGTAGTACACCTGATGAGTTTCCTACAGACATTCCAGGAACCAAAGGGAACTTCAAACTAG
TCAGACATGTTTCCTTTGTTGACTGTCCTGGTCATGATATTTTGATGGCTACTATGCTGAATGGTGCAGCAGTGATGGATGCAGCTCTTCTGTTAATAGCTGGTAATGAATCCTGTCCTCAACCTCAGACTTCTGAACACTTGGCTGCCATAGAAATTATGAAGCTGAAACACATATTGATTCTACAAAATAAAATTGATTTGGTAAAAGAAAGTCAGGCTAAAGAACAGTATGAACAGATTCTTGCATTT
GTACAAGGTACAGTAGCAGAAGGCGCGCCTATTATTCCAATTTCTGCTCAGTTGAAATATAATATTGAAGTTGTCTGTGAGTATATTGTAAAGAAAATTCCAGTACCTCTAAGAGACTTTACTTCAGAACCTCGACTTATTGTTATTAGGTCCTTTGATGTCAACAAACCTGGCTGTGAGGTTGATGATCTTAAAGGTGGTGTGGCCGGTGGTAGTATTTTAAAAGGAGTATTAAAGGTGGGCCAGGAGAT
AGAAGTCAGACCTGGTATCGTTTCCAAAGATTGTGAAGGAAAACTCATGTGTAAACCAATCTTTTCAAAAATTGTCTCACTTTTTGCGGAACACAATGATCTTCAGTATGCTGCTCCAGGGGGTCTTATTGGAGCTGGAACAAAAATTGACCCCACTTTGTGCCGGGCTGACAGAATGGTGGGACAGGTGCTTGGTGCAGTTGGAGCTTTACCAGAGATCTTCACAGAATTGGAAATTTCCTATTTCCTAC
TTAGACGGCTTCTTGGTGTACGTACTGAAGGAGACAAAAAAGCAGCAAAGGTGCAGAAGCTGTCTAAGAATGAAGTGCTTATGGTGAACATAGGATCCCTCTCAACAGGTGGAAGAGTTAGTGCAGTCAAGGCTGATTTGGGCAAAATAGTTCTCACTAATCCTGTGTGCACAGAAGTGGGAGAAAAAATAGCCCTAAGCCGAAGAGTTGAGAAACATTGGCGTTTAATTGGTTGGGGTCAGATAAGAAGA
GGAGTAACCATCAAGCCAACAGTAGATGATGACTGAAGATTATCAGTTACATAATACAGTTGGATAAAGTCAGAATTTTTCTTTAACAACCTGGGGATATAATGTCAGAGTAATACTGGAGAAGCTGTTGTTAGAAGCTGTAAAGTTATTTTCATTTTCTTCTGATGAAAATTAGCCTCTATTATTAAAGTAATTAATAGGTCTATAATAAATGTCAGGATTGGTATATTGATGGATTTAATCCACATTTT
AGCAGAAATTGATCATTGATTGGTAAACAGTTTCACATTTATGCCTTAATTCAGATTTGAAATGTGACTGCTGTTACAACTAAGTTTTGCTATATAGCATACATAACCATTGAACATG
>Pig_Y_transcript_CYorf15Y
AGACGTGTGCTCTTCCGATCTCGCGAGTAGCCAGCGCGGGGTGGAAGTAGCTTAGCCGGCGCTCAGCAAATGGTTGAGGCCGGGCTGGAAGGACGCTTACGCAACCCAAAGCAAATCAGAGTTGACACTAGGCTCTGGTGGCGGTGGCGGCGGCGGAGCGTGAGGGAAAGTATAACCTGTACAGCTTGTGGTTGGCACAATGGAAGACTCTAGCATTTGCAGACTAGGAGTAAAAGTAGATTTGTTGCATA
ACTCCCAATTGAATGATACTCCTCAACAACATGACTCGAATTATGGTAGCACAACTAACAAGAAATCACTGGAAGAAGATGAAAGCAGTAGCTTTATAGCAAAGAACAGGAATTTGCTGAGCCCAGTATTCTGCACACAAGAATCAAGAGAGGAATCCCAAGGGCCAGAAGCTGGAGCAAATTCTTCTGATTGTCAGCAAGATTCAGAGGGCCACAGAAATGAAGAAAAAACCTTAGGAAAAGAAGTATTA
TTATTAATGCAAGCCTTAAACACACTTTCAACTCCAGAGGAGAAGCTGGCTGCTCTTTGTAAGAAATACGCAGATCTCCTGGAGGAGAGCAGGAACGTTCAGAAGCAAGTGAAAATTCTGCAGAAGAAGCAAGCCCAGATTGTGAAAGAAAAGGTACAGTTGCAGAGTGAACACAGCAAGGCCATCTTGGCAAGAAGCAAACTTGAGTCTCTTTGCAGGGAACTTCAGCGTCACAACAAGACGTTAAAGGA
AGAAAATATGCAGCAGGCAAGAGAAGAAGAAGAAAGACGTAAAGAAGCAACTGCACATTTCCAGTTTACTTTGAGTGAAATCCAGGGACAACTACAAGAACACGATGTCCACAATGCCAAACTCCGCCAGGAAAACATTGAACTGGGAGAGAAACTGAAGAAGCTCATTGAACAGTATGCACTGAGGGAGGAGCACGTTGATAAAGTGTTCAAACATAAGGAACTACAACAACAGCTTGTAGATGCCAAGC
TTCAGCAAACAACACAACTCATAAAGGAAGCTGATGAAAAACATCAACGAGAAAGAGACTTTCTGTTAAAAGAAGCAACAGAATCAAGGTACAAATGTGAAGAAATGAAACAGCAAGAAGTGCAATTAAGACAGCAGCTTTCTCTTTATATGGATAAATTTGAAGAATTCCAGACCACCATGGCAAAAAGCAATGAACTTTTTACAACCTTCAGACAGGAAATGGAAAAGATGACAAGGAAAACTAAAAAA
CTGGAAAAAGAAGTGACAGTATGGCGTACCAAATGGGAAAATAATAATAAAATACTTCTTCAAATGGCTGAAGAGAAAACTATTTGTGATAAAGAGTACAAGGCCTTTCAGATAAAACTGGAACGGTTAGAGAAGCTGTGCAGAGCTCTTCAGGTGGAAAGAAATGAGCTTAATGATAAGGTGGAAGTCTTGAAAGAGCAAGTATCCGTAAAAGCAGCAGATTTAGATTTGACAACACCTGTGATACAGCC
CTGCACTGCTTTTGAGGCTCAGAAAGCATTGACCGCCCCATCTAAAAGAGCCCCAGGAGGCAACCTGGACGCTGAGTCTAAAGGAACAAGTGACCAAAATGCAGCTCAGAATACCCTTTCCACATAATCTCTTGTGGATATTAATTTAGTTGACTAAGTTCAAGTGTGATCACTATATTGAGAACTCTATTTTGTGTATAACTTTTCTGAAGTAGTTACTGTTCCTTTTGTGATGAAAATTTTCATACTTT
TTCTACCATATCTGTATTTTCTTAGCTATTGGACCAGATGGTACAGGGGGCTGCTTAGCAGTCTTGTGTTGTTTTACTGTATGCATTTTCCATGGCTGTATTTTACACTTGCTTTATTTTTCCTTCATTGCAATGCATGTGTTCATTGCCTTGTTATTTTAATGTATCTGCTTGTCTGCTCAGTTTCTGTTTCTTATTCTTGCATATGATTAGCAGAATTAAATTGAGACTTGGTCTCATAATGGCTCCTC
CATGTAAAAACAAAACAAATTTAAACTGTAGTTCTTTACTATAAAAGAGAAAATATAAAGCTGATTAGTTTTGTCTAGTAGCTCATTTAAATGACAAGTTAAGTATGGGATATAAAGAAAGCACAGCAGGAGTTCCCCTCATGGTTCAGTGGTTAACAAATCCATGAGGTTGCACGTTTGATCCCTGGCATCGCTCACTGGGTTAAGCTGGGTTAAGCTCAGCATTGCCGTGAGTGCTGGTGTAGGTTGCA
GACACAGCTTGGATCGATCCTGTGGCTGTGGCTCTGGTGTAGGCTGGTGGCTACAGCTCCGATTTGACCCC
>Pig_Y_transcript_DDX3Y
GTGACTGGAGTTCAGACGTGTGCTCTTCCGATCTAAACCGGAGAGCACTCGAGTTTCTGGCCAAGTCCCCTCCGCTTCCCTTTCCCCCTCCCCCACCCCCGCTTTGCCCCTCTCATTCACCTTCCACAGAGTCCTTCAGACCACCTCTTCTTTCGCCTCTACCTTGAGACTATTCAAGTCACCATTGATAGCTCTACGAAATGGCCAACGCGGCCGACGCCTGGGGTCAAGTGACCCTCCATCTTCTCGGA
ATCAGGGCTTTTTGACTAGTTACGACTTTGCGGAAACTTCCCCAAAGGTCCGTTGCGTGGCGTTTAATATCTGGATGCGCTGCCGCTGAAGTGGGAAGTTTGGAGTTCTCGCTTCTCTTCAGGCATGAGTCATGTGGTGGTGGAAAATGCGCTTGGTCTGGACCAGCAGTTTGCTGGTCTAGACCTGAACTCCTCTGATAATCAGAGTGGAGGAGGAAGTACAGCAAGCAAAGGTCGATATATACCTCCCC
ACTTAAGGAACAGAGAAGCATCTAAAGAAGGATATTATGATAAAGACAGTTCAGGATGGAGTTGTAGTAAAGATAAGGACGCCTATAGCAGTTTTGGGTCTCGAGATTCAAGAGGAAAACCCAGTTACTTCAGTGATCGAGGAAGTGGAACAAGGGGAAGGTTTGACGATCGTGGACGGAATGATTATGATGGTATGGGCAGTCGTGGTGACAGAACTGGCTTTGGCAAATTTGAACGCAGTGGACACAGT
CGTTGGTGTGACAAGTCAGATGAAGATGACTGGTCAAAACCACTTCCACCAAGTGAACGCTTGGAGCAGGAACTGTTTTCTGGAGGAAACACTGGAATTAACTTTGAGAAATATGATGATATACCAGTAGAGGCAACTGGCAATAACTGTCCTCGACATATTGAAAGTTTCAGCGATGTTGAGATGGGAGAAATTATCATGGGGAACATTGAGCTTACTCGTTATACTCGTCCTACTCCAGTGCAGAAACA
TGCCATTCCTATTATCAAAGAAAAAAGAGATTTGATGGCTTGTGCCCAAACAGGGTCTGGAAAAACTGCAGCATTTCTTTTGCCAATTTTGAGTCAGATTTATACAGATGGTCCAGGCGAGGCTTTGAAGGCTGTGAAGGAGAATGGAAGGTATGGACGCCGTAAACAATACCCAATTTCCTTGGTTTTAGCTCCAACAAGAGAATTGGCTGTACAGATCTATGAGGAAGCCAGAAAATTTTCATACCGGT
CTCGAGTTCGTCCTTGTGTGGTATATGGTGGTGCTGATATTGGTCAGCAGATTCGAGACTTAGAACGTGGATGTCACTTGTTAGTTGCCACTCCAGGACGCCTGGTGGATATGATGGAAAGAGGAAAGATTGGGTTAGATTTTTGCAAATACTTAGTGTTGGATGAAGCTGATAGAATGTTGGATATGGGGTTTGAACCTCAAATACGTCGTATAGTTGAACAAGATACTATGCCACCAAAGGGTGTTCGC
CATACCATGATGTTTAGTGCTACTTTTCCCAAGGAAATTCAGATGCTTGCTCGTGATTTCTTGGATGAATATATCTTTCTGGCTGTAGGTAGAGTTGGCTCTACCTCTGAGAACATCACACAGAAAGTAGTTTGGGTAGAAGAGTCAGACAAAAGGTCATTTCTGCTTGACCTCCTAAATGCAACAGGGAAGGATTCACTGACTTTAGTTTTTGTGGAGACCAAAAAGGGTGCCGATTCTTTGGAGGACTT
CTTATACCATGAAGGATATGCTTGTACCAGTATTCATGGAGACCGATCACAGAGAGATAGAGAGGAAGCCCTTCACCAGTTCCGCTCAGGAAAAAGCCCAATTCTAGTGGCTACTGCTGTGGCAGCAAGAGGACTAGACATTTCAAATGTGAAACATGTTATCAATTTTGATTTGCCAAGTGATATTGAGGAATATGTACATCGGATTGGCCGTACAGGACGTGTAGGAAACCTTGGACTTATAGGCCTTG
CCACCTCATTTTTCAATGAAAGAAATATAAATATCACAAAGGATTTATTGGATCTTCTTGTTGAAGCTAAACAGGAAGTACCATCTTGGTTAGAAAATATGGCATATGAACATCATTATAAGGGTAGCAGTCGTGGGCGTTCTAAAAGTTATAATAGATTCAGTGGAGGATTTGGTGCCCGAGACTATCGACAAAGTAGTAGTTCTGGAAGTTCGACCTTTAGTAGTAGTCGTGCAGGCAGCAGTCGCAGT
GGTGGAGGTGGTCACAGCAGCAGCAGAGGATTTAGTGGAGGTGGCTATGGAAGCTTCTACAATAGTGATGGATATGGAGGAAATTATAACTCCCAAGGGGTTGACTGGTGGGGCAACTGAATCTCCTTTGCAGCAAAGTCACCCTTTT
>Pig_Y_transcript_EIF1AY
GATCTTGTCGAGAAACCGTCTGGGCCGCCATGTTCTTGCGGGTAAACGTGCCAGCTTGGAACATTAGAGGAGTTTTGCGTTAGACGTTTGTAATTGCGCCCAACATTTCAGAGGAGTATTTACCTGCGCCACAAACACCTGAACGCATTGTTAAACTCAGAGCGGCCGCGGTTACCGGCATGCCTAAGAATAAAGGTAAAGGAGGTAAAAACAGGCGCAGGGGTAAGAATGAGAATGAATCTGAAAAAAGA
GAATTGGTGTTTAAAGAGGATGGACAAGAATATGCTCAGGTCATCAAAATGTTGGGAAATGGAAGATTGGAAGCAATGTGTTTTGATGGTGTAAAGAGGTTATGTCATATCAGAGGAAAATTGAGAAAAAAGGTTTGGATAAATACCTCAGATATTATATTGGTTGGTCTTCGTGATTATCAGGATAACAAAGCTGATGTAATTTTAAAGTACAATGCAGATGAAGCTAGAAGTCTGAAGGCTTATGGGGA
GCTTCCAGAACATGCAAAGATTAATGAAACTGATACATTTGGTCCTGGAGATGATGATGAAATCCAGTTTGATGACATTGGAGATGATGATGAAGACATTGATGATATCTAAATTGGTCTTACAAGAGTTTCTGAGGATTATTCTACAGTTTGAATTTCGGTCATCACCTGTTAAGATTAAAACTTCATTCAAGATGAATGTAGTCTTAAGACACACTGATTTATTTTAATTGTTTTAAAGTATTTATTAT
ATTTCTTTAAACAACTGATGAAGCTGAATTATTTTAAGTAAAATGTTAACACTGTTCTTTTAATGTAATGGAATGTAGGGGTAAAAGACCATAATATCTACATTAAAACACTTGGAAGGGAGAAAGAAGAAAAGAGATGCCTTTACCACTGTAATTAGTTTACTTCCAGTTCCTGGATGTTTTAAATAAATTGCTGTATCATTATGGACTGTGATAAGCCCCAGTTCCTGCTATCTCTTTACAGAGTCTTT
CTCTATATTCTGATTTGCCTAAATGTTCTCTTGAGATTTTTGATAAAATTTAAGGAAAGCAGAAATCTGCATTTATATTAACAAAGGGGGCTGCTTTTGTATGTGTGTAGCCAAGTGTATTTTTATACTAAGTTTGGTGACATATATTCTTTTCATCATTTGATGTTGCCACCCTCATAATAAAGACATTGCCAAAATGCAGTTTTTAGAACACGGGTTTGAGTAGTTATTTTGATTTTGTGATATCAGTA
GTTCAAAATTCAATGCTCGGTAACTGCTGTCTTAACATTGCTTAATACTGAAAGTATTGATATATTTGATAAAAGTGTTTTTACTTAGTATATTTAGAAAATTTCTAAGATAAGATAACAAAATTAGATTCTTTTTTACTATAGAAAATAGATTATATATGTTTCATTTCAAAGGCCAC
>Pig_Y_transcript_USP9Y
ATGACAGCCACCACTCGTGGCTCTCCTGTAGGAGGGAATGACAGCCAGGGCCAGGCTCCTGATGGACATTCTCAGCCTCTCTTCCAGAATCAGACCTCATCACCAGATTCCTCCAATGAGAATTCCCCAGCAACTCCTCCAGATGAACAAGGTCAAGGTGATGCTCCACCACAGCATGAAGATGAGGAACCTGCTTTTCCACATACTGACCTGGCAAAGTTGGATGACATGATCAACCGGCCTCGATGGGT
GGTTCCAGTTTTGCCAAAAGGCGAATTAGAAGTGCTTTTAGAAGCTGCTATTGATCTTAGTAAAAAAGGTCTTGATGTTCAAAGTGAAGCATGTCAACGTTTTTTTCGAGATGGGCTAACAATATCTTTCACTAAAATTCTTATGGATGAGGCAGTGAGTGGCTGGAAGTTTGAAATTCATAGGTGCATTATTAACAATACTCATCGCCTAGTGGAACTTTGTGTGGCCAAGTTGTCCCAAGACTGGTTTC
CACTTCTAGAACTTCTCGCGATGGCCTTAAATCCTCATTGCAAATTCCATATCTACAACGGTACACGTCCATGTGAATCAATTTCCTCAAGTGCTCAGTTGTCTGAAGATGAACTATTTGCTCGTTCCTCAGATCCTCGATCACCAAAAGGTTGGCTAGTGGATCTCATCAATAAATTTGGAACATTAAATGGGTTCCAGATTTTGCATGATCGTTTTATTAATGGATCAGCATTAAACGTTCAAATAATT
GCAGCTCTTATTAAACCATTTGGACAATGCTATGAGTTTCTCAGTCAACACACAGTGAAAAAATATTTTATTCCAATTATAGAAATAATTCCACAATTTTTAGAAAATTTAACTGATGAAGAACTGAAAAAAGAAGCGAAGAATGAAACCAAAAATGATGCCCTTTCAATGATTATTAAATCTCTGAAGAATTTAGCTTCACGGATTCCAGGACAAGAAGAAACTGTAAAAAATTTAGAAATTTTTAGGTT
GAAAATGATACTTAGATTGTTGCAGATTTCTTCTTTTAATGGAAAGATGAATGCGCTGAATGAAATTAACAAGGTCATATCTAGTGTATCATATTATACTCATAGGCATGGTAATCCTGAGGAGGAAGAGTGGCTGACAGCTGAGCGAATGGCAGAGTGGATACAACAGAACAAAATCTTATCCATAGTCTTACGAGATAGTCTTCATCAACCTCAATATGTAGAAAAGCTAGAGAAGATTCTTCGTTTTG
TGATTAAAGAAAAAGCTCTTACATTAGAAGATCTTGATAATATTTGGGCAGCACAGTCAGGGAAACATGAAGCCATTGTGAAAAATGTACATGATCTCCTGGCAAAGCTGGCTTGGGATTTTTCTCCTGAACAACTTGATCATCTTTTTGATTGCTTTAAGGCAAGTTGGACAAATGCAAGTAAAAAACAACGTGAAAAGCTGCTTGAGCTGATTCGACGTCTTGCTGAAGACGATAAAGATGGTGTCATG
GCACATAAAGTGTTGAACCTTCTTTGGAATCTGGCTCATAGTGATGATGTGCCGGTGGACATCATGGACCTAGCTCTCAGTGCCCACATAAAAATACTAGATTACAGTTGTTCACAGGATCGGGACACACAGAAGATCCAGTGGATAGATCGTTTTATAGAAGAACTTCGCAATAATGACAAGTGGGTAATTCCTGCACTGAAACAAATAAGAGAAATTTGTAGTTTGTTTGGTGAGGCACCTCAAAATTT
GAGTCAAACTCAGCGAAGTCCCCATGTATTTTACCGTCATGATTTAATCAATCAACTTCAGCACAATCATGCCTTAGTTACTTTGGTAGCAGAAAACCTTGCTGCTTATATGAATAACATGCGACTATATGCTAGAGACCATGAAGGCTATGACCCACAAACTGTGAGGCTTGGAAGTAGATATAGTCATGTTCAAGAAGTTCAAGAACGGCTTAACTTCCTCAGATTTTTATTGAAGGATGGCCAACTCT
GGCTCTGTGCTCCTCAGGCAAAACAAATATGGAAATGCTTAGCAGAGAATGCAGTTTACCTTTGTGATCGTGAAGCCTGTTTTAAGTGGTATTCCAAGTTAATGGGGGATGAACCAGACTTAGATCCTGATATTAATAAGGATTTTTTTGAAAGTAATGTGCTTCAGCTTGATCCTTTCCTGTTAACTGAAAATGGAATGAAATGTTTTGAACGATTCTTCAAAGCTGTTAACTGTAGAGAAGGGAAACTG
GTAGCAAAAAGAAGAACCTATATGATGGATGATTTGGAACTAATTGGATTAGACTACCTTTGGAGGGTTGTAATGCAGAGCAATGATGACATTGCTAGCAGAGCTATAGATCTCCTTAAAGAGATATATACAAACCTTGGTCCCAGGTTACAGGTCAATCAGGTGGTTATCCATGAGGACTTCATTCAGTCTTGCTTTGATCGTTTGAAAGCTTCATATGATACATTGTGTATTTTGGATGGTGACAAAGA
TAGTACAAATTGTGCAAGACAGGAAGCCATTCGAATGGTTCGAGTATTAACTGTTTTAAGGGAATACATAAATGAATGTGATAGTGATTATCATGAGGAGAGAACCATTCTACCTATGTCAAGAGCATTCCGTGGTAAACATCTCTCTCTAATAGTTCGATTTCCAAACCATGGCAGACAGGTTGATGACCTGGACATATGGTCTCATACCAATGATACTGTTGGTTCAGTACGTCGATGTATTCTCAATC
GTATTAAAGCAAATGTAGCCCATACAAAAATTGAACTCTTTGTGGGTGGTGAGCTGATAGATTCTGAAGATGACAGAAAGCTAATTGGACAATTAAACTTAAAAGATAAATCAGTAATTACAGCCAAACTTACACAAGTAAGTTCCAATATGCCTTCCAGCCCTGATAGTTCTTCCGATTCCTCAACTGGATCTCCTGGAAATATTTGTCATCGCTATAGTGACGGTCCTAATCCAGAAGTGGAACGCTGT
TTGCCTGGAGTGATAATGTCACAACATCCCAGGTATATCTCTTTCCTTTGGCAAGTTGCAGATTTAGGTAGCAATCTGAATATGCCACCTCTTAGAGATGGAGCAAGAATACTTATGAAACTCATGCCAATAGATAGCACAACAGTAGAAAAATTAAGAGCTATTTGTTTGGACCAGGCAAAACTTGGAGAAAATAACCTTGGACAGTCTATTGATTCACTTTTCTTTGGTCCTTCTGCTTCCCAAGTCCT
ATACCTAACAGAGGTAGTTTATGCCTTGTTAATGCCTGCTGGTACACCTTTGGCAGATGACTCCTCTGACTTTCAGTATCACTTCTTGAAAAGTGGTGGCTTACGCCTTGTGTATAGTATGCTGACAAGAAATAACTTTCTGCCAAATACAGATACCGAAACACGAAGGGGTGCTTACCTTAGTGGTCTTAAAATAGCCAAACTCTTGCTAACTGCTATAGGCTATGGCCATGTTCGAGCTGTAGCAGAAG
CTTGTCATCCAGTTGTAGATGGTGCAGATCCTGTAACTCCGATTAACCAAGTTACTCATGATCAAGCAGTGGTGCTACAAAATGCCCTTCAGAGCATTCCTAATCCATCATCTGAGTGCATGCTTAGAAACATATCAATACGTCTTGCTCAGCAAATATCTGATGAGGCTTCAAGATATATGCCTGATATTTGTGTACTTAGAGCCATACAAAAAATCATCTGGGCATCAGGATGTGGGGCATTAGAGCTA
ATATTTAGCCCTAATGAAGAAATCACTAAAATTTATGAGATGAGCATTAATGCAAGCAAAGGACCAGACATGGAAGATGAACAGGTTTGCTGTGAAGCATTGGAAGTGATGACATTATGTTTTGCTCTAATTCCAACAGCCCTGGATGCTCTTAGTAAAGAAAAGTCCTGGCAGACATTTGTCATTAACTTATTATTGCACTGTCCCAGCAAAACTGTTCGTCAACTGGCACAGGAGCAGTTTTTTTTAAT
GTGTACCAGATGTTGCATGGGACACAGGCCTCTGCTTTTCTTCATTACTCTGCTCTTTACCATTTTGGGGAGCACAGCAAGAGAGAGAGGTAAACATTCAGATGACTATTTCACTCTTCTACGGCACCTTCTTAATTATGCTTACAATAGTAATATTAATGTACCTAATGCTGAAGTTCTTCTCAACAATGAAATTGATTGGCTTAAAAGAATTAGGGATAATGTTAAAGACACAGGAGAAACAACAGGTA
TTGAAGAGCCAGTATTAGAAGGCCACCTTGGAGTAACAAAAGAGTTATTGGCTTTTCAAACGCCTGAGAAAAAGTGTCATATTGGTTGTGAAAAAGGTGCTAATCTCATTAAAGAACTAATTGATGATTTCATCTTTCCTGCCTCCAAAGTTTACCTACAATGTCTGAGAAATGGAGAACTACCAGCTGAGCAGGCCATCCCAGTTTGTAGTTCACCGGCCACCATCAATGCTGGGTTTGAACTGCTTGTA
GCACTAGCTGTTGGCTGTGTAAGGAATCTCAAACAGATAGTAGATTGTTTGACTGAAATGTATTACATGGGCACAGCAATAACTACTTGTGAAGCACTTACTGAGTGGGAATATCTACCACCTGTTGGACCCCGTCCACCGAAAGGATTTGTGGGACTCAAAAATGCTGGAGCTACTTGTTACATGAATTCTGTGATCCAGCAGCTGTACATGATTCCTTCCATCAGGAACAATATTCTTGCAGTTGAAGG
CACAGGTAGTGATATAGATGATGATATGTTCAGTGATGAGAAACAAGAGAGTGAGAGTAATGTTGATCCCCGAGATGATGTATTTGGATATACTCATCAGTTTGAGGACAAACCAGCATTAAGCAAAACAGAAGATAGGAAAGAGTACAATATTGGTGTCCTAAGACACCTTCAGGTCATCTTTGGTCATTTGGCTGCTTCCCGGCTACAATACTATGTGCCCAGAGGATTTTGGAAACAGTTCAGGCTTT
GGGGTGAACCTGTTAATCTACGTGAACAACACGACGCCTTAGAGTTTTTTAATTCTTTGGTGGATAGTTTAGACGAAGCTTTAAAAGCTTTAGGACATCCAGCTGTTCTAAGCCAAGTCTTGGGAGGGTCCTTTGCTGATCAGAAGATTTGCCAAGGCTGCCCACATAGATACGAGTGTGAAGAATCTTTTACAACTCTGAATGTAGATATCAGAAATCACCAAAACCTTCTTGATTCTTTGGAACAGTAT
ATCAAAGGAGATTTATTGGAAGGTGCAAATGCATACCGTTGTGAAAAATGTGATAAAAAGGTTGATACAGTAAAGCGATTGCTAATTAAAAAATTGCCTCCTGTTCTTGCTATCCAATTGAAAAGATTTGACTATGACTGGGAAAGAGAATGTGCAATTAAATTCAATGATTACTTTGAATTTCCTCGAGAGCTGGACATGGAACCTTACACAGTACCAGGGGTTGCAAAGCTGGAAGGAGATAATGTAAA
TCCAGAGAGTCAGTTGTTACAACAGAATGAGCAATCTGAAATTGAGACAGCAGGAAGCACAAAATACAGACTTGTAGGGGTGCTTGTACACAGTGGTCAAGCAAGTGGTGGACATTATTATTCCTACATCATTCAAAGGAATGGTAGAGATGGTGAGAGAAATCGCTGGTATAAATTTGATGATGGAGATGTAACAGAGTGTAAAATGGATGATGATGAAGAAATGAAAAATCAGTGTTTTGGTGGAGAGT
ACATGGGAGAAGTATTTGATCATATGATGAAACGCATGTCATACAGGCGACAGAAAAGGTGGTGGAATGCTTATATACTCTTTTATGAACGATTAGACACAATAGACCAAGATGATGAGATGATCAGATATATATCAGACCTAACTATCACAAAACCCCATCAGATTATGTCACCAACCATTGAGAGAAGTGTGCGGAAAAAAAATGTGCAATTCATGCATAACCGAATGCAGTACAGTTTAGAATATTTT
CAATTTGTGAAAAAACTGCTTACGTGTAATAGTATTTACTTAAGCCCTGCTCCAGGACAAGATCACTTGTTGCCTGAAGCAGAAGAAATCACTATGATTAGCGTTCAGCTTGCAGCTAGGTTCCTCTTTACCACTGGATTTCACACCAAGAAAATAGTCCGTGGCCCTGCCAGTGATTGGTATGATGCACTGTGCATTCTACTTCGTCACAGCAAGAATGTACGTTTTTGGTTTGCTCATAATGTCCTTTT
CAATGTTTCAAATCGTTTCTCTGAATATCTTCTGGAGTGCCCTAGTGCAGAAGTGAGGGGTGCTTTTGCAAAACTTATAGTATTTATTGCACATTTTTCTTTGCAAGATGGGCCTTGTCCTTCATCTTTCACATCTCCAGGACCTTCTGGTCAGGCATGTGATCACTTAAGCTTGAGTGATCACTTACTAAGAGCAGTATTAAATCTTCTGAGAAGGGAAGTTTCAGAGCATGGCCGTCATTTACAGCAAT
ATTTCAATCTGTTTGTAATGTATGCCAATTTAGGCATAGCAGAAAAGACACAGCTTCTGAAGTTGAGCGTACCTGCTACCTTTATGCTTGTGTCTTTAGATGAAGGACCAGGTCCTCCAATCAAATATCAGTATGCTGAATTAGGCAAGTTGTACTCAGTAGTGTCTCAACTGATCCGCTGCTGCAATGTTTCCTCAAGAATGCAGTCTTCAATCAATGGTAATCCTCCTCTTCCCAATCCTTTTGGTGAT
CCTAATATATCACAGCCTATAATGCCAATTCAGCAGAATGTGGCAGACATTTTATTTGTGAGAACAAGTTACGTAAAGAAAATCATTGAAGACTGTAGTAACTCAGAGGAAACCATCAAATTACTTCGTTTTTGCTGCTGGGAGAATCCTCAGTTCTCCTCTACTGTCCTTAGTGACCTTCTCTGGCAGGTTGCATATTCATACACCTATGAACTTCGGCCATATTTGGATCTACTTCTGCAGATTTTACT
GATAGAGGATTCCTGGCAGACTCACAGAATTCATAATGCACTTAAAGGAATCCCAGATGATCGAGATGGGTTGTTTGACACTATCCAACGCTCTAAGAATCACTATCAAAAAAGAGCATACCAGTGTATAAAATGTATGGTAGCTCTCTTTAGCAGCTGTCCTGTTGCTTACCAGATATTGCAGGGTAATGGAGACCTTAAAAGAAAGTGGACCTGGGCAGTGGAATGGCTTGGAGATGAACTTGAAAGAA
GACCATATACTGGCAATCCTCAATATACTTATAATAATTGGTCTCCTCCAGTGCAAAGCAATGAAACATCAAATGGTTATTTCTTAGAGAGATCACATAGTGCTAGGATGACACTGGCAAAAGCTTGTGAACTCTGTCCAGAGGAGGTAAAAAAAGCCACCAGTGGGCAGCAAATAGAAATGGAAGAAAGAAAAGAGCCAGATGACCAAGAAGCTGCAGAAGAACATGAATCATCTCCCCCAGAAGATACC
CCATTATATCCTCATTCATCCGGATCTCACTATCAGCAGAACAATCACGTTCACGGACAGCCATATACAGGGCCAGCAGCACATCACTTAAACAACCATCAGAAAGTTGGCCAACGAGCACAAGAAAATTATGAAGGCAATGAAGAAGTATCCGCATCTCAAATGAAGGATCAGTGA
>Pig_Y_transcript_UTY
AGATTATCCAAAAGCATTATCTGCTTATCAGAGATACTACAGTTTACAGTCTGACTACTGGCAGAATGCTACCTTTTTATATGGCCTTGGTTTGGTTTACTTCTACTACAATGCGTTTCACTGGGCAATTAAAGCATTTCGAGAAGTGCTATATGTTGATCCCAGCTTTTGTCGAGCCAAGGAAATTCATTTACGTCTTGGGCTGATGTTCAAAGTCAACACAGACTATGTGTCTAGTTTAAAGCATTTTC
AGTTAGCTTTGATTGACTCTAATCCCTGTACTTTGTCCAGTGTTGAAATTCAGTTTCATATTGCCCACTTGTATGAAACCCAGAGGAATTATCATTCTGCAAAAGAAGCTTATGAACAGCTTTTACAGACAGAAAACCTACCTGCACAAGTAAAAGCAACTGTTTTACAACAGTTAGGATGGATGCATCATAATGTGGATCTGCTGGGAGACAAAGCCACAAAGGAAAGCTATGCTATTCAATATCTTCAG
AGGTCATTGGAGGCAGATCCTAATTCTGGCCAGTCTTGGTATTTCCTTGGAAGGTGCTACTCAAGTATTGGGAAAGTTCAGGATGCCTTTATATCTTACAGGCAATCTATTGATAAATCAGAAGCAAGTGCAGATACTTGGTGTTCAATAGGTGTGCTCTATCAGCAGCAAAATCAGCCTATGGATGCATTACAGGCCTATATATGTGCCGTACAGTTGGACCATGGGCATGCAGCAGCCTGGATGGACCT
AGGCACTCTTTATGAATCCTGCAATCAACCTCAGGATGCCATTAAATGCTATTTAAATGCAACTAGAAGCAAAAGTTGTAGTAATACCTCTGTGCTCACAGGAAGAATTAAGTTTTTACAGGCTTACAAAGCTCATCATCCAAATACTGAACCTGTTTTAGGCCTCAATCAAACACCAATTTCACAGCAGTCCTTGCCAGTGCATATGATTACTTCTAGCCAAATAGATGGCCTGTCCAGTCCTGCCAAGA
AGAAAAGAACATCTAGTCCAACAAAGAATAGTTCTGAGAACTGGGATAGTGGCCAAAGTGTTTCACATGCTTCAGTACAGCAACAAGTTCATTCATGGAGTTTGACACCACAGAAATTACAGCACTTGGAACAGCTGCGTACAAATAGAGATAATTTAAATCCAACACAAAAACTGATGCTAGAACAATTGGAAAGTCAGTTTTTCTTAATGCAACAAATGAGACAAACAGGACAAAGTACTGGAATTCCT
AATGGGCCAAAAGCTGACTCTTCACTGCCTACAAGCTCTCTGTCTAGCCAGCAACCACATTCTGCTCTACCCAGAGTACCTAGTGTCTCTCAGCCTGAAGTGCACTCTGCTTATTTTGAAAAGCCTTTGTCTGATGGACCTTTTCCTGCAGGCTACACTGCTTGTGTCACATCAGAAACACTAGGGAGTACAGACACTACTCTGGCAGGCAATGCTTATGTAACAGGAAGTGGAAATAATGTAAATGTGCC
TTATCTACAGCTAAACACCCTCACTCTACCTCATAACTGCACAAACCTGACCAGCCGCACAGAAGAGCCATGGAGAAAACAGCTATCTCACTCCACTCAGGGGCTTCACAAAGGTCAGAGTGCACATTTGGCAGGACCTAATGATGGACAACCTTCATTTTCCTCTAGTCCTCTACAGTATCTCCAGGCGACTAGTACTGATACTCAGAAAAAGACTGGACATAGAACTCTGCCTAGCAGTTCAGTAATAC
AGGGAGCTGCTCTCAGTCACCTCTCCTCTAATATTGCTACCTCAGGTGGACAACAAGGCATTAACTTTACCAAAGACAGCACACCTTCAGGAAATAGATCTTTGGTGCCTGAAACAATCAGGCTTGTTGGAGACACACCTAATGGCTGTGCTGATATCAAGGGACTTTCTAATCACATTCGGCAGTTGATGACAGAACCTGTTTGCAGTCCTAACCATGGAGATTTGACATCACCAAATTTAATTTCAGAC
AATCCTAAAATCTCTGCCTTGTTGATTGAAAAAACCAATGACAGTGTGATGACTGGAGCTTGTGACAAAGTCAATAATATTCACCCAGAGAATCATACAAAGGCTAATAGTTTTGTTGGCTCTTCACCTTCTTCAGTCATTTCTACCACAGCATCTTCTCCAAAATCTGTTGAGAAGACAACCACAAATGGTATTACCAGCCTTAACAGTCCTCACGGTAGATTACAAACAATTAATGGAGAAGGGCTAGA
GAATTCACAGAGCTCTAAAAAGGCAGACTTGCCTGTAATCACTTACAAACCTGATCCTCAGATTATACCATCGATGTCTGTGTCCATATACTCAAATTCTGCAGAAGTTCTTAAGGCATGCAGGAATTTAGGTAAAAATGGTTTGTCTAACAGTCACATTTTGTTGGATAAATGTCCACCTCCAAGACCACCAACTTCACCATACCCACCCTTGCCAAAGGACAAGTTGAATCCACCCACACCGAGTATTT
ATTTGGAAAATAAGCGTGATGCTTTCTTTCCTCCATTACATCAGTTTTGTATAAATCCCAAAAACCCTGTTACAGTAATACGTGGCCTTGCTGGAGCTCTTAAATTAGATCTTGGACTCTTCTCTACAAAAACTTTGGTAGAAGCTAACAATGAACATATGGTGGAGGTGAGGACACAGTTGTTGCAACCAGCAGATGAAAACTGGGATCCCACTGGAACGAAGAAAATCTGGCGTTGTGAAAGTAATAGA
TCTCATACAACAATTGCAAAGTATGCACAGTACCAGGCCTCATCCTTTCAGGAGTCATTGAGAGAAGAAAATGAGAAAAGAATGCAACATAAAGAGTATTCAGATAATGAATCCACATCTTCAGATTCTTCTGGAAGGAGAAGGAAAGGACCTTTTAAAACTATAAAGTTTGGGACCAACATTGATCTCTCTGATGACAAAAAGTGGAAGCTGCAGCTACATGAACTGACTAAACTTCCTGCTTTTGTGCG
TGTCGTATCAGCAGGAAATCTTCTAAGCCACCTTGGTCATACCATACTGGGCATGAATACAGTGCAGCTGTACATGAAAGTTCCAGGGAGTCGAACACCAGGTCACCAAGAAAATAATAACTTCTGCTCAGTTAACATAAATATTGGCCCAGGTGATTGTGAGTGGTTTGTCGTTCCTGAGGATTATTGGGGTGTTCTCAATGACTTCTGTGAAAAAAATAATTTGAATTTCCTGATGAGTTCTTGGTGGC
CCAATCTTGAAGATCTTTATGAAGCAAATGTTCCTGTATATAGGTTTATTCAAAGACCTGGAGATTTGGTGTGGATAAATGCAGGCACTGTTCATTGGGTTCAGGCCGTTGGCTGGTGCAACAATATTGCTTGGAATGTTGGTCCACTTACAGCCTGCCAGTATAAATTGGCAGTGGAACGGTACGAGTGGAACAAACTACAAAGTGTGAAGTCAGTGGTACCCATGGTTCATCTTTCCTGGAATATGGCA
CGAAATATCAAAATCTCAGATCCCAAGCTTTTTGAAATGATTAAGTATTGTCTTATGAAAATTCTCAAGCAATGTCAGACATTGAGGGAAGCTCTTATTACAGCAGGAAAAGAGGTTATATGGCATGGACGGACAAATGATGAACCAGCACATTACTGTAGCATTTGTGAGGTGGAGGTTGTTGATCTTCTTTTT
>Pig_Y_transcript_TMSB4Y
GCGGCCACTGCGTAGACTGGTTTCTACCTCCTCGCGCTTCTCTCGGCTTCCTTTGCAATCATGTCTGACAAACCCGATATGGCTGAGATTGAGAAATTTGATAAGTCGAAATTGAAGAAGACAGAAACGCAAGAGAAAAATCCACTGCCTTCAAAAGAAACGATTGAACAGGAGAAGCGAGCAGGCGAGTCGTAATGAGGCTGTCACCGCCAGTATACTCTGTACATTCCGCAAGCTCTGCCTTCTTGTTT
TACTTTTAGCTGTTTACCTTTTTAAGATGCAAAAAGATTGGATCAAGTTTAAATGATTGTGCTACCCCTTTTCTCATCAAAAAAAGGAGAACTACTGACACGAAGGCCGCGCCTGCCTCTTCCATCTACTTGTCTGGGTGCCAGGGAAGGAAAAGAACTTGCATGTTGGTGAAGGAGGAAACTGGGTGGGAAGAGAGTGAAATCTAGAGAAAGCAAACTGATCCGTGATGTCCTGAGGGCTGTAAAATGCA
GTTTATTCAGAGTGCCATTTTCTTTTAGTTAAAATGATTTTTAAAGTATGGAATGCACAATTTTTTAATATGCAAATAAAAAATTTTAAAACTTAAAAAAAA
>Pig_Y_transcript_ZFY
CGCCCCACCAGCCGGAGCCCGGCCCAACGCTCCAGAGAAAGGCCGGCTTGCAGCACCCGTCACCGTCGCTGACCGCCCGCACCCGGGTCTGGAGCTGTGACTGATGAGAATCAAAGGCCATGGATGAAGATGAACTTGAATTACAGCCACAAGAGACAAACACATTTTTTGATGAAATAGGAGCTGATGATACACACATGGATGGTGATCAGATTGTTGTGGAAGTTCAAGAAACTGTTTTTGTTTCAGAT
GTTGTGGATTCAGACATAACTGTACATAATTTTGTTCCTGATGACCCAGACTCAGTTGTAATCCAAGATGTTATTGAGGATGTTGTTATTGAGGATGTTCATTGTTCAGATATCTTAGAAGAAGCAGATGTGTCTGAAAATGTCATCATTCCTGAGCAAGTGCTTGCCTCAGAGGTAACTGAAGAAGTTTCTTTAGCACATTGCACAGTCCCAGATGATGTTTTAGCTTCTGATATTACTTCAGCCTCAAT
TTCTATGCCAGAACAAGTCTTGACAAGTGAATCCATACATGTGTCTGAACACATTGAACACATTCATAATAGTGTAGTTGAAGCAGAAATCGTCACTGATCCTCTGACAGCCGACGTAGTGTCAGAAGAAGTTTTGGTAGCAGATTGTGCCTCTGAAGCAGTCATAGATGCCAATGGGATCCCTGTGGACCAGCAAGATGGTGACAAAAGCAGCTGTGAGGACTACCTTATGATTTCCTTGGATGATGCTG
GCAAAATAGAACATGATGGTTCGTCTGAAATGACCATGGATGCAGAGTCAGAAATCAATCCTTGTAAAGTGGATGGTACTTGCCCTGAAGTCATCAAGGTGTACATTTTTAAAGCTGACCCTGGAGAGGATGATTTGGGTGGCACTGTAGACATTGTGGAGAGTGAGCCTGAGAATGATCATGGAGTTGAACTGCTTGATCAGAATAGCAGCATGCGTGTGCCAAGGGAAAAGATGGTTTATATGACTGTC
AATGACTCTCAACAAGAAGACGAAGATTTAAATGTTGCAGAAATCGCTGATGAAGTTTACATGGAAGTAATCGTAGGAGAGGAGGATGCTGCTGTTGCAGCCGCAGCAGCTGCTGCTGTGCATGAACAGCAAATGGATGACAGTGAAATCAAAACTTTCATGCCAATAGCATGGGCAGCAGCTTATGGTAATAATTCTGATGGAATTGAAAACCGGAATGGCACTGCAAGTGCCCTCTTGCACATAGATGA
GTCTGCTGGGCTTGGCAGACTGGCTAAACAAAAACCAAAGAAAAGGAGAAGACCTGATTCCAGGCAGTACAAACAGTTCTTAGCAATAATTATTGGCCCTGATGGACATCCCTTGACTGTCTATCCTTGCTTGATTTGTGGAAAAAAGTTTAAGTCAAGAGGTTTTTTGAAAAGGCACATGAAAAACCATCCTGAACACCTTACCAAGAAGAAGTACCGCTGTACTGACTGTGATTACACTACCAACAAGA
AGATAAGTTTACACAACCACCTGGAGAGCCACAAGCTGACCAGCAAGGCAGAGAAGGCCATTGAATGTGACGAGTGCGGGAAGCATTTCTCTCATGCTGGGGCTTTGTTTACTCACAAAATGGTGCATAAGGAAAAAGGAGCCAACAAAATGCACAAATGTAAATTCTGTGAATATGAGACAGCTGAACAAGGGTTATTGAATCGCCACCTTTTGGCGGTCCACAGCAAGAACTTTCCTCATATATGTGTG
GAGTGCGGTAAAGGTTTTCGTCACCCATCAGAGCTCAAAAAGCACATGCGAATCCATACTGGGGAGAAGCCTTACCAATGCCAGTACTGCGAATATAGGTCTGCAGACTCTTCTAACTTGAAAACTCATGTAAAAACTAAGCATAGTAAAGAGATGCCATTCAAGTGTGACATTTGTCTTCTGACTTTCTCAGATACCAAAGAGGTGCAGCAACATGCTCTTATTCACCAAGAAAGCAAAACACATCAGTG
TTTGCATTGTGACCACAAGAGTTCGAACTCAAGCGATTTGAAACGACACATAATTTCAGTTCACACAAAGGACTACCCCCATAAGTGTGAGATGTGTGAGAAAGGCTTTCACAGGCCTTCAGAACTCAAGAAACATGTGGCTGCCCACAAGGGTAAAAAAATGCACCAGTGTAGACATTGTGACTTTAAGATTGCGGATCCATTTGTTCTAAGTCGCCATATTCTCTCAGTTCACACGAAAGATCTTCCAT
TTAGGTGTAAGAGATGTAGAAAGGGATTTAGGCAACAGAATGAGCTTAAAAAGCATATGAAGACACACAGTGGGAGGAAAGTGTATCAGTGTGAATACTGTGAGTATAGCACTACAGATGCCTCAGGCTTTAAACGGCATGTTATTTCCATTCATACGAAAGACTATCCTCACCGTTGTGAGTACTGCAAGAAAGGGTTCCGAAGACCTTCAGAAAAGAACCAGCACATAATGCGACATCATAAAGAAGTT
GGCCTGCCCTAA
>Pig_Y_transcript_ZRSR2Y
TGGGGTAAAGTGGCGGGCCCTGAGAATATGTTTCCTGGGAAACCGATCCACAAGCGGTATAGAGCCGCCTTAAAGAAGGAGAAAAGAAAGAAACGTCGGCAGGAACTCGCTCGACTGAGAGACTCAGTTCCCTCAGGACTGTCACAAAAGGAAGAAGAGGATGCTGCTGTTATTGAAAAACAATTAAAAGAAGAGAAGCTGTTGGCAATAGAGAGGCAAACCTTACATGAGGAGTGGTTGTTGAGGGAGCA
GAAGGCACAAGAAAATTTCAAAATAAAGGAAAAGAACGAGGCAGCTAGAAAACAACAGGAAAAAGAAGAGCGAAAGTTAAGGGAAGAATGGGAAGAACATCTGAGAAAAGAGAGGGAAGAGGAGGAGCAGAAACTACACAAGAAGAGAGAAAAAGAGGAAATATTATTTCTAAGTTTAAATAATGCAGAAGCAGAGTTGGAAAATGGTGCCACCTGGCAAAACCCAGAACCACCCACAGACTTAAGGATGA
TGGAGAAAGATCGAGCTCATTGTCCATTCTACATTAAAACAGGAGCTTGCAGATTTGGAGATAAACGCAGGTGTTCACGTAAGCACAGTTTCCCGGCATCAAGTCCCACCCTTCTTATTAAAAGTATGTTTACGACATTTGGAATGGAGCAGTGCAGAAGGGACGACTACGACCCCGACGCAAGCCTGGAGTACAGCGAGGAGGAAACCTACCAGCAGTTCCTGGACTTCTACGACGACGTGCTCCCGGAG
TTCAAGAACGTGGGCAAAGTGGTCCAGTTCAAGGTCAGCTGCAACTTGGAACCTCATCTGAGGGGCAATGTGTATGTTCAATATCAATCGGAAGAAGAATGCCAAGCAGCCCTTTCCCTGTTTAATGGACGATGGTACGCTGGACGACAGCTTCAGTGTGAAATCTGCCCAGTGACCCAATGGAAAATGGCAATTTGTGGTTTATTTGAAATACAGCAGTGCCCAAGAGGAAAACACTGCAACTTTCTTCA
TGTGTTCAGAAACCCCAACAATGAATTTGGGGAAGCGATTCGAGACATCTACCCGTTTCCAGATCCGACTGGCTCTTCCTTTGGCAAGAACGCCGAGAGGCTGGAGAGGCTGGGGAGCCGGCTGCGCAGGAGATGGAGCCCCAGGCCGTCCCGCTCCTACAAAAGGGACGGGGAAGGAGAGAGGGGGAGGAGGGTTAGTCACAGGAGATCTCACAAACACAGGTCCAAAATCCAGGAGAGGCACAGCTCCC
AAAGTAGAGGAAGGAAAAGGGACCGAAGCCAG
>Pig_Y_transcript_SEPHS1Y
GGATACTGTGTCATTCCTCTAGGGCATGTGGTCTTTCCTTGGTTCAGACCACAGACCATTTATCCCATTGTGGATGACCCTTACGTGATGGGCAGGATAGCCTGTGCCAACATCCTTAGTGACCTCTATGCCATGGGGGTCACAGAATGTGACTATATGTTGATGCTCCTTGGAATCAGTAGTAAAATGACAGACAGGGAAAGGGATGAAGTGATGCCCCTAATTATACACTGTTTCAAGGATGCAGCAGA
GGAGGCAGGAACACCTGTAAGAGGTGACCAAACAGTGCTTAACCCATGGATTTTTTTAGGAGGTGTGGCTACAACTGTCTGCCAGTTCAAGGAATTTATCATGCCAGATAACTCAGTGCCAGGGGATGTGCTCATGCTGATAAAACCCATGGGAACACAAATGGCCGGTGACTATGCACAACTGGTTAAAGACTATAAACAACAAAGAAAAAAATCG
>Rabbit_Y_transcript_SRY
ATGTATGCCCTTATGTTCGGAGCACTGTACAGCGATGCTTACACACCAGCCAAACAGCAATCGAATAGTTTTGCCTTGGTTAGCACAAACCACCAGTGCAATACAGGAGGAACACGTAAAGTGAGCGGCCAGGAACGGGTCAAGCGACCCATGAACGCATTCATGGTGTGGTCCCAACATCAGAGACGCCAGGTGGCTCTGCAGAATCCCAAAATGCGAAACTCAGACATCAGCAAGCAGCTGGGACACCA
GTGGAAAATGCTTTCAGAAGCTGAAAAATGGCCATTCTTCCAGGAGGCGCAAAGACTGCAGGCCATGCACAAAGAGAAATACCCGGACTACAAGTACAGACCTCGTCGGAAGGTTAAAATCCTACAGAAGAGCGACAGTTTGCTGCTTGCACAACCTACTTCCACGCTGTGCAGCGAGGTGCATATGGACGAGGGGTTATATACTTGCACGGGAATGAAGGAGCAGCTAATCTGCTCACAGCCAGTGAACA
CAGGCAGCTCGCTGCCACAACAGCAATGCCACAGCAACTGGACAAGCTGGCAAGAAAACCGAGTAACACTGGCTGCACAGACCTGTGAGAACATTCCCCTTTACCATAAATTACAGCCGTGA
>Rabbit_Y_transcript_RPS4Y
CGCAGCCATGGCTCGTGGTCCCAAGAAGCATCTGAAGCGGGTGGCAGCTCCAAAGCATTGGATGCTGGATAAATTGACCGGTGTGTTTGCTCCTCGTCCATCCACCGGTCCCCACAAGTTGAGAGAGTGTCTCCCCCTCATCATTTTCCTGAGGAACAGACTTAAGTATGCCCTGACAGGAGATGAAGTAAAGAAGATTTGCATGCAGCGGTTCATTAAAATCGATGGCAAGGTCCGAACTGATATAACCT
ACCCTGCTGGATTCATGGATGTCATCAGCATTGAGAAGACAGGGGAACACTTCCGCTTGGTGTACGACACCAAGGGCCGGTTTGCTGTTCACCGCATCACAGCTGAGGAGGCCAAGTACAAGCTGTGCAAGGTGAGGAAGATCTTTGTGGGCACCAAAGGAATCCCTCACCTGGTCACCCACGATGCCCGCACCATCCGCTATCCGGATCCCCTCATCAAGGTGAACGATACGATCCAGATTGACCTGGAG
ACGGGCAAGATCACAGACTTCATCAAGTTTGACACAGGGAACCTGTGCATGGTGACTGGCGGTGCTAACTTGGGCCGGATTGGGGTGATCACCAACCGGGAGAGACACCCTGGCTCCTTCGATGTGGTTCATGTGAAGGATGCCAATGGCAACAGCTTTGCCACCAGGCTCTCCAACATCTTCGTTATTGGCAAGGGCAACAAGCCATGGATCTCCCTGCCCCGTGGAAAGGGCATCCGCCTGACCATCGC
CGAAGAGAG
>Rabbit_Y_transcript_HSFY
GGTGATGGCTGACATCAGCTAGTCTTGTGTAAGTCTACTAAAGCAACATTTGAGGCCTCAGTTCTCAAAACCAGGCAGAAGCCAAAGAAAAATTTATTTGAGATGGCCCAGGTTCCCTCAGAAGTTCAAGGTGTCTCTCCTCAGAGTGGAACAACTGATTCAGAAAACACCACTGAAGCTCCAGGCTGGTATCCCACAATTGATAATGACTTGGATTTAAGGTCTGTAGTTGAAGAAAATGCCTTTCAAGC
TTTATCTGAAGGACCCTTGATAAAAAGACCACGCTATACACTTTGTATGTCTGACACCCCAGAAGGGAATGATTTTGTTTCTCTGACCTTTCCTGTAAAACTTTGGAAGATAGTTGAAAGTGATCAATTTAAGTCAATTTGGTGGGACGAAAATGGGACTTCTATTGTGATAAATGAAGAATACTTTAAGAAAGAAGTGTTGGAAAGAAAGACCCCTTTTAAGATATTTGAAACAGACAGCATGAAAAGTT
TAGTTCGACAGCTTAACCTTTATGGATTTAGAAAAATACGACAAGATTTCCAAAGCTCTGCATCCCTGACTGACTTTCTGGAAGAAGAAAACAACATACCTGTTTTTAGCAAGTTACAGTTCTATCAGAATCCAAATTTTAAGCGAGGATGTCCCCAACTTCTAGTAAGAATGAAGCGCAGAGTTGGGATTAAACACACATCTCCACCATCTGCTTCTTTAGTTCACAATCTTGACAAGACATACCACAGT
GCAGGCGAGTATGTGCATACTCAAAATCCTAGCTCATCTACAGAAACTAATGAAGAAAGGTTACTTTCAACTTCTACAAATTTAAATGTGCCTCCTACTAGCCACAGAATTGCTAATTCAAATGATCCAGTGACAAGTAATATTTTGACTCCATCATCAACTTTAATTGCACCATCAGTACAATTTGTAACAAATCAACATGCTCTTTTAAATCAAATGACCACTTCTCATAGGCATTCATATAGCACCTA
CTCTCAAGCACATGGCCATATCCTGAATGTTGTGACAACTACAACTTCTATTTCCCAATTTCAAATATTGTCTCCTGTACAGAATAATTATTTTGGACTGATGGCAAACCGTCCTGTTTTTGCACCTAGACATCCTTCTTTAGCAACAATTGTGGGTCCTTTTTCTAGCACGTTAACAGCAAGCAATCCATGGTTCACTATGCCAATGATAGCTAGTAGAACTGCTGCCTCCCCGCCAATGTCAACTAATC
AACCATCCTCAATATACCAATATCCTAATTTTAACTGACCTTCGACTAAATGAAAATTAGACACGGAAAGGTGTTATGTTCATCAGTTCTGAAAAAATAACTGAAATTCTATTACTTGAACAATAAAATGACATGTTCAACTTT
>Rabbit_Y_transcript_RBMY
GACGTGTGCTCTTCCGATCTGTGCTGGTAGCTGAGGAGGAGTCGAAAGCGTTATCGTAGAAAATCAGGACGAGAAGAAAAATGGTGGAAGCAGATCGTCCAGGGAAGCTATTTGTAGGAGGCCTCAATGTAACCATCAATGAAAAGATTCTTGAAGCGATGTTTGGGAAATATGGCCCTATAGCAGAAGTTCTTTTGATCAAGGATCGAGAAACTAGCAAGTCCAGAGGCTTTGCTTTCATTACTTTTGAA
AACCCTGCAGATGCTAAGGATGCTTCCAAAGACATGAATGGAAAGTCTTTCGATGGAAAAACTATTAAAGTAGAACAAGCCAACAAACCATCTTTTGAAAGTGTTGGGACACGAAGACCACAACCTCCTAGAAACAGAGGTCCTGTAAGAAATATGAAAAATGGAAAGGGAACAAGTGGAGGAACAAGATGGCATCCATCATATAGAGGACACTTGGATAAAGTTTTAAAATATAAGGATACAACCATGGG
ACTGAAAAGCAATGATGGAGGCTACACTTATAATGTCAACATGAGTTCTTCTAGGGGACCCTTTGCAGTTAAAAGAGGTCCATCTTCAAGAAGTGGAGGTCCTCCTCCTAAAAGATCTGCTCCTTCTGTTCCAGCAAGAAGCAATAGTGCAGTGAGAGGACGAGGTCCTGAATCACGCGGGAGAGAGAATTATGGAGATCTACCGCGTAGAAAGCCAGTGTCTTCCCGGAGAGATTACTATGTGTCACCAA
GAGGTGGTGGTTATGCTGCAAAAGATAGTTACAGAGATTATCCAGGTTCCCAAGAAGGCAAGGATTATGGTCCTCCAACTAGAGACGTTGTGTACCATGATTATGGCCATTCTAGTCCTCGGGATGAACATTTCTCTAGAGGATATAGTGACCGTGGTGGCTATGGTCGCAATAGAGATTATTCTGAGCATCCAAGTAGAGGCTTTTATAGAGATGCATTTGACAATTATGGGAATTCCCGTGGCGTACTA
TCTGCACGAGGGCCTCCACTGACTTACAGTGGAAACAATCGTTACGAAGATTGTAACAGTACACGAGATGGATATGGTGGAAATCGGGACAGTTACTCAAGCAGTCGAAGTGACATGTATCCAACTGGTCGTGCACGTGGTAGCAGACGGGAACGAGGGTTCCCACCTTCTCTGGACAGGGTGTACTATGTTCCTCATGGATCATATGGTAGTTCAAGTTGTGGGGCTTCTAGAGGCAGTCAGGGGAGAGG
CCAGTCTGAAAGAGGAGGACGAAGAAGGTACTAAAACAAAAATTACACTTGTTTGCCAAACTTCCTTTGCAGACAGAAAATTTAAATGCTACTTTTCTTGTGTTGTAAGTACTAGCTATTAAAAGAAATACCTTGGTTTTGGAGGAGGGGGCATATATTAACTTCTCTTCTGTGACTTTTCCCTTTTACAATATATAGATAGATTTGTTTAAAGTAATGTCAGTGTCGCTGTTGAGAAATAAACGTTTCTT
CTTGAGAGTGTTTGTACTGTTAAAAGTTCTTAGAATAAAAGTTTGCAC
>Rabbit_Y_transcript_KDM5Dps
CCCTGGCCCAGCCTTCGGGCCCAGCATGGGGCCGGGGTCCGACGCCTTCCTCCCGCGGCCGGAGTGCCGGGTGTTCGAGCCTAGCTGGGCCGAGTTCCGAGACCCCCTTGGCTACATCGCGAAAATCAGGCCCATCGCTGAGAAGTCGGGCATTTGCAAGATCCGCCCACCCGCGGATTGGCAGCCACCCTTTGCCGTGGAAGTAGACAACTTCAGGTTTCCTCCTCGAATCCAGAGGCTGAATGAGCTAG
AGGCCCAGTCGAGAGTGAAACTGAACTACTTGGACCATATTGCCAAAGTCTGTGAAATCCAGGGCTCCTCTTTAAAGATTCCCAATGTAGAACGGCGGATCGTGGGCCTCTCCAGCCTCGGCGAAATTATGGTGGAGGAAGGTGGTTATGAAGCTATTTGTAAAGAATCCGGAGCTGAAGAAACTACAGATCTAGGGGAAGGTCCCAAGTTGATGCGGCTGGGCATCCTGGCTAAGAATAAGACTCTACGG
AAGAAAGATACGGCAGGGCCTGATTGTCCCCCTACCGTAGTGGTGAAGGAGGAGTCAGGCGGGGATGTGAAGGTGGAGTCAGCCTCACCCAAGGCCGTCCTGGGGAGCAAGGAGGAACTGAGTCACAGCCCAGAGGCCTGCACAAAGATGACCAGAGCTTGTTTGGGTTCTTTTTATTACAGCATAACACTTGGAAGAGGTCATGAAGAAGCTGACGCTTGTCCTCTTTNNGATATCCAGCCTGACCTCCT
GCACCAACTTGTCACACTCATGAATCCCAACGCCCTCATGTCCCATGGCGTGCCGGTTGTCCGCACAAACCAGTGTGCAGGAGAATTTGTCATCGCCTTCCCCCGTGCTTACCACAGTGGCTTCAACCAAGGCTATAACTTTGCCGAGGCTGTCATCTTTTGCACTGCTGACTGGCTGCCAGCTGGGCGCCAGTGCATTGAGCCCTATCGCCGGCTCCGAAGNCCAGATGAGGAGTACCAGTGTATCAAGA
GCAAGACCACATACTTCCTGTCAGCCCTGGCCTGCTATGACTGTCCAGATGGCCTTGTCTGCCTTTCCCACATCAATGATCTCTGCAAGTGCTCCAGTAGCCGGCAGTACCTGCGGTATCGGTACTCCTTGGATGAGCTCCCTGCCATGTTGCATAAACTGAAGGTTCGGGCCGAGTCCTTTGACACCGGGGCTAGCAAAGTGCGAGTGGCCCAGGAGGGGGATCAAGGTCGGATTCGTAGTGAGGGCGCC
AGTGTTGCCCCTAGCCCTGCTGTGGATAAGGCCCGGTCTGAGCTGCAGGAGCTGTTGACCATTGCTGAACGCTGGGAGGAGAAGGCCCCCCTCTGCCTGGAGGCCAGACAGAAGCACCCGCCAGCCACACTCGAGGCTATAATCCGCGAAGCAGAAAACATCCCTGTTCACGTGCCCAACATTCAAGCTCTCAAGCAGTCGCTTGCCAAGGCCCGGGCCTGGATTGCTGACGTGGATGAGATCCAAAATGG
CGACCTCTTCCCCTGATTGGATAACTAGGAGGGCCTGGTGGCTGTGGGCTGGGACCTGCCTGTGG
>Rabbit_Y_transcript_UBE1Y1
TTCAGCGCCTAGTGAAGGAGGACAACAATTTCAACGGCTTTGGGAGTGGAAGGCGACAGCCCCAAGTCTAGCTGGTCAAGCCAGCAGGGAGCAGTAGGGAGACGGCGGCAGCGTGTGACTGACCTTGGCTCGTTGAGGTGTCCACCACAGCGGAAGAATCAGAAAACGGCATCTGATGTCTAGCTCACTCTCATCTAAGAAACGCCGTGTTTCTGGGCCTGATTCAACACTAGAGTCTCACTGTTTCCCTA
CCTACCCTGTGACGTTGGAAGTGCCCTCAGAACCAACCAACGGAATGCAGAAAAGTATTGAAACAGACATAGATGAAGGTCTTTACTCCCGCCAGCTGTATGTGCTGGGTCATGAAGCAATGAAGCGTCTTCAGACATCCAGTGTGCTAGTGTCAGGCCTGCAGGGCCTGGGTGTTGAGATCGCCAAGAACATCATCCTTGGTGGGGTGAAAGCTGTTACCCTGCATGACCAGGGCACTGCCCAGTGGGCT
GATCTCTCTTCTCAGTACTACCTACGGGAAGAAGATATTGGTAAAAACCGAGCTGAAGTATCCCAACCCCGCCTTGCTGAACTCAACAGCTACGTGCCTGTCAGCACCTATACAGGACCGCTGTTTGTTGAGGACTTCCTTAGAGATTTCCAGGTAGTGGTCCTTACTAACACTCCCTTGGAGGATCAGCTGCAGGTGGGTGAGTTCTGCCACAACCATGGCATCAAGCTTGTGGTAGCAGACACACGTGG
CCTGTTTGGGCAGCTGTTCTGTGACTTTGGAAAGGAAATGATTGTTAGGGATTCTAATGGGGAGCAGCCACTCAGTGCTATGGTTTCTATGGTCACGAAGGTAAGGAGCAACCCTGGGATTGTTACATGCCTGGATGAGACCCGACATGGATTTGAGAGTGGAGACTTTGTCTCCTTCACGGAAGTTCAGGGCATGAGTGAACTGAATGGCATTCATCCTGTTGAGATCAAAGTTCTGGGGCCTTACACCT
TCAGCATATGTGATACCTCCAGCTTCTCTGAGTATATTCGTGGAGGCATTGTCAGTCAGGTCAAAGTACCTAAGAAGATTAGTTTTAAATCCTTAGTAGCGTCATTGGCAGAGCCAGATTTTGTGATAATGGACTTTGCCAAGTATTCTCACCCTGCTCAGCTGCACATTGGCTTCCAGGCCCTGCATCGGTTTTGTTCTCAATACAATCGATCTCCTCGACCACATAATGAGGAAGATGCAGCAGAACTG
GTGATCTTAGCACAGACTGTGAATTCTGAAGCCTTGCCCCCAGGACAGCAGGGCATCCTGGATGAAGACCTCATTCGCAAGTTGGCATATGTAGCTGCTGGGAATCTGGCACCTATAAATGCCTTCATTGGGGGCCTGGCCGCCCAGGAGGTCATGAAGGCCTGCTCTGGCAAGTTTATGCCTATCATGCAGTGGTTGTACTTTGATGCTTTAGAATGCCTTCCTGAAAACAAAGAAGCCTTCATGGAAGA
CAAATGTCTCCCGCATCAGAACCGTTATGATGGGCAGGTGGCAGTATTTGGCTCAGACCTACAAGAGAAACTAGGCAAGCAGAAGTACTTTCTGGTGGGTGCAGGTGCCATTGGCTGTGAGTTGCTCAAGAACTTTGCCATGATTGGACTAGGCTGTGGGGAGGGTGGGAATATTACAGTGACAGACATGGATACCATTGAAAAGTCCAATCTGAACCGACAGTTTCTCTTCCGGCCCTGGGATGTCACAA
AGTTAAAGTCTGATGTAGCTGCGGCATCTGTGCGTCAGATAAATCCATACGTCAGAGTAATAAGCCACCAGAATCGTGTAGGCCCTGACACTGAGTGTATCTACAACGACGACTTCTATGAAAACCTGGATGGTGTAGCCAATGCCCTGGACAATGTAGATGCCCTCCATGAAGGCCTGTACATGGACCGCCGCTGCGTGTACTACCGTAAACCATTGTTGGAGTCAGGGACACTGGGCACCAAGGGCAGT
GTGCAAGTGGTTATTCCCTTCCTGACGGAATCTTACAGCTCTAGCCAGGACCCACCTGAGAAGTCCATCCCCATCTGCACACTGAAGAACTTCCCCAATGCCATTGAACACACTCTGCAGTGGGCCCGGGATGAATTTGAAGGCCTCTTCAAGCACCCTGCAGAAAATGTCAACCAGTATCTCACAGACCCAAAGTTTGTGGAACGGACTTTGCAGCTGGGAGGCACCCAACCAGTGGAGGTGCTGGAGGC
CTTACAGCGTAGCCTGGTACTGCAGCGACCACATACATGGGCTGACTGTGTGACTTGGGCTTGCTACCACTGGCACACCCAGTATTCTAACAACATCCGGCAGCTACTCCACAACTTCCCTCCCAACCAGCTGACAAGCTCAGGAGCCCCATTCTGGTCTGGACCCAAACGCTGTCCACATCCACTTACATTTGATGTCAACAATACCCTACATCTGGACTATGTGATGGCTGCTGCTAACCTGTTTGCCC
AGATGTATGGGCTGATGGGCTCTCAAGACCGACCTGCTGTGGCCACACTCCTGCAGTCTCTACAGGTACCTGAATTCATCCCCAAGTCTGGTGTCAGGATTCATGTTTCTGACCAGGAGCTGCAGAGTGCCAGTGTCTCTCTTGATGACAGCCATCTAGAGGAGCTCAAGGCCGTGCTTCCCAGTCCAGACAAACTCTGCGGATTCAAGATGTATCCCATCAATTTTGAGAAGGATGATGATAGCAACTTT
CATATGGATTTCATTGTTGCTGCATCCAACCTCAGAGCAGAGAACTATGATATATCCCCTGCAGACCGTCATAAGAGCAAGCTTATTGCAGGAAAGATCATCCCAGCCATTGCGACAACCACATCAGCTGTAGTTGGCCTTGTGTGTCTGGAGCTGTACAAGGTAGTGCAGGGACACCAACAGCTTGCGTCCTATAAGAACAGCTTCATGAACTTGGCTCTGCCATTCTTCAGCTTCTCTGAGCCCGTTGC
CCCACCACATCACCAGTATTATAACCAAGAATGGACTTTGTGGGATCGCTTTGATGTACATGGATTACAGCCTAATGGTGAGGAGATGACCCTCAGGCAGTTCCTAGAATACTTCAAGACAGAGCACAAACTGGAAATAACCATGCTGTCCCAGGGTGTGTCCATGCTCTACTCATTCTTTATGCCTGCCTCCAAGCTGAAGGAACGGCTAGATCAGCCAATGACAGAAATTGTGAGCTGTGTGTCGAAGA
GAAAACTGGGCCACCATGTGCGGGCTCTGGTGCTTGAACTGTGTTGCAACAGTGAGAGTGGCGAGGACGTTGAGGTCCCTTATGTACGCTACATCATTCCTTGAGCTTTGATCAAAGAACCTTTTTTTTCTTTGCTGCTTTCTACTGTTTGAAATTGGCATTCATAATAAAAAAGTGATCCAGA
>Rabbit_Y_transcript_TSPY
TTCCGATCTAGCGTGGCCACTCCAAATCTTCCGGGTGACGGTGCGGAAGCTCACAGTGGCGCCAGTTCTTTGTGCGAGGCTTATAAAGCGCGTCGTTAAACACGTGGAGCGGTCCTGGCCGAAGCCGCTGAGGACCAGGACGGGATGTCCGCTGAGGAGAAGCAGGAAAAGAACGGGCCGGCGTGGCCGGGGCATGTGTCACTGGCTTGCCAGCCTCTGCTGGAGGAACTGGAAGCCCTCCAGTTAGATAT
GCAGCCCGTGAATAACCAAGCCACCAGGGCCTACGCCCGGCTGAAGCAGAAGCTGCAGCAGAGGCGCAGGGTTCTCCTGGAGCAAAGGAGGAGCGTCATCCAGGATATCCCCGGCTTCTGGGCCAAGGTTTTTGTGAACCACCCTCAGATGTCAGCCATGGTCCGGGACAAGGATGAAGACTTGCTTAGCTACATGGTCAATTTGCAGGTGGAGGAAGTCAATCACCCCAATAATTGCTGCAAGATCAAGA
TGTACTTTCAGATCAACCCGTACTTCTGTAATAATTTGATTGAAAAGGAATATCTTAGAGATGTGAAGGGATATATAGCATATCATTCCACTACAGTTAAGTGGCATCGGACTTATAAACACGAGGCCCAAAGCCGCAGGCAGTACAGCAGCACTCTGAGCATCTTCAACTGGTTTTTGGACCACAACTTTGTAGGATCAAACAGGATTGCTGAGATCATCTGCAAGGATATGTGGCTCAACCCTGTGGCC
TACTACCCTAGGGAGGAGACATCTGGACAGGAAACGGAGGATGCGAGTGAGCAGCCCAGCTGTTCAGTTGAAGGATGCCCCGAGATATAGAAGTCACTGCAGTGGCAATGTGTTCCTTTGAAAACCTTCATCCAGGAGAATTCATAAACTGATCCTAAAACATAAGAAAAAAGGTTCAGATTTGATGGTGATAAATTGGCACTTTGGATCAACACCTACCGCAAGAAAAATCCGGAGGGAGCAATAAACAG
GATAATGTGTGT
>Rabbit_Y_transcript_EIF2S3Y
CGGGCACGGCAACGTCTTCTCCAACTAAGATGGCGGCTGGTCAGGTTGGAGGGACGCTGCGGCAGCCGCATCTTTCTCGTCAGGATCTTGCTACATTGGATGTTACAAAGTTGACTCCACTTTCACAAGAAATTATCAGCAGGCAAGCCACAATTAATATAGGTACCATTGGTCATGTTGCTCATGGGAAATCCACAGTTGTAAAAGCTATTTCTGGTGTTCACACTGTCAGATTCAAAAATGAACTGGAA
AGAAATATCACTATCAAGCTTGGGTATGCGAATGCTAAGATTTATAAACTTGATGACTTAGGGTGTCCTCGCCCAGAATGTTATAGATCCTGTGGAAGCAATACACCTGATGAGTTTCCTACAGACATTCCAGGGACCAAAGGGAACTTCAAACTAGTCAGACATGTTTCTTTTGTTGACTGTCCCGGTCATGATATTTTGATGGCTACTATGCTGAATGGTGCAGCAGTGATGGATGCAGCTCTTCTGTT
GATAGCTGGTAATGAATCATGTCCTCAACCTCAGACATCTGAACACCTAGCTGCCATAGAAATTATGAAACTGAAACATATTTTGATTCTACAAAACAAAATTGATTTGGTGAAAGAAAGTCAGGCTAAAGAACAATATGAACAGATCCTTGCATTTGTACAAGGCACTGTAGCAGAAGGGGCTCCTATTATCCCAATTTCTGCTCAGTTAAAATACAATATTGAAGTGGTCTGTGAGTATATAGTAAAGA
AAATTCCAGTACCTCCAAGAGACTTTACTTCAGAACCACGGCTTATTGTTATTAGGTCATTTGATGTTAACAAGCCTGGCTGTGAGGTTGACGACCTTAAAGGGGGTGTAGCTGGTGGTAGTATTTTAAAAGGAGTTTTAAAGGTGGGCCAGGAAATAGAAGTCCGACCTGGTATTGTTTCCAAAGATAATGATGGAAAACTCATGTGTAAACCAATCTTTTCAAAAATTATATCACTTTTTGCAGAACAT
AATGATCTTCAGTATGCTGCTCCAGGTGGTCTTATTGGTAAGACTTTTTCAACTGAAAATTTAGAATTTTATTTGTGGCTATTTGGGTTACTTTTTATGTAAAATAGATTATCTAAAGAAGTACTTCTGTAATTAGGTATTTTAACTTAATGTGGAGGCCATAGATGGCAGTTATTCATGTGGCTAAAGTTTCAATCGTATGTTTATAAAAATATGCATAATTGTTAATAATAAGTACATTTTGTTTTATG
AATGACTTTTTAGCAATAATAAAGTTATTTGACAGTATTTAAGATATATCACTATGTTTTTATTTACTTAGCTTCAGTTGCTTACATTTTTATAAAATGGTAAGTTATGCAAAAATATACTTTGTATTATGAGATTAAAGATAACATTGGAACTGACTTTAGAGAATAACTTTTATAGGAATTGCTAAAACTATTTGATGGGTTTCTGGTTTTATATATTACCATTCACCAATAAAGACAAGGTTTTATGA
CATTCTGTTGTCTTTTACAGTAAGACTAGAGTATAAAATGTTAGATAGAAGATAAGTGGGCCCCCGCTTTTGTGTGTCTTACTTATGTGTTTCTTTGAAAAATTTGAAAAACTTTCCTTATTGTATTCTGACCTGGTTTCTCATGAAAAATTAACTGATAATCTTCTAAGAATCCTTTGTAAATGACTACTAAATTCTTTGCTGCTTTTCTTTTAACAATTTGTTTGAGACATGTCTTTTGGTAGGGTAGA
TCTTTTCTTGGATATGTAGGTTAACCCTCCTCCCCTTTATTTCTCATGTGGGGAGTCTGTACTAGTTACATTTCTTCATATACTTTTTTTGTCTTCTCCCTCTGGGACTCCTTTCACATTTGTTGGTATGTTTTGTGTCTCGGGTCCCTGATACTGTTCATTTTTCTTTTTCTTTCTGTTCTTCAGACTGGATAATCTCACTATTTTGAAGTTTGCTAATTTTTTTTTCTTTGTGGTTAATGTGTTTTTCA
TACTGCTGTTGAGCTACTGTGGGGAGTTTTTTGGCTTAATACACTACTTTGTTTCAGATTGTTCTGTTCGTTCTCTAATACATACTTTTTAACTTATAGTTAGTGTTCTTTTTAAGTTTTTAAAGATTTATTTATTGAAAAGTCATAGTGCCGGCGTCGCGGCTCACTAGGCTAATCCTCTGCCTGCGGCGCC
>Rabbit_Y_transcript_DDX3Y
GGGGGTGAACCAACTGAAGGAAGATCTTTCTGTCTCACTAACACTGCCTGTCTAATAAAAAATAAATAAATAAAGGAAAGAAGGTATTGGTTATAGGACAGTAGAGTGGAGAAGATGAAAGGTAAGGCGCTTATGATTTAGTGTTGTGTTTTACATGTTCTTTGTAATTTCCAGTCTCTGTATGTGTGTCAGAAGATCATTTAGGGAAGTACCTTCATCTGAATTTGATATAGCACCTAAGATAAACTAAT
TGCGGGATGAATTTACATTTCTTTGGTTTTGTAGCTATTTGTAGAGACCTATTTGTATACCAGTTAGTCAGGCATTGTTTTTAACTGGGAGATAATTTTGCTTGCTAAAATAATTTCTGTTGAAAAAGAATTAAAGATGGTCAGAATTAATGTTTGTGGGACACATTGATCTTTAAGTACACAGGATAAAGTCCAAGAAAGCTGTGTGTATCAAGTGTTTCATTTTTGAAAAGATAATCATGCAAAAGTAT
TGTCATGTTTTATTTTTTGCTTTTTTTTATTGAAGGATTTTATGATAAGGACAGTTCAGGGTGGAGTTGTAGTAAAGATAAAGATGCATACAGCAGTTTTGGTTCTCGTGATTCAAGAGGAAAATCCAGTTACTTCAGTGATCGTGGAAGTGGATCAAGGGGAAGATTTGAAGATCGTGGACGGAGTGACTATGATGGTATTGGCAGTCGTGGTGACAGAACTGGCTTTGGCAAATTTGAACGGAGTGGAC
ACAGTCGTTGGTGTGACAAATCAGATGAAGATGATTGGTCAAAACCACTTCCACCAAGTGAACGCTTGGAACAAGAGCTCTTTTCTGGTGGAAATACTGGGATTAACTTTGAGAAATATGATGATATACCAGTAGAAGCAACTGGAAATAACTGTCCTCCACATATTGAAAGTTTCAGTGATGTTGAAATGGGAGAGATTATAATGGGGAATATTGAGCTTACTCGTTATTCCCGTCCTACTCCAGTGCAA
AAACATGCCATTCCCATTATCAAAGAGAAAAGAGACTTAATGGCTTGTGCCCAAACAGGATCTGGAAAAACTGCAGCATTTCTTCTGCCCATTCTGAGTCAGATATATACAGATGGTCCAGGTGAAGCTTTGAAGGCTGTAAAGGAAAATGGAAGATATGGACGCCGCAAACAGTACCCAATCTCTCTGGTTTTAGCACCAACAAGAGAATTGGCTGTACAGATCTATGAGGAAGCTAGAAAATTTTCATA
CCGGTCTAGAGTTCGTCCTTGTGTAGTTTATGGTGGTGCTGATATTGGTCAGCAAATTAGAGATTTAGAACGTGGATGCCACTTGTTAGTAGCCACTCCAGGACGTCTAGTGGACATGATGGAAAGAGGAAAGATTGGATTAGATTTCTGCAAGTACTTAGTATTGGATGAAGCTGACAGAATGCTGGATATGGGATTTGAACCTCAGATCCGTCGTATAGTTGAACAAGACACCATGCCACCAAAAGGTG
TTCGTCACACCATGATGTTTAGTGCTACTTTTCCTAAGGAAATACAGATGCTTGCCCGTGATTTCTTGGATGAGTATATCTTTTTGGCTGTCGGTAGAGTTGGTTCTACTTCGGAGAACATCACACAGAAAGTAGTTTGGGTGGAAGAGTCAGACAAACGATCATTTTTGCTTGATCTATTAAATGCAACAGGGAAGGATTCATTAACTTTAGTGTTTGTGGAGACCAAAAAGGGTGCGGATTCTCTGGAG
GACTTCTTATACCATGAAGGATATGCTTGTACCAGCATTCATGGAGACCGATCCCAGAGAGATCGAGAGGAGGCCCTTCACCAGTTTCGCTCAGGGAAAAGCCCAATTCTAGTGGCTACAGCGGTGGCAGCAAGAGGGCTAGACATTTCAAATGTGAAACATGTTATCAATTTTGATTTGCCAAGTGATATTGAAGAATATGTACATCGCATTGGCCGTACAGGACGTGTAGGAAATCTTGGCCTTGCTAC
CTCATTCTTCAATGAAAGGAATATAAATATCACAAAGGATTTGTTGGATCTACTTGTTGAAGCTAAACAAGAAGTGCCATCTTGGTTAGAAAATATGGCTTATGAACACCACTACAAGGGCAGCAGTCGTGGACGTTCTAAGAGATTCAGTGGAGGATTTGGTGCCAGAGACTATCGACAAAGTAGCAGTTCCAGCAGTTCTGGCTTTAGTGGTCGTGCAGGCAGCAGCCGTAGCAGTGGGGGTGGTCACG
GCAGCAGCAGAGGATATGGTGGAGGTGGCTATGGAAGCTTCTACAATAGTGATGGATATGGAGGAAATTACAACTCTCAAGGAGTTGACTGGTGGGGCAACTGAATCTCCTTTGCAGCAAAGTCAAACAAGTTAATATGGAAACCACATGTAACTTTAGCCAGACTATGTTGTATAGCTTTAAGAACTTTTTATGTTACCAACAGTGATTCTTAAAATTGATGAGAGCTCAAAGTCACAAGAAGAAACGAA
CCATCATCAGCCCTGTTAAGAAGTTGGCTTTAGTTTGGATTCACTATCCTGCTTTATCCCATTGCAAACTGTATTTATAATTTCACGACTGAGGATCATTTGTTTGTTAATGTACTGTGACTTTTAACTTCAGTCAACTTATTATTTTGATGTCCTGTTGGCTCAGTAATGCTCAAGGTATCCAATTGTTTGACAAAATAAATTTACTGAACATGTGCTAAAATCAAACCTTGGCACACAAGTGTTGATGG
TATAACTTAGTTTTCCATAAATAGAAGGGGAAAAAAACTTAATGCAGTATCCTTTTTTGATCCTGGAACTGGAGTTAAAAACATCTTAAAACATAGCTTGTTTCTGTGGTGGTAGGCTGTATTAAATTGAAGTTCTGATTTGCTCACTCTATCCTAGATAGGCACTTAAAACCTTATACTTAGATAAACCACTCTGGTCATGATGAGATGGAATATATGAAAATGCAACATTTTTGAGAGCCTTTTTCAAA
GTCAATTCAAGTATGTACAATAATTTCTTATTTAAAGTTTAGGCTGTTTATTCTAAGCTAGAAAAATATTGGCAAAAAAAAAAAAAGAAAAAAGTTTGAAGTTCTGTTTTCTTCATTTAGTGGAGGTTTCAT
>Rabbit_Y_transcript_EIF1AY
ATTTCCGATGCTGACCGTAAAGCGTTCGTTTTCCGGTAAAACTTGGCTGTCGGATCGAGGCGTGCGCGGCTTTGCCGTGAGTTGAACCGTCTGTGTTATAAGCTACTGTAGAGCCTCGCTGGTAATTGTACAAAGAAAAAGCTTAGTGAAGTTGGTGTTCCACTATGCCGAAAAATAAAGGTAAAGGAGGTAAAAACAGGCGCAGAGGTAAGAATGAGAATGAATCCGAAAAAAGAGAATTGGTGTTCAAA
GAAGAAGGACAAGAGTATGCACAAGTAATCAAAATGCTGGGAAATGGACGATTAGAAGCAATGTGCTTTGATGGTGTAAAGCGATTATGCCATATTAGAGGAAAATTGAGAAAGAAGGTTTGGATAAATACCTCAGACATTATTTTGATTGGTCTCCGAGAGTATCAGAATTTTTTAATAGAGTACGGGTGGGTAAAGGAAGAAAAGCAGTGCAGTGTTATGAGTTTTACAAGTTTGTTTATTTCTAAGGA
TAACAAAGCAGACGTAATTTTAAAATACAATGCAGATGAAGCTAGAAGTCTGAAGGCATATGGCGAGCTTCCTGAACATGCTAAAATCAATGAAACCGATACATTTGGTCCTGGAGATGATGATGAAATCCAGTTTGATGATATTGGAGATGATGATGAAGACATTGATGATATCTAAATTGAATTCAGTTTTCATTTTCTGAAGACATTAACTGGGAATTTTGACCATCAACTTAAGAAGAATAGAACTT
TATTTACCATGAGTATTGTTTATTAAAACAAATTGTCTTAATTCCGTTTTTTTTTTTTTTTAATGTATTTACTATACTATATTTCTTTAAAAATTGATGTTGAACCATCTTAGGTGACATATTAATTCTTTATTTTTTATATAATGAGACTTAGAAATAAAACATTTTTAAAAAAGAGAAAGAAATGCCTTTTCTACCATTGACAGTCACAGTTGCAAGAAATTGATGTTTAATCAGAATTGAAAATCAAA
ATTGAAAGTCATAGATTTGTCTGGAATAGTATTTAACTAATTTCTATAGTCTATGGACTTGTTCTGTATCTTTCAGAAATATATTTATGGTCTCTATAACATTTAAGAATGATCAAAATATACTTTGGAATGGTGTCAGCTTAAGTATTTTTATACTGAGTTTGTTACCTTTTATATTTTTGTAACTATTTGTTTTCATCCTTGTAAGTCCATTTGTAAAATGCAGTTTTCAAAATAAGGATGTATGTTAC
AGTTTTGAATTTATAAGACTTGTGGCTCCAGAAATAGTATATTGAAACTGGAAGAAGTAGCATAGTAATTGATGCCATTTTCTTTAGCATGCATGGAAAAATTGTCAAGATGGTAAGGTACATCAAGTATTTTTTACTCTATGAAAAGTATGTTAAAAGGTGAAATTTTATTTATAACAGTCATCCATTGTAATCCAGTTTTAAGCTTCATAAACAGATGAATTCAGTATTTAAGTGGAAAACTAACTTCT
TAGTAAATTTTTTAAACCAAAAAATTGTAAATCTTTTCCTGAACTTGGAGTATGGTATTCTTCCTGTGTACACAAAACTTCCTGTCATTTTCAATGTAATGGGACATCTGTCTTCACAAGAAGACTGGAACCTCATTTTCCAAGAACACAATGGAGCTTTATTATCTCAGAATGCAGTAAGGCATCACTTTTCCCAGAGGGCAAGGGAACTGCCCAACCCCAGAAGGCAGGGTGTGATGACAGAATTGTTA
ATAAGGTGAGGGACTCCATGGTTGGAAACATGCAGAAGTAAAGGAGACAAGGAGAGAGGAGAAAATAGTTGAGGATTGCAGGTGCTGAGAAGAAAGGATTTGAAATGATAATATACTGCTATAGAATTCACCTGTATTCCATTCCCAAACCACCCAAAGCTAAAAGGTGAGCTTGAGATGGACATTTCCTTATTGCTTCAAAAAGCAATGAAAAACATGTAAGTTTCATTTTTATGCATTGTTTTTGCACT
GAGTACTGTATATCAGAGAAAACATATTTGTCTTTTAGGAACTGCCTTATTTCATTACGCAACATGATCTCAAGTCACATCCATTTTGTTAAAAAGACAGGCTTTCATTCCTTTTTATGCATGAGTAGTATTCCATAGTGTATATTTAACAGAATTTTAAAATTCAGCATGAGTTGATGGATAAGTTGATTGATTCTATATGTGAGGTATCATAAATTGAGCTGTCATACTCATAGTAGTGCAAATATCTT
TCATTCATGGATATTTTTCTATCATCTGTGTACCATTTATCCGTTTGCTACAGGAAGTTTTCTCCCATGATATACAAAAAAGATCACGTGTTCACAGTTCAAACAGTCTTCAGAACATACCGGTTCTCATTTGGAATATTTGGAAGATGCATGGTTACAAGTTGTCATAGGCATTTTCTCTGAGAAAAACTTTATAAACAGTTTTCTCTCATGTTATTTTACTGTTTAAAGTTTTCTGCCATTGATTGGCA
AACAAATATGATTCAGCCATGTGGTTTGTGTGTCTCCCAGGTGGTTGCAGCAAGTGCACAAGGTCCTGTAGTGTCCCCAGGAACTTGCTATGGTTGCAGCTTGAGCAGCTTAATGAATGGATGGGTGAGCAGGAAACTTCCCTGAGAGCCTCTCTTGGGATTGTAACACTATTCTGAATTGAAATACCCAGCAGAATGGCAGTGTACTTCACAACATTAATAAGAAATGAAATGAAAAATATAAATTTATG
GTGCCAGTGCTGTGGCATAGTGGGTAAAGCCGCCGCCTGCAGTGCCAGTGAGTCCCAGCTGCTCCACCTCCGGTCCAGCTCCCTGCTATGGCCTGGGAAAGCAGTAG
>Rabbit_Y_transcript_USP9Y
CTCGGATGTTTTGATACTCTGCTCTACTCCCGTATGCTTTGTTTTTTTTTTTTTTTTTTTTTTCTCTTTTGGTTTGCCGGGTCCGCCTTATTAGGAAGCAAGCCTGCTTGATTTCCTGAACGCTTACCTCCTCGAACCTCGCCACTTCTGGTTTCTAATGCGAGGAACCACTCCCATATCCTGGTAGCGACCCTCTCTTGTAGGAACTCGTCTTGGCTGCCGCCTCTCGCTCATTGGAGGCAGCCATTTAA
GCGTCAGGTGCTGGTGCAGGCGCCGGAAACTGGGACTGAGTCTCAGCTAAGGAACTAGAACGGTGATAACGAAGAATGAAGCTGCAGTGACGATAGAAGTTAGTAAAGCCGGGAAAACGAAACACCGTGGAGTTCGTGTGAGCTCGGCGAGAGCCCCAGCCAGCACACAAGAAAAGAAAGATTGGGAGATGTTTCTCGTGGCCACGCAGAGGATTTATTGAAGGACAACTACATAAATAGACAAAATATCA
AAGATCTGTTCTGTGTGAAGTATGACAGCTATAACTCGTGGCTCTCCAGTAGGAGGCAGTGACAGCCAGGGCCAGGCTCATGATGGACAGTCTCAGCCCCCATTCCAGCAGCACCAGACTTCATCACCTGATTCCTCCAATGAGAATTCCCCAGCGGTGCCCTCAGATGAACAGGGTCAGGGTGATGCCCCACCGCAACATGAAGATGAGAAACCTGCATTTCCACATACTGACCTGGCAAAGTTGGATGA
CATGATCAACAGGCCTCGATGGGTGGTTCCTGTTTTACCAAAAGGAGAATTAGAAGTGCTTTTGGAAGCTGCCATTGATCTTAGTAAAAAAGGCCTTGATATTAAAAGTGAAGCATGTCAACGTTTTTTTCGAGATGAGTTAACCGTATCTTTCACTAAAATCCTTACGGATGAGGCCGTGAGTGAATGGAAGTTTGAAATTCATAGGTGTATTATTAACAGTACTCATCGCCTTGTGGAGCTTTGTGTGG
CCAAGTTGTCCCAAGACTCTTTTCCACTTCTGGAACTTCTAGCTATGGCCTTAAATCCTCATTGCAAATTCCATATCTACAATGCGACACGTCCTTGTGAATCAGTTTCCACAAGTGCTCAGTTGCCTGAAGATGAACTATTTGCTTGTTCTTCAGATCTTCGATCACCAAAAGGTTGGCTGGTGGATCTCATCAATAAATTTGGCACATTAAATGGTTTCCAGATTTTACTTGATCGCTTTATTAATGGA
TCGGCATTAAACGTCCAAGTAATTGCTGCATTTATTAAACCATTTGGACAATGCTATGAATTTCTCAGTCAACATACAGTGAAAAAATACTTTATTCCAGTTATTGATGTAATCCCACAATTACTAGAAAATTTAACTGATGAGGAACTGAAAAAAGAAGCAAAGAATGAAGTTAAAAATGATGCTCTTTCAATGATTATTAAGTCTCTGAAGAATTTAGCTTCAAGAATTCCAGAACAAGAAGAAACTAG
AAAAAATCTAGAAATTTTTAGGTTGAAAATGATACTTAGATTGCTTCAGATCTCTTCTTTTAATGGAAAAATGAATGCACTGAATGAAATCAATAAGGTAATATCTAGTGTGTCATACTATGCTCATCATGGTAATCCTGAGGAAGAGGAATGGCTGACAGCTGAACGAATGGCTGAATGGATACAGCAAAACAGTATCTTGTCTGTAGTCTTGCGAGATAGTCTTCATCAACCACAGTATGTAGAAAAGC
TAGAGAAGATTCTTCGTTTTGTGATTAAAGAAAAAGTTCTTACGTTACAGGATCTTAATAATATCTGGGCAGCACAGGCGGGGAAACATGAAGCCATTGTGAAGAATGTGCATGATTTACTAGCAAAGTTGGCTTGGGATTTTTCTCCTGAGCAACTTGATCATCTTTTTGATTGCTTCAAGGCAAGTTGGACTAATGCAAATAACAAACAGCGTGAAAAACTACTTGAGCTGATACGTCGTCTTGCAGAA
GATGATAAAGATGGTGTGATGGCACATAAAGTATTGAACCTTCTTTGGAATCTGGCCCACAGTGATGATGTACCTGTAGACATAATGGACCTAGCACTCAGTGCCCACATAAAAATACTAGATTATAGCTGTTCTCAGGATCGAGATACACAAAAGATCCAGTGGATAGATCGCTTTATAGAAGAACTTTGCACAAATGACAAGTGGGTAATTCCTGCACTGAAACAAATAAGAGAAATTTGTAGTTTGTT
TGGGGAAGCACCACAAAATCTCAGTCAAACTCAGCAAAGCCCCCACATACTCTACCGTCATGATTTAATCAACCAGCTTCAGCGTGATCATGCCTTAGTTACTTTGGTAGCGGAAAACCTTGCAGCGTATATGAACAGCATCAGATTATATGCTAGAGGTAATGAAGACTATGATCCACAAACTGTGAGACTTGGAAATAGATACAGTCATGTTCAAGAGGTCCAAGAACGACTTCACTTTCTTAGGTTTT
TATTAAAAGATGGTCAACTCTGGCTATGTGCTCCCCAGGCTAAGCAAATATGGAAATGCTTAGCAGAGAATGCAGTTTATGTTTGTGACCGTGAAGCCTGTTTTAAATGGTATTCCAAGTTAATGGGAGATGAACCTGACTTAGATCCTGATATTAATAAGGATTTCTTCAAAAGTAATGTGCTTCAGCTTGATCCTTCCCTATTAACTGAAAATGGAATGAAGTGCTTTGAAAGATTCTTCAAAGGTGTT
AATTGTCGAGAAGGGAAACTGATAGCAAAAAGAAGAGTCTATATGATGGACGATTTGGAATTAATAGGATTAGACTATCTTTGGAGGGTTGTGATGCAGAGCAGTGATGATATTGCCAACAGAGCTATAGATCTTCTTAAAGAGATATACACAAACCTTGGGCCGAAGCTACAGATGAATCAGGTGGTTATCCATGAAGACTTTATCCAGTCTTGCTTTGATCGTCTGAAAACATCATATGAAACATTATA
TATTTCGGACAGTGAAAAAGACAGTATTAATTGTGCAAGGCAAGAAGTCATCCAAATGGTTCGAGTGTTAACTGTTTTGAGAGAGTACATAAATGAATGTGACAGTGATTATCATGAAGAAAGAATGATTCTACCTATGTCAAGAGCCTTCCATGGCAAACACCTGTCTCTTACAGTTCGGTTTCCAAACCAGGGCAAACAAGTTGATGACTTGGACATATTGTCTCATACAAATGATACAATTGGCTCAA
TACGTCGTCGTATTCTCAGTCGTATTAAAGCCAACATAGCCCATAAAAATATTGAACTCTCTGTGGGTGGTGAATTGATAGGTTCTGAAGATGACAGAAAGCTGATTGGACAGTTAAACTTAAAAGATAAATCACTAATTACAGCCAAACTTATAGAAATAAATTCAAGCATACTTTCAAGTCCTGATAGCTCTTCTGATTCTTCAATTGGATCGCCTGAAAACCATTGTAATCGCTACAGTGATGGTCCC
GGTACAGAAGTGGAAAGTAGTTTGCCTGGTATTATAATGTCATTGCATCCGAGATATATCTCTTTCCTTTGGAAAGTTGCAGACTTAGGTAGCAGCCTGAATATGCCACCTCTTAGGGATGGAGCGAGACTACTTATGAAAATTATGCCACCAGATAACACAACTGTAGACAAATTAAGAGAAATTTGTTTGAACCATGCAAAAGTTGAAGAGAGCAATCTTGATCTATCTCTTGAATCACTTTTCTTTGG
TCCTTCTGCCTCTCAAGTTCTTTACCTAACAGAGGTAGTCTATGTATTGCTAATGCCTGCTGATACGTCTCTGGCTGACAGTTCCTCAGATTTTCAGTTTCATTTCCTGAAAAGTGGTGGCTTGTCCATTGTATTGAGCATGCTAATAAAAAATAACTTCTTACCAAATGCAGATACAGAAACTCGAAGGAGCGCTTACTTCAATGCCCTTAAAATAGCCAAATTGTTATTAACTGCAATTGGGTATGGCC
ATGTTCGTGCTGTGGCAGAAGCTTGTCAGTCGGTTTTAGATGGTACAGATCCTGTAAAACCGATTAACCAGGTTACTCATGGTCAAGCAGTGGTGCTGCAAAGTGCCCTTCAGATCATTCCTAATCCTTCATCTGAGTGCATGCTCAGAAATGTATCAATACGTCTTGCTCAGCAAATATCTGATGAGGCCTCAAGATACATGCCTGATATATGTGTAATTAGAGCCATACAAAAAATTATCTGGGCTGCA
GGATGTGGGGCATTAGAGCTAGTATTTAGTCCAAATGAAGAAATCACTAAAATTTATCAGATGAACCCCAATTCAAGCTGTGAGCCAAAGATCGAAGATGAACAGGTTTGCTGTGAAGCCCTGGAAGTGATGACATTATGTTTTGCTTTGATTCCAACAGCCTTAGATACATTTAGTAAAGAAAAGGCCTGGAAAACCTTCATCATTGACTTATTATTGCATTGTTCCAACAAAACTGTTCGCCAGTTAGC
ACAAGAGCAGTTTTTTCTGATGTGTACCAGATGTTGCATGGGACATAGGCCTCTGCTTTTCTTCATCACTCTACTCTTTACTGTTTTGGGGAGCACAGCAAGAGAGAGGGGTAAACATTCTGGTGAATATTTCACACTTTTACGGCATCTTCTTAATTACGCTTATAACAGTAATATTAATGTACCTAATGCTGAGGTTCTTCTCAACAATGAAATTGATTGGCTCAAAAGGATTAAGGATGATGTTAAAA
ACACAGGTGAAACAGATATTGAAGAGCCAATCTTGGAAGGACATCTTGGGGTAACAAAAGAGTTGATTGCCTTTCAAACTCCTGAGAAAAAGTATCACATTGGTTGTGAAAATGGAGGTGCCAATCTTATTAAAGAATTAATTGATGATTTCATCTTTCCTGCATCCAAAGTTTACCTGCAATATGTAAGAAATGGAGAGATGCCAGCTGAACAGGCTATTCCAGTCTGTAGTTCACCAGCTACGATCAGT
GCTGGTTTTGAACTTCTTGTGGCATTAGCTGTTGGTTGTGTAAAAAATCTCAAAGAGATAGTAGACTGTTTGACTGAAATGTATTACATAGGCACAGCAATGACTACTTTTGAAGCACTTACTGAGTGGGAGTATTTGCCACCTGTTGGACCCCGGCCACCAGAAGGATTTGTGGGACTCAAAAATGCTGGTGCTACTTGTTATATGAATTCAGTGATTCAGCAACTATACATGATTCCTTCCATCAGGAA
CAGTATTCTTGCAATTGAAGGCACAGGTAGTGATACAGATGATAATATATATGGGGAAGAGAAGCAGGACATTGAGATTAATGTTGATCTTCGAGATGATGTTTTTGGATATCCTCATCAATTTGAAGACAAACCAGCATTAACTAAGACTGAAGATAGAAAAGAGTACAATATTGGTGTCCTAAGACACCTTCAGGTCGTCTTTGGTCATTTAGCTGCTTCCCGACTGCAATACTATGTACCCAGAGGAT
TTTGGAAACAGTTCAGGCTTTGGGGTGAACCTGTTAATCTTCGTGAACAACATGATGCTTTAGAGTTCTTTAATTCTTTGGTCGATAGTTTAGATGAAGCTTTAAAAGCATTAGGACATCCTGCAACACTAAGTAAAGTATTAGGAGGTTCCTTTGCTGATCAGAAGATTTGCCAAGGCTGCCCACATAGATATGAATGTGAAGAATCTTTCACAACTTTGAATGTGGATATCAGGAATCATCAAAATCTT
TTGGATTCTTTGGAGCATTATATCAAAGGAGATTTATTAGAAGGTGCAAATGCATATCGTTGTGAAAAATGTGATAAAAAGGTTGACACAGTAAAGCGCTTGCTGATTAAAAAACTACCTGCTGTTCTTGCTATCCAATTGAAACGATTTGACTATGACTGGGAAAGAGAATGTGCAATCAAATTCAATGATTATTTTGAATTTCCACGAGAACTGGACATGGAACCTTACACAGTTGCAGGTGTTGCAAA
ACTGGAAGGAGATAACATAAGCCCAGAAAGTCAGTTAGTTAAACAAAATGAGCAGTATGAAAATGAGATAGCACCAGACACAAAATACAGACTTGTGGGTGTGCTGGTACACAGTGGTCAAGCAAGTGGTGGACATTATTATTCTTATATCATTCAGAGAAACAATAAAGATGCACAGAGAGAACGCTGGTATAAATTTGATGATGGAGATGTAACAGAATGCAAAATGGATGATGATGAAGAAATGAAAA
ATCAGTGTTTTGGTGGAGAGTACATGGGCGAAGTATTTGATCATATGATGAAGCGCATGTCATACAGGCGACAGAAAAGATGGTGGAATGCTTATATACTTTTTTATGAAAGAATGGACACAATAGATGAAGATGCTAAGATGAGAAGATATATATCACAGCTGTCTGTCAGAAGACCCTATCAGATTATTATGTCTCCAGCTATTGAGAGAAGTGTACGGAAACAAAATGTGCAATTCATGCATAATCGA
ATGCAATACAGTTTAGAATATTTTCAGTTTGTGAAAAAACTGCTTATGTGTAATAGTGTTTACTTAACTCCTGCTCCAGGACGAGATCACTTATTGCCTGAAGCGGAAGAAATCACTATGATTAGTATTCAACTTGCTGCTAGATTCCTGTTTACTACTGGATTTCACACAAAGAAAATTGTCCGTGGCCCTGCCAGTGACTGGTATGATGCCCTATGTATTCTTCTCCGTCACAGCAAGAATGTGCGCTT
TTGGTTTGCACATAATGTACTTTTTAATGTGTCAAATCGTTTCTCTGAATACCTTTTGGAGTGCCCTAGTGCAGAAGTGAGGGGTGCATTTGCAAAGCTTATAGTATTTATCGCACATTTTTCCTTGCAAGATGGGTCTTGTCCTTCACCTTTTGCATATCCAGGACATTGTACTCAGATATATGATAACTTGAGTTTGAGTGATCATTTACTAAGAGCAGTGCTAAATCTTTTGAGAAGGGAAGTTTCAG
AAAATGGACGTCATTTGCAGCAGTATTTCAATTTGTTTGTAATGTATGCCAATTTAGGCATGGCAGAAAAGACACAGCTTTTGAAGTTGAGTGTACCTGCTACTTTTATGCTTGTGTCTTTAGATGAAGGACCAGGTCCTCCAATCAAGTATCAGTATGCTGAATTAGGCAAATTATATTCAGTGGTGTCACAGTTGATCCGCTGTTGCAATGTCTCATCAAGAATGCAATCTTCAGTCAATGGTAATCCC
CCTCTTCCTAATCCTTTTGGTGACCCTAACTTATCACAACCTATAATGCCAATTCAGCAGAATGTGGCAGACATTCTATTTGTGAGAACAACTTATGTGAAGAAAATTATTGAAGACTATAGTAACTCTGAGGAAACCATCAAGTTACTTCGTTTCTGCTGCTGGGAGAATCCTCAGTTCTCATCTACTGTCCTCAGTGAACTTCTGTGGCAGGTTGCATATTCATACACCTATGAACTTCAGCCATATTT
GGGTCTACTTTTGCAAATTTTACTGATTGAGGATTCCTGGCAGACTCACAGAATTCATAATGCACTTAAAGGAATACCAGATGACCGAGATGGACTGTTTGACACAATCCAGCACTCTAAGAATCACTATCAAAAAAGAGCATATCAATGTATAAAGTGCATGGTAGCTTTATTTAACAATTGTACTGTTGCTTACCAGATTTTACAGGGTAATGGAGATCTTAAGAGAAAGTGGACCTGGGCTGTAGAAT
GGCTTGGAGATGAACTGGAAAGAAGACCCTATCTTGGGAATCCACAGTACACATACCATAATTGGTCTCCTCCAGTACAAAGCAATGAAACATCAAATGGTTATTTTTTAGAAAGATCACATAGTGCTAGGATGACACTTGCAAAAGCTTGTGAACTCTGTCCAGAGGAGGAGCCAGATGACCAAGATGCCCCAGATGAGCATGAAACCTCTCCACCAGAAGATACCTCTTTGTATCTCCGTGTATCTGGA
TCTCAATATCAGCAGAGTACTCATGTGCATGGACAGCCATATATAGGACCAGCTGCTGATTGCTTGAACAGCACTCAGAAAACTGGCCAACAAACAGAAGAAAATTACGAAGCCAATGAAGAAGTATCCTTATCTCAAATAAAGAATCAATGAAATACATACCATTAGCTGGTTGTTAAGATGCAATACTCGGGCCTTACAGGCCAAAATTTCCATGCCTGAGTAATATATTAAAAGTAGAGAAGCTATTC
CAAGTCAACATGGAATTGAGAGTCTTTTCACGGTCACATACGCAGAAATTTGCTATCATTATAAACTGCACACAGGATAAGTGTATAGTGTTTTATAATAAACGGCTATAATACTATTTAAATGGCAAAGGTGTATATAGTATATTAATGTTTGTTAATTCTTATGCAAAAACCTTTCTGTGAAAAAGCTATATACAAACACAAAAATAAATTCTCTTAGTGCCCATTGCATTCTGCAACTAGTGTTGCTT
GCCTCATACACATCAACCTGTTTACGAAAAACAAGAGAGAAAAATAAGGAACATAAAATAGCCTTTCCACATCAATCCAATCAACAGTTCTTTTTAATTCTTGTTTTAGGATATGTACATCTTGTAGGTAACTTGAATTATATGTTGATGTGGAATTCTTCTGATGTATTATTCCTAGATATTTTTCTTTATATTTTTATTTTGATTTTAAGTGGATCACTTTAGTTCTGTAGTCATGTTGTAACATTTAG
CATGACTTCTCACCAGTGGGAAGAGAATTATCCAACTGATAGAAGTTGTCCAAAAATGGCAGTTTTATCAGACTCATTTTTCATACATCTTAAGATAAATATGAAATGGAGAGGAATGTGACAAGCAGTTTTTATTGCACATATGTTCATCACATTTAATATTTGATGATTCAGTAGCTTCATGGGGTAAAGAATATTGGTAGGAATTTTGAAGTATGAGAACAAACGTTTAAAACTTCACTATGCCAGAA
GGTATGAGACATAATGAAAGACTGTATTTTGGTGTGTACTTGTTCTGGTTTTTTGGCTCTCTTTTTGTTATAATTTATTAGATATAGCTTCAGAAACTTTACTTCCGTATTTCCCACAAAGTGAACAGAAACAGTAATCATAATGCTTTGAAATGCCATTGTACCAATATTATCTCTGAAAGCAAGACTTATAGTTGTTTTTCCATTGTTTCAAAACTCTTATTGTTTGATGGTATGTTTAATAAAATATG
TTCTTCTGTCCAACTAGCATAAATCAAAAGTGCCATTTTTAAAATAGACACTTGCTTAAGGATTCCAAGAAACTTACGAGTTAATGCTTTGTTAAGAAGAGAATTGGTAACTTTTGAATGTATACATATTTTGGAACCTATCAAAAAACCAAGTATCTGCCAACAGTTATAATATGTCTATATATTACTTAAATATTTTGCTGTTTTGTTTTATAGAAATTATTTTGCTGAATTCACAAATAGAATTTGAT
TTAAAAAGAATTTTGTCTCTTTACTTTCTTGTTGTTTCTTATATTCTTAAAGAGTAC
>Rabbit_Y_transcript_UTY
GCCTTGTGGCACAATTAAACCAACTTTGTGCTGGTGTCCGAGAAGTTTGTTGCTCTAACTTCTCTCCGACTTTCCTTCATAGGCAGTTTCCCCTTTTGCTGTATTCACCCTTTGTCCCGCCATGTGACCAGGTAGTCAAGTTCCGCAGCCGCTGCTGTTGGTTCTTCGCTCATCCTTGTGGTGTTTCGTCGCTGGTGTCCGTGGTTCCGAAAAAGTTGGTGTCAGCTCCAACGGCTATTGAGGGCGTCAGT
CTAAATTCTGGAATAGAGTGTCTGCGTGGAAGTTGCAAATATTTCGTGTTTCCATGAAATCCTGCGGAGTATCTCTTGCTACCGCCACTGCTACTTTGGGTGATGACGCTGACGAAAAGAAAATGGCGGCGGAAAAAGCGACTGGCGAAAGCCAAGAGGAGTCAGTCAGCCTGACAGCCGAAGAGAGGGAGGCTCTCGGTGGTTTGGACAGCTGCCTTTTCGGGTTCGTAAGCCTTCACGAAAATGGCGAT
GGCGCCAGGACGAAGACTCTACTTGGCAAGGCTGTGCAGTGCTACGAATCTTTAATCGTAAAAGCCGAAGGAAATGTGGAATCTGATTTCTTTTGTCAATTAGGTCACTTCAACCTCTTATTGGAAGATTATTCAAAAGCATTATCTGCATATCAGAAATATTACAGTTTACAGGCTGACTATTGGAAGAATGCTGCATTTTTATATGGACTTGGTTTGGTCTACTTCTACTACAATGCATTTCATTGGGC
AATTAAGGCCTTTCAGGATGTGCTTTATGTTGACCCCAGCTTTTGTCGAGCCAAGGAAATTCACTTACGTCTTGGGCTAATGTTTAAAGTGAACACAGATTATGAATCTAGTTTAAAGCATTTCCAGTTAGCTTTAATTGATTCTAATCCCTGCACTTTGTCCAGTACTGAAATTCAGTTTCACATTGCCCACCTGTATGAAACCCAGAAAAAGTATGAAACTGCAAAAGAAGCATATGAACAACTTTTAC
AGACAGAAAACCTTCCTGCGCGAGTAAAAGCGACTGTATTACAACAGTTAGGTTGGATGCATCATAATATGGATCTGGTAGAGGACAAAGCTGCCAAGGAGAGCTATGCTATTCAGTATCTTCAGAAGTCACTGGAAGCAGATCCTAATTCTGGTCAATCTTGGTATTTCCTTGGAAGGTGTTACTCAAGTATTGGGAAAGTTCAGGATGCCTTCATATCTTACAGGCAGTCTATTGATAAATCAGAAGCA
AGTGCAGATACATGGTGTTCAATAGGTGTGCTCTATCAACAGCAAAATCAACCAATGGATGCCTTGCAGGCCTATATTTGTGCTGTGCAATTGGACCATGGGCATGCCGCAGCTTGGATGGACCTAGGTACCCTTTATGAATCCTGCAACCAACCTCAAGATGCCATTAAATGCTACTTAAATGCAACTAGAAGTAAAAGTTGCAGTAATACCTCTACACTTGCAGCAAGAATTAAGTTTTTGCAGTTGGC
TATTACAGCTCATGATTCAAATGCTGAACTTGCATTTACCTCCTTCAAACACCAATTCCATAGCAGTTTTTTGTCACTATATATTATAACTTTTAGCAAATTAGAACACCTGTCCAGTTCTGTGAAGAGGAATCCAACATCTAGTTCAAGAAAGCAACAAAACACATTTATTCTACCTCATAACCACAGAAACGTGAGCATCAGCACAGAAGAGCCATGGAGAAAACAACTGTCTAACACCACTCAGGGGC
TTCCTAAAGATCAGAGTTCAAATTTGGCAAGACTTAATGATGATCAACCTCTTTTTAGCCCTCAGTGTGCCCAATATCTACATGCAGCTAGCACTGGTATTCAGAATCAGAATGGGCATCGCACTCTGCCTAGAAATTCAGTTCCACAGGGGAATGCTGTCAATCATCTTTCCTCTCATATTGCTACCTCAAGTGGACAGCATGACATTACCCTTACCAAAGAGAGCAAGCCTTCAACAAATAGATCTTTG
GGAACTGAAGTAAACAGGCATGCTGGAGACACTTCATTTGACTGTGCTGGAATCAAGGGATTTTCTAATCATATCCATCAGGTGCCATCCGTTGCTGTTTCCAATCCAAACCATGGAGATGGTATGTCACCTGATTTATTAATTCCAGACAATCCTCAGCCCTCTGCCTTGTTGGTTAGAAAAGCCAATGATCATTTGGGAAGAGGAATTTGTGACAACGTCAATAATTCTCACCCCGCTGTTCATACAAA
GACTGATGATTCTGTTGCCTCTTCACCTTCTTCAGCCATTTCAACATCATCATCTTCTCCAAAATCCACTGAACAGACAAGCATACAAAGCGTTACTAGCCTTAAGAGCCCTTGCAGTGGATTACACACAATTAATGGAGAAAGGATGAAAAACTTTCAGAGCTCTAAAATAGTTGATCTGACTCAAGATAGTCATAAACCCAGTGTTCAGAATATACCATCGATGTCTGTGTCCATATGCTCCAGTTCAG
CAGATGTTCTGAAGACATGCAGAAATCTAGGTAAAAATGGCTTGTCTAGTAATCACATTTTGTTTGAAAAATGTCAACCTCCAAGACCGCCAACTTCACCATATCCTCCGTTGCCTAAGGAGAAGTTGAATCCACCCACGCCTAGTATTTATCTAGAAAATAAACGTGATGCTTTCTTTCCTCCTTTACATCAGTTTTGTACAAACCCAAAAAATCCCGTTACAGTAATACGTGGCCTTGCTGGAGCTCTT
AAGTTAGATCTTGGCCTTTTCTCCACCAAAACATTGGTAGAAGCTAACAATGAACATGTGGTAGAAGTGAGGACACAGTTGTTGCAACCAGCAGATGAAAACTGGGATCCCACTGGAACAAAAAAAATCTGGCGTTGTGAAAATAATAGATCTCATACTACAATTGCTAAGTATGCACAGTACCAGGCTTCTTCCTTCCAGGAATCACTGCGAGAAGAAAATGAGAAAAAAATACAACATAAAGACCTTTC
AGATACTGAATCCACACCAACAGATAATTCTGGAAGGAGAAGAAAAGGACCTTTTAAAACCATTAAATTTGGGACCAAGATTGATCTCTCTGATAACAAAAAGTGGAAGTTGCAGTTACATGAGCTGACCAAACTTCCTGCTTTTGTACGTGTGGTATCAGCAGGAAATCTTCTAAGCCATGTTGGTCATACCATACTGGGAATGAATACAGTGCAGCTATATATGAAAGTTCCAGGGAGTCGGACACCAG
GTCACCAAGAAAATAATAACTTCTGCTCTGTTAATATAAATATTGGACCAGGTGATTGTGAATGGTTTGTTGTGCCTGAAGATTATTGGGGTGTTCTCAATGATTTTTGTGAAAAAATTCTGAACAGCAGTAAAGGATGATTTCTAGCTTCTATTTTGTCCTCAGGAATTAAGGAGATGTCCTGATTCTAACATCTACCACAGTGATTCTGAAATAACTTGAATTTTCTCATGAGTTCATGGTGGCCCAAT
CTTGAAGATCTTTATGAAGCAAATGTTCCTGTGTATAGATTTATTCAGCGGCCTGGAGATTTAGTGTGGATTAATGCAGGCACTGTGCATTGGGTTCAAGCTATTGGCTGGTGCAACAACATTGCCTGGAATGTTGGTCCTCTTACAGCCTGCCAGTATAAATTGGCAGTGGAAAGGTATGAATGGAACAAATTACAAAGTGTAAAGTCAGTAGTACCTATGGTTCATCTCTCTTGGAATATAGCACGAAA
TATTAAAGTCTCAGATCCAAAGCTTTTTGAAATGATTAAATGAAGAAACTAAAGCTGAGAAGGC
>Rabbit_Y_transcript_TMSB4Y
GGCCACTGCGCAGACCAGACTTCGCTCGTACTCGTGCGCCTCGCTTCGCTTTTCCTCCGCAACCATGTCTGACAAACCCGATATGGCTGAGATCGAGAAATTCGATAAGTCGAAACTGAAGAAGACAGAGACGCAAGAGAAAAATCCACTGCCTTCCAAAGAAACGATTGAACAGGAGAAGCAAGCAGGCGAATCGTAATGAGGCGTGCGCCGCCAATATGCACTGTACATTCCACAAGCATTGCCTTCTT
ATTTTACTTCTTTTAGCTGTTTAACTTTGTAAGATGCAAAGAGGTTGGATCAAGTTTAAATGAATGTGCTGCCCATTTCACATCCAAGAATCAGAAC
>Rabbit_Y_transcript_ZFY
TAGGGTGTTGAATGCACCATCTTAGAATGGAAAAAAAAAAAAAGAAAAGAAAAGAAAGCTACGTTGACTGTCTATCTGGTGAGGGTCAGGGAGCGCTGAAGGCCTGCAAACAACTCTGGCTAGACTTGGATCGGATCCCTGCGGACAGACAGTTGGTCTCTGGGGGATCTGCTACATCCTACAAGAAATGTTGGGGGGCAGCCCGTCCAGGTACAAAGCACGTGCCTCTATAGCTAAGGCGGTGGCTGCCT
TAGCAGAAACGGGCGGGAGAGCGGAGAAAAAAGAACGTTGTGACGGAAACTCCAGGCGCCAGAGGCTCAGCCAGAACGAGGTCACTGGACTCACGGGTCGCGGGCCGTGAGCAAATACGGGGTTCGGGAGAGACCCTCCGGACGGAGGAGGGGGCCCGTGTACCCTTCCGGATTTTCCTGGGTCTCGCTCCCAAGCCGTGACGTGACGCGGTGACGGCGGGCTCTGCCGGGGAGCTGGGCCGCTTTTTGTG
AGCTCCGAGCTCGGCCCCTCCTCCCTCCCTCCGCCCGCCCGCCCTACCGCCCGCAGCCCGGCCCAGTGCTCCAGAGACAGACCGGTCCGAAACAACCGTTACTGCCGTCAACCGTCCGTCTGTTGAAGAGCCAAAGAGAAGATAGAACTGTATGTTGAACCATATAGCACCAGCAGTTGTTCCAGTACAACATGGATGTGGAAGATTAATTAGACTGAAGTGCATACTTAAGACAGGAGCTGTGACTAATG
[truncated: 171,289 more chars]
